# Supplementary material for: Molecular characterization of renal cell carcinoma tumors from a phase III anti-angiogenic adjuvant therapy trial
Source: Nat Commun. 2022 Oct 10;13:5959. doi: 10.1038/s41467-022-33555-8 (PMC9550765; doi:10.1038/s41467-022-33555-8)
Supplement: Supplementary file 4 — Source Data [file 41467_2022_33555_MOESM4_ESM.zip]

Archive with 42 entries (42 files):
- STRAC_Figure Source Data Sets/Figure_1a_Heatmap_of_selected_genes_based_on_WES_Data_after_filtering_applied.tsv
- STRAC_Figure Source Data Sets/Figure_1b_Kaplan_Meier_plots_stratified_by_mutation_vs_mutation_not_detected_in_the_overall_cohort_for_PBRM1.tsv
- STRAC_Figure Source Data Sets/Figure_1c_Kaplan_Meier_plots_stratified_by_mutation_vs_mutation_not_detected_in_the_overall_cohort_for_BAP1.tsv
- STRAC_Figure Source Data Sets/Figure_1d_Kaplan_Meier_plots_stratified_by_mutation_vs_mutation_not_detected_in_the_overall_cohort_for_SETD2.tsv
- STRAC_Figure Source Data Sets/Figure_1e_Forest_plot_for_treatment_arm_effect_of_gene_mutations_and_DFS_association.tsv
- STRAC_Figure Source Data Sets/Figure_1f_Kaplan_Meier_plots_stratified_by_mutation_vs_mutation_not_detected_in_the_overall_cohort_for_MTOR.tsv
- STRAC_Figure Source Data Sets/Figure_1g_Kaplan_Meier_plots_stratified_by_mutation_vs_mutation_not_detected_ARID1A.tsv
- STRAC_Figure Source Data Sets/Figure_1h_Heatmap_of_gene_mutations_that_influenced_sunitinib_treatment_outcome_based_on_WES.tsv
- STRAC_Figure Source Data Sets/Figure_1i_Forest_plot_for_treatment_arm_effect_of_additional_gene_mutations_and_DFS_association.tsv
- STRAC_Figure Source Data Sets/Figure_2a_Kaplan_Meier_plots_for_TMB_in_the_overall_cohort.tsv
- STRAC_Figure Source Data Sets/Figure_2b_Forest_plot_for_treatment_arm_effect_of_TMB_and_DFS_association.tsv
- STRAC_Figure Source Data Sets/Figure_3a_Kaplan_Meier_plot_in_overall_population_for_IMmotion_150_myeloid_inflammation_signature.tsv
- STRAC_Figure Source Data Sets/Figure_3b_Forest_plot_for_treatment_arm_effect_for_association_of_RNA_sequence_expression_and_DFS.tsv
- STRAC_Figure Source Data Sets/Figure_3c_Kaplan_Meier_plot_in_overall_population_for_IMmotion_150_Teff_signature.tsv
- STRAC_Figure Source Data Sets/Figure_3d_Kaplan_Meier_plot_in_the_overall_population_of_JAVELIN_Renal_101_Immune_signature.tsv
- STRAC_Figure Source Data Sets/Figure_3e_Kaplan_Meier_plot_in_overall_population_for_IMmotion_150_Angio_signature.tsv
- STRAC_Figure Source Data Sets/Figure_3f_Kaplan_Meier_plot_in_overall_population_for_JAVELIN_Renal_101_Angio_signature.tsv
- STRAC_Figure Source Data Sets/Figure_4a_Kaplan_Meier_plots_of_DFS_stratified_by_TCGA_classifications_for_overall_population.tsv
- STRAC_Figure Source Data Sets/Figure_4b_Kaplan_Meier_plots_of_DFS_stratified_by_TCGA_classifications_for_sunitinib_treatment_arm.tsv
- STRAC_Figure Source Data Sets/Figure_4c_cell_types_DFS_hitmap.tsv
- STRAC_Figure Source Data Sets/Figure_5a_Elastic_net_model_STRAC11.tsv
- STRAC_Figure Source Data Sets/Figure_5b_Kaplan_Meier_plot_differential_DFS_probability_by_STRAC11_in_the_S-TRAC_placebo_arm.tsv
- STRAC_Figure Source Data Sets/Figure_5c_Kaplan_Meier_plot_differential_DFS_probability_by_STRAC11_in_the_sunitinib_arm.tsv
- STRAC_Figure Source Data Sets/Figure_5d_Kaplan_Meier_plot_of_differential_PFS_probability_by_STRAC11_in_the_TCGA_data_set.tsv
- STRAC_Figure Source Data Sets/Figure_5e_Kaplan_Meier_plot_of_differential_OS_probability_by_STRAC11_in_the_TCGA_data_set.tsv
- STRAC_Figure Source Data Sets/Figure_5f_Kaplan_Meier_plot_of_differential_PFS_by_STRAC11_in_the_JR101_overall_population_data_set.tsv
- STRAC_Figure Source Data Sets/Figure_5g_Kaplan_Meier_plot_of_PFS_by_STRAC11_in_JR101_population_data_set_by_treatment_arm.tsv
- STRAC_Figure Source Data Sets/Figure_S1_cell_types_associatio_with_DFS.tsv
- STRAC_Figure Source Data Sets/Figure_S2a_Elastic_net_model_STRAC14.tsv
- STRAC_Figure Source Data Sets/Figure_S2b_Kaplan_Meier_plot_of_DFS_probability_by_STRAC14_in_the_S_TRAC_overall_population.tsv
- STRAC_Figure Source Data Sets/Figure_S2c_Kaplan_Meier_plot_of_DFS_probability_by_STRAC14_in_the_S_TRAC_population_by_treatment_arm.tsv
- STRAC_Figure Source Data Sets/Figure_S2d_Kaplan_Meier_plot_of_differential_PFS_probability_by_STRAC14_in_TCGA_data_set.tsv
- STRAC_Figure Source Data Sets/Figure_S2e_Kaplan_Meier_plot_of_differential_PFS_probability_by_STRAC14_in_TCGA_data_set.tsv
- STRAC_Figure Source Data Sets/Figure_S2f_Kaplan_Meier_plot_of_PFS_probability_by_STRAC14_in_the_JAVELIN_Renal_101_overall_data_set.tsv
- STRAC_Figure Source Data Sets/Figure_S2g_Kaplan_Meier_plot_of_PFS_probability_by_STRAC14_in_the_JR101_data_set_by_treatment_arm.tsv
- STRAC_Figure Source Data Sets/Figure_S3a_Elastic_net_model_STRAC139.tsv
- STRAC_Figure Source Data Sets/Figure_S3b_Kaplan_Meier_plot_of_DFS_probability_by_STRAC13_in_the_S_TRAC_overall_population.tsv
- STRAC_Figure Source Data Sets/Figure_S3c_Kaplan_Meier_plot_of_DFS_probability_by_STRAC13_in_the_S_TRAC_population_by_treatment_arm.tsv
- STRAC_Figure Source Data Sets/Figure_S3d_Kaplan_Meier_plot_of_PFS_probability_by_STRAC13_in_TCGA_data_set.tsv
- STRAC_Figure Source Data Sets/Figure_S3e_Kaplan_Meier_plot_of_OS_probability_by_STRAC13_in_TCGA_data_set.tsv
- STRAC_Figure Source Data Sets/Figure_S3f_Kaplan_Meier_plot_of_PFS_probability_by_STRAC13_in_the_JAVELIN_Renal_101_overall_data_set.tsv
- STRAC_Figure Source Data Sets/Figure_S3g_Kaplan_Meier_plot_of_PFS_probability_by_STRAC13_in_the_JR101_data_set_by_treatment_arm.tsv
