# Supplementary material for: Molecular characterization of renal cell carcinoma tumors from a phase III anti-angiogenic adjuvant therapy trial
Source: Nat Commun. 2022 Oct 10;13:5959. doi: 10.1038/s41467-022-33555-8 (PMC9550765; doi:10.1038/s41467-022-33555-8)
Supplement: Supplementary file 4 — Source Data [file 41467_2022_33555_MOESM4_ESM.zip › STRAC_Figure Source Data Sets/Figure_1a_Heatmap_of_selected_genes_based_on_WES_Data_after_filtering_applied.tsv]

Participant ID	Biomarker	Treatment	Mutation Type
D00000000224202	SETD2	Placebo	Frameshift
D00000000224202	VHL	Placebo	Nonsense
D00000000224203	ARID1A	Sunitinib Malate	Missense
D00000000224203	SETD2	Sunitinib Malate	Missense
D00000000224206	VHL	Sunitinib Malate	Frameshift
D00000000224209	VHL	Placebo	In-frame
D00000000224210	VHL	Sunitinib Malate	Missense
D00000000224213	ARID1A	Placebo	Frameshift
D00000000224219	SETD2	Sunitinib Malate	Frameshift
D00000000224220	PBRM1	Sunitinib Malate	Frameshift
D00000000224221	ARID1A	Sunitinib Malate	In-frame
D00000000224222	PBRM1	Sunitinib Malate	Frameshift
D00000000224222	VHL	Sunitinib Malate	Missense
D00000000224224	VHL	Sunitinib Malate	Missense
D00000000224226	VHL	Placebo	Missense
D00000000224233	VHL	Sunitinib Malate	Frameshift
D00000000224238	MTOR	Placebo	Missense
D00000000224238	PBRM1	Placebo	Nonsense
D00000000224238	VHL	Placebo	Missense
D00000000224239	PBRM1	Sunitinib Malate	Frameshift
D00000000224239	VHL	Sunitinib Malate	Missense
D00000000224246	MTOR	Placebo	Missense
D00000000224246	PBRM1	Placebo	Missense
D00000000224246	VHL	Placebo	Frameshift
D00000000224250	ARID1A	Sunitinib Malate	Nonsense
D00000000224250	MTOR	Sunitinib Malate	Missense
D00000000224250	PBRM1	Sunitinib Malate	Frameshift
D00000000224250	VHL	Sunitinib Malate	Missense
D00000000224252	MTOR	Placebo	In-frame
D00000000224252	PBRM1	Placebo	Frameshift
D00000000224252	VHL	Placebo	Frameshift
D00000000224256	VHL	Placebo	Missense
D00000000224270	PBRM1	Sunitinib Malate	Frameshift
D00000000224273	SETD2	Placebo	Frameshift
D00000000224273	VHL	Placebo	Missense
D00000000224275	MTOR	Placebo	Missense
D00000000224275	PBRM1	Placebo	Nonsense
D00000000224276	VHL	Sunitinib Malate	Frameshift
D00000000224280	SETD2	Placebo	Frameshift
D00000000224282	VHL	Placebo	Nonsense
D00000000224285	VHL	Sunitinib Malate	Missense
D00000000224286	ARID1A	Placebo	Missense
D00000000224286	TP53	Placebo	Frameshift
D00000000224286	VHL	Placebo	Nonsense
D00000000224292	PBRM1	Placebo	Nonsense
D00000000224292	VHL	Placebo	Missense
D00000000224298	PBRM1	Placebo	Nonsense
D00000000224298	SETD2	Placebo	Nonsense
D00000000224298	VHL	Placebo	Nonsense
D00000000224302	VHL	Placebo	Missense
D00000000224309	BAP1	Sunitinib Malate	Frameshift
D00000000224309	SETD2	Sunitinib Malate	Frameshift
D00000000224309	TP53	Sunitinib Malate	Missense
D00000000224311	PBRM1	Sunitinib Malate	Frameshift
D00000000224311	SETD2	Sunitinib Malate	Frameshift
D00000000224311	VHL	Sunitinib Malate	Missense
D00000000224312	SETD2	Sunitinib Malate	Frameshift
D00000000224312	VHL	Sunitinib Malate	Missense
D00000000224315	TP53	Sunitinib Malate	In-frame
D00000000224315	VHL	Sunitinib Malate	Missense
D00000000224321	ARID1A	Sunitinib Malate	Frameshift
D00000000224321	PBRM1	Sunitinib Malate	Missense
D00000000224321	VHL	Sunitinib Malate	Frameshift
D00000000224324	ARID1A	Sunitinib Malate	Missense
D00000000224324	BAP1	Sunitinib Malate	Missense
D00000000224324	VHL	Sunitinib Malate	Frameshift
D00000000224327	SETD2	Placebo	Missense
D00000000224327	VHL	Placebo	Frameshift
D00000000224329	VHL	Placebo	Missense
D00000000224354	MTOR	Sunitinib Malate	Missense
D00000000224355	PBRM1	Placebo	Frameshift
D00000000224355	VHL	Placebo	Frameshift
D00000000224364	SETD2	Sunitinib Malate	Missense
D00000000224364	VHL	Sunitinib Malate	Missense
D00000000224365	MTOR	Placebo	Missense
D00000000224365	VHL	Placebo	Missense
D00000000224371	BAP1	Sunitinib Malate	Frameshift
D00000000224377	ARID1A	Sunitinib Malate	Missense
D00000000224377	MTOR	Sunitinib Malate	Missense
D00000000224377	SETD2	Sunitinib Malate	Nonsense
D00000000224377	VHL	Sunitinib Malate	Missense
D00000000224379	BAP1	Placebo	Frameshift
D00000000224379	VHL	Placebo	Missense
D00000000224383	VHL	Placebo	Missense
D00000000224387	VHL	Placebo	Missense
D00000000224388	SETD2	Placebo	Frameshift
D00000000224388	VHL	Placebo	Missense
D00000000224389	ARID1A	Sunitinib Malate	Missense
D00000000224389	PBRM1	Sunitinib Malate	Frameshift
D00000000224401	PBRM1	Placebo	Nonsense
D00000000224409	VHL	Sunitinib Malate	Nonsense
D00000000224417	PBRM1	Sunitinib Malate	Frameshift
D00000000224417	SETD2	Sunitinib Malate	Frameshift
D00000000224419	SETD2	Placebo	Missense
D00000000224419	TP53	Placebo	Frameshift
D00000000224419	VHL	Placebo	Missense
D00000000224421	ARID1A	Sunitinib Malate	Missense
D00000000224421	VHL	Sunitinib Malate	Frameshift
D00000000224423	PBRM1	Sunitinib Malate	Missense
D00000000224423	VHL	Sunitinib Malate	Missense
D00000000224429	VHL	Placebo	Frameshift
D00000000224433	BAP1	Placebo	Missense
D00000000224433	SETD2	Placebo	Missense
D00000000224433	TP53	Placebo	Missense
D00000000224433	VHL	Placebo	Missense
D00000000224435	PBRM1	Sunitinib Malate	Frameshift
D00000000224435	VHL	Sunitinib Malate	Frameshift
D00000000224437	PBRM1	Placebo	Frameshift
D00000000224437	VHL	Placebo	Frameshift
D00000000224440	ARID1A	Placebo	Missense
D00000000224440	MTOR	Placebo	Missense
D00000000224440	PBRM1	Placebo	Missense
D00000000224440	SETD2	Placebo	Missense
D00000000224440	VHL	Placebo	Nonsense
D00000000224442	VHL	Placebo	Frameshift
D00000000224443	VHL	Sunitinib Malate	Missense
D00000000224444	BAP1	Placebo	Frameshift
D00000000224444	VHL	Placebo	Nonsense
D00000000224446	VHL	Sunitinib Malate	Missense
D00000000224456	SETD2	Sunitinib Malate	Frameshift
D00000000224456	TP53	Sunitinib Malate	Missense
D00000000224461	BAP1	Sunitinib Malate	Frameshift
D00000000224462	MTOR	Sunitinib Malate	Missense
D00000000224462	SETD2	Sunitinib Malate	Missense
D00000000224462	VHL	Sunitinib Malate	Nonsense
D00000000224467	PBRM1	Sunitinib Malate	Frameshift
D00000000224467	SETD2	Sunitinib Malate	Missense
D00000000224467	VHL	Sunitinib Malate	Missense
D00000000224473	BAP1	Sunitinib Malate	Frameshift
D00000000224473	VHL	Sunitinib Malate	Frameshift
D00000000224474	PBRM1	Placebo	Frameshift
D00000000224474	SETD2	Placebo	Frameshift
D00000000224474	VHL	Placebo	Missense
D00000000224475	ARID1A	Placebo	In-frame
D00000000224478	ARID1A	Sunitinib Malate	Missense
D00000000224478	BAP1	Sunitinib Malate	Missense
D00000000224478	VHL	Sunitinib Malate	Frameshift
D00000000224488	BAP1	Placebo	Frameshift
D00000000224488	VHL	Placebo	Nonsense
D00000000224489	PBRM1	Placebo	Frameshift
D00000000224491	PBRM1	Sunitinib Malate	Frameshift
D00000000224494	SETD2	Sunitinib Malate	Nonsense
D00000000224495	SETD2	Placebo	Missense
D00000000224504	ARID1A	Sunitinib Malate	Nonsense
D00000000224504	SETD2	Sunitinib Malate	Frameshift
D00000000224504	TP53	Sunitinib Malate	Missense
D00000000224506	PBRM1	Sunitinib Malate	Frameshift
D00000000224506	SETD2	Sunitinib Malate	Missense
D00000000224506	VHL	Sunitinib Malate	Frameshift
D00000000224515	PBRM1	Sunitinib Malate	Frameshift
D00000000224515	VHL	Sunitinib Malate	Frameshift
D00000000224517	VHL	Placebo	Missense
D00000000224523	PBRM1	Sunitinib Malate	Frameshift
D00000000224523	VHL	Sunitinib Malate	Missense
D00000000224533	SETD2	Sunitinib Malate	Missense
D00000000224533	VHL	Sunitinib Malate	Nonsense
D00000000224556	VHL	Sunitinib Malate	Frameshift
D00000000224558	VHL	Sunitinib Malate	Nonsense
D00000000224559	PBRM1	Placebo	Frameshift
D00000000224559	TP53	Placebo	Missense
D00000000224559	VHL	Placebo	Frameshift
D00000000224560	BAP1	Sunitinib Malate	Frameshift
D00000000224560	VHL	Sunitinib Malate	Missense
D00000000224569	PBRM1	Sunitinib Malate	Frameshift
D00000000224581	MTOR	Placebo	In-frame
D00000000224581	PBRM1	Placebo	Frameshift
D00000000224581	VHL	Placebo	Frameshift
D00000000224591	BAP1	Placebo	Frameshift
D00000000224591	VHL	Placebo	Missense
D00000000224593	PBRM1	Sunitinib Malate	Nonsense
D00000000224593	VHL	Sunitinib Malate	Nonsense
D00000000224598	VHL	Sunitinib Malate	Frameshift
D00000000224606	VHL	Placebo	Frameshift
D00000000224608	ARID1A	Sunitinib Malate	Missense
D00000000224608	BAP1	Sunitinib Malate	Missense
D00000000224608	MTOR	Sunitinib Malate	Missense
D00000000224608	VHL	Sunitinib Malate	Missense
D00000000224613	VHL	Sunitinib Malate	Missense
D00000000224618	PBRM1	Placebo	Frameshift
D00000000224627	VHL	Placebo	Frameshift
D00000000224629	VHL	Sunitinib Malate	Missense
D00000000224634	SETD2	Sunitinib Malate	Missense
D00000000224634	VHL	Sunitinib Malate	Missense
D00000000224635	BAP1	Sunitinib Malate	Frameshift
D00000000224635	PBRM1	Sunitinib Malate	Missense
D00000000224635	VHL	Sunitinib Malate	Missense
D00000000224641	ARID1A	Sunitinib Malate	Frameshift
D00000000224641	SETD2	Sunitinib Malate	Nonsense
D00000000224641	VHL	Sunitinib Malate	Missense
D00000000224650	VHL	Placebo	Frameshift
D00000000224655	TP53	Sunitinib Malate	Missense
D00000000224656	PBRM1	Placebo	Missense
D00000000224656	VHL	Placebo	Missense
D00000000224659	VHL	Placebo	Frameshift
D00000000224664	SETD2	Placebo	Frameshift
D00000000224664	VHL	Placebo	Nonsense
D00000000224665	MTOR	Sunitinib Malate	Missense
D00000000224665	PBRM1	Sunitinib Malate	Frameshift
D00000000224666	BAP1	Sunitinib Malate	Frameshift
D00000000224668	VHL	Sunitinib Malate	Frameshift
D00000000224674	BAP1	Sunitinib Malate	Frameshift
D00000000224674	VHL	Sunitinib Malate	Nonsense
D00000000224676	VHL	Placebo	Missense
D00000000224678	SETD2	Sunitinib Malate	Missense
D00000000224678	VHL	Sunitinib Malate	Missense
D00000000224681	ARID1A	Sunitinib Malate	Frameshift
D00000000224681	PBRM1	Sunitinib Malate	Frameshift
D00000000224681	SETD2	Sunitinib Malate	Missense
D00000000224681	VHL	Sunitinib Malate	Frameshift
D00000000224694	PBRM1	Placebo	Frameshift
D00000000224694	SETD2	Placebo	Missense
D00000000224704	VHL	Sunitinib Malate	Nonsense
D00000000224705	VHL	Placebo	Frameshift
D00000000224716	PBRM1	Sunitinib Malate	Nonsense
D00000000224716	SETD2	Sunitinib Malate	Frameshift
D00000000224724	PBRM1	Placebo	Frameshift
D00000000224724	SETD2	Placebo	Frameshift
D00000000224724	VHL	Placebo	Frameshift
D00000000224732	SETD2	Sunitinib Malate	Frameshift
D00000000224732	VHL	Sunitinib Malate	Nonsense
D00000000224734	BAP1	Sunitinib Malate	Missense
D00000000224734	PBRM1	Sunitinib Malate	Nonsense
D00000000224734	VHL	Sunitinib Malate	Frameshift
D00000000224739	PBRM1	Sunitinib Malate	Missense
D00000000224739	VHL	Sunitinib Malate	Nonsense
D00000000224740	PBRM1	Sunitinib Malate	Frameshift
D00000000224740	VHL	Sunitinib Malate	Missense
D00000000224741	BAP1	Sunitinib Malate	Frameshift
D00000000224741	PBRM1	Sunitinib Malate	Missense
D00000000224741	VHL	Sunitinib Malate	Missense
D00000000224743	SETD2	Sunitinib Malate	Frameshift
D00000000224743	VHL	Sunitinib Malate	Frameshift
D00000000224749	PBRM1	Sunitinib Malate	Nonsense
D00000000224751	SETD2	Placebo	Missense
D00000000224751	VHL	Placebo	Frameshift
D00000000224753	BAP1	Placebo	Nonsense
D00000000224753	VHL	Placebo	Missense
D00000000224767	VHL	Placebo	Splicing
D00000000224772	PBRM1	Sunitinib Malate	Frameshift
D00000000224773	VHL	Placebo	Missense
D00000000224779	TP53	Sunitinib Malate	Missense
D00000000224781	BAP1	Sunitinib Malate	Frameshift
D00000000224781	VHL	Sunitinib Malate	Frameshift
D00000000224782	PBRM1	Placebo	Missense
D00000000224782	SETD2	Placebo	In-frame
D00000000224782	VHL	Placebo	Frameshift
D00000000224784	MTOR	Placebo	Missense
D00000000224784	VHL	Placebo	Missense
D00000000224792	MTOR	Placebo	Missense
D00000000224792	PBRM1	Placebo	Frameshift
D00000000224792	VHL	Placebo	Frameshift
D00000000224797	VHL	Placebo	Frameshift
D00000000224799	MTOR	Sunitinib Malate	Missense
D00000000224799	PBRM1	Sunitinib Malate	In-frame
D00000000224799	SETD2	Sunitinib Malate	Frameshift
D00000000224799	TP53	Sunitinib Malate	Missense
D00000000224799	VHL	Sunitinib Malate	Nonsense
D00000000224810	SETD2	Placebo	Frameshift
D00000000224814	ARID1A	Sunitinib Malate	Frameshift
D00000000224814	SETD2	Sunitinib Malate	Frameshift
D00000000224814	VHL	Sunitinib Malate	In-frame
D00000000224818	BAP1	Placebo	Missense
D00000000224818	PBRM1	Placebo	Frameshift
D00000000224818	VHL	Placebo	Frameshift
D00000000224821	SETD2	Sunitinib Malate	Frameshift
D00000000224824	MTOR	Sunitinib Malate	Missense
D00000000224824	PBRM1	Sunitinib Malate	Frameshift
D00000000224824	VHL	Sunitinib Malate	In-frame
D00000000224837	BAP1	Sunitinib Malate	Nonsense
D00000000224858	MTOR	Placebo	Frameshift
D00000000224858	PBRM1	Placebo	Missense
D00000000224858	SETD2	Placebo	Missense
D00000000224858	VHL	Placebo	In-frame
D00000000224859	ARID1A	Sunitinib Malate	Missense
D00000000224859	VHL	Sunitinib Malate	Frameshift
D00000000224863	VHL	Placebo	Frameshift
D00000000224875	SETD2	Placebo	Missense
