# Supplementary material for: Molecular characterization of renal cell carcinoma tumors from a phase III anti-angiogenic adjuvant therapy trial
Source: Nat Commun. 2022 Oct 10;13:5959. doi: 10.1038/s41467-022-33555-8 (PMC9550765; doi:10.1038/s41467-022-33555-8)
Supplement: Supplementary file 4 — Source Data [file 41467_2022_33555_MOESM4_ESM.zip › STRAC_Figure Source Data Sets/Figure_1b_Kaplan_Meier_plots_stratified_by_mutation_vs_mutation_not_detected_in_the_overall_cohort_for_PBRM1.tsv]

Participant ID	Biomarker	Treatment	Strata - Mutation (0), Wild Type (1-Reference)	Disease Free Survival in Years	Censored Flag (0-Not Censored, 1-Censored)	Age	Age Category (Age < 65 or Age >= 65)	Sex
D00000000224202	PBRM1	Placebo	1	5.5140314853	1	65	Age >=65	MALE
D00000000224202	PBRM1	Total	1	5.5140314853	1	65	Age >=65	MALE
D00000000224203	PBRM1	Sunitinib	1	1.7303216975	0	34	Age <65	MALE
D00000000224203	PBRM1	Total	1	1.7303216975	0	34	Age <65	MALE
D00000000224206	PBRM1	Sunitinib	1	1.0376454483	0	48	Age <65	FEMALE
D00000000224206	PBRM1	Total	1	1.0376454483	0	48	Age <65	FEMALE
D00000000224209	PBRM1	Placebo	1	4.1779603012	1	53	Age <65	MALE
D00000000224209	PBRM1	Total	1	4.1779603012	1	53	Age <65	MALE
D00000000224210	PBRM1	Sunitinib	1	4.977412731	1	29	Age <65	FEMALE
D00000000224210	PBRM1	Total	1	4.977412731	1	29	Age <65	FEMALE
D00000000224213	PBRM1	Placebo	1	6.1054072553	1	56	Age <65	MALE
D00000000224213	PBRM1	Total	1	6.1054072553	1	56	Age <65	MALE
D00000000224219	PBRM1	Sunitinib	1	1.3826146475	0	58	Age <65	MALE
D00000000224219	PBRM1	Total	1	1.3826146475	0	58	Age <65	MALE
D00000000224220	PBRM1	Sunitinib	0	5.2950034223	1	53	Age <65	FEMALE
D00000000224220	PBRM1	Total	0	5.2950034223	1	53	Age <65	FEMALE
D00000000224221	PBRM1	Sunitinib	1	1.8590006845	0	45	Age <65	FEMALE
D00000000224221	PBRM1	Total	1	1.8590006845	0	45	Age <65	FEMALE
D00000000224222	PBRM1	Sunitinib	0	6.2532511978	1	65	Age >=65	MALE
D00000000224222	PBRM1	Total	0	6.2532511978	1	65	Age >=65	MALE
D00000000224223	PBRM1	Placebo	1	5.5989048597	1	69	Age >=65	MALE
D00000000224223	PBRM1	Total	1	5.5989048597	1	69	Age >=65	MALE
D00000000224224	PBRM1	Sunitinib	1	6.5215605749	1	45	Age <65	MALE
D00000000224224	PBRM1	Total	1	6.5215605749	1	45	Age <65	MALE
D00000000224226	PBRM1	Placebo	1	5.6919917864	1	48	Age <65	FEMALE
D00000000224226	PBRM1	Total	1	5.6919917864	1	48	Age <65	FEMALE
D00000000224233	PBRM1	Sunitinib	1	5.3853524983	1	41	Age <65	FEMALE
D00000000224233	PBRM1	Total	1	5.3853524983	1	41	Age <65	FEMALE
D00000000224238	PBRM1	Placebo	0	0.1505817933	0	67	Age >=65	MALE
D00000000224238	PBRM1	Total	0	0.1505817933	0	67	Age >=65	MALE
D00000000224239	PBRM1	Sunitinib	0	3.9014373717	1	64	Age <65	MALE
D00000000224239	PBRM1	Total	0	3.9014373717	1	64	Age <65	MALE
D00000000224242	PBRM1	Sunitinib	1	1.3415468857	0	46	Age <65	MALE
D00000000224242	PBRM1	Total	1	1.3415468857	0	46	Age <65	MALE
D00000000224246	PBRM1	Placebo	0	1.6125941136	0	76	Age >=65	MALE
D00000000224246	PBRM1	Total	0	1.6125941136	0	76	Age >=65	MALE
D00000000224247	PBRM1	Placebo	1	4.6981519507	1	63	Age <65	MALE
D00000000224247	PBRM1	Total	1	4.6981519507	1	63	Age <65	MALE
D00000000224250	PBRM1	Sunitinib	0	0.0027378508	1	74	Age >=65	FEMALE
D00000000224250	PBRM1	Total	0	0.0027378508	1	74	Age >=65	FEMALE
D00000000224251	PBRM1	Sunitinib	1	0.0027378508	1	60	Age <65	MALE
D00000000224251	PBRM1	Total	1	0.0027378508	1	60	Age <65	MALE
D00000000224252	PBRM1	Placebo	0	0.1368925394	0	70	Age >=65	FEMALE
D00000000224252	PBRM1	Total	0	0.1368925394	0	70	Age >=65	FEMALE
D00000000224256	PBRM1	Placebo	1	2.1273100616	0	67	Age >=65	MALE
D00000000224256	PBRM1	Total	1	2.1273100616	0	67	Age >=65	MALE
D00000000224270	PBRM1	Sunitinib	0	0.9472963723	1	43	Age <65	MALE
D00000000224270	PBRM1	Total	0	0.9472963723	1	43	Age <65	MALE
D00000000224273	PBRM1	Placebo	1	4.9664613279	0	69	Age >=65	MALE
D00000000224273	PBRM1	Total	1	4.9664613279	0	69	Age >=65	MALE
D00000000224275	PBRM1	Placebo	1	0.5366187543	0	78	Age >=65	MALE
D00000000224275	PBRM1	Total	1	0.5366187543	0	78	Age >=65	MALE
D00000000224276	PBRM1	Sunitinib	1	6.7679671458	1	55	Age <65	FEMALE
D00000000224276	PBRM1	Total	1	6.7679671458	1	55	Age <65	FEMALE
D00000000224280	PBRM1	Placebo	1	0.2327173169	0	46	Age <65	FEMALE
D00000000224280	PBRM1	Total	1	0.2327173169	0	46	Age <65	FEMALE
D00000000224281	PBRM1	Placebo	1	0.887063655	0	51	Age <65	MALE
D00000000224281	PBRM1	Total	1	0.887063655	0	51	Age <65	MALE
D00000000224282	PBRM1	Placebo	1	5.6235455168	1	50	Age <65	FEMALE
D00000000224282	PBRM1	Total	1	5.6235455168	1	50	Age <65	FEMALE
D00000000224285	PBRM1	Sunitinib	1	0.3285420945	1	41	Age <65	MALE
D00000000224285	PBRM1	Total	1	0.3285420945	1	41	Age <65	MALE
D00000000224286	PBRM1	Placebo	1	5.3497604381	0	63	Age <65	MALE
D00000000224286	PBRM1	Total	1	5.3497604381	0	63	Age <65	MALE
D00000000224292	PBRM1	Placebo	1	4.6872005476	1	53	Age <65	MALE
D00000000224292	PBRM1	Total	1	4.6872005476	1	53	Age <65	MALE
D00000000224298	PBRM1	Placebo	1	4.887063655	1	55	Age <65	MALE
D00000000224298	PBRM1	Total	1	4.887063655	1	55	Age <65	MALE
D00000000224302	PBRM1	Placebo	1	3.0116358658	0	53	Age <65	MALE
D00000000224302	PBRM1	Total	1	3.0116358658	0	53	Age <65	MALE
D00000000224309	PBRM1	Sunitinib	1	6.3846680356	1	48	Age <65	MALE
D00000000224309	PBRM1	Total	1	6.3846680356	1	48	Age <65	MALE
D00000000224311	PBRM1	Sunitinib	0	6.1136208077	1	73	Age >=65	MALE
D00000000224311	PBRM1	Total	0	6.1136208077	1	73	Age >=65	MALE
D00000000224312	PBRM1	Sunitinib	1	4.9801505818	1	41	Age <65	MALE
D00000000224312	PBRM1	Total	1	4.9801505818	1	41	Age <65	MALE
D00000000224315	PBRM1	Sunitinib	1	6.5325119781	1	44	Age <65	MALE
D00000000224315	PBRM1	Total	1	6.5325119781	1	44	Age <65	MALE
D00000000224318	PBRM1	Placebo	1	0.6406570842	0	35	Age <65	MALE
D00000000224318	PBRM1	Total	1	0.6406570842	0	35	Age <65	MALE
D00000000224321	PBRM1	Sunitinib	0	1.1334702259	1	67	Age >=65	MALE
D00000000224321	PBRM1	Total	0	1.1334702259	1	67	Age >=65	MALE
D00000000224324	PBRM1	Sunitinib	1	0.6735112936	1	48	Age <65	MALE
D00000000224324	PBRM1	Total	1	0.6735112936	1	48	Age <65	MALE
D00000000224327	PBRM1	Placebo	1	1.4674880219	1	74	Age >=65	MALE
D00000000224327	PBRM1	Total	1	1.4674880219	1	74	Age >=65	MALE
D00000000224329	PBRM1	Placebo	1	2.4558521561	0	75	Age >=65	FEMALE
D00000000224329	PBRM1	Total	1	2.4558521561	0	75	Age >=65	FEMALE
D00000000224338	PBRM1	Placebo	1	1.8370978782	0	70	Age >=65	MALE
D00000000224338	PBRM1	Total	1	1.8370978782	0	70	Age >=65	MALE
D00000000224349	PBRM1	Placebo	1	7.446954141	1	70	Age >=65	MALE
D00000000224349	PBRM1	Total	1	7.446954141	1	70	Age >=65	MALE
D00000000224354	PBRM1	Sunitinib	1	4.9856262834	1	60	Age <65	MALE
D00000000224354	PBRM1	Total	1	4.9856262834	1	60	Age <65	MALE
D00000000224355	PBRM1	Placebo	0	5.7330595483	1	68	Age >=65	MALE
D00000000224355	PBRM1	Total	0	5.7330595483	1	68	Age >=65	MALE
D00000000224364	PBRM1	Sunitinib	1	4.8678986995	1	60	Age <65	MALE
D00000000224364	PBRM1	Total	1	4.8678986995	1	60	Age <65	MALE
D00000000224365	PBRM1	Placebo	1	0.2381930185	0	54	Age <65	MALE
D00000000224365	PBRM1	Total	1	0.2381930185	0	54	Age <65	MALE
D00000000224371	PBRM1	Sunitinib	1	5.4099931554	1	83	Age >=65	MALE
D00000000224371	PBRM1	Total	1	5.4099931554	1	83	Age >=65	MALE
D00000000224377	PBRM1	Sunitinib	1	4.1368925394	0	45	Age <65	MALE
D00000000224377	PBRM1	Total	1	4.1368925394	0	45	Age <65	MALE
D00000000224379	PBRM1	Placebo	1	5.0841889117	1	38	Age <65	FEMALE
D00000000224379	PBRM1	Total	1	5.0841889117	1	38	Age <65	FEMALE
D00000000224380	PBRM1	Placebo	1	2.3244353183	1	36	Age <65	FEMALE
D00000000224380	PBRM1	Total	1	2.3244353183	1	36	Age <65	FEMALE
D00000000224383	PBRM1	Placebo	1	0.3668720055	1	76	Age >=65	MALE
D00000000224383	PBRM1	Total	1	0.3668720055	1	76	Age >=65	MALE
D00000000224387	PBRM1	Placebo	1	4.9171800137	1	56	Age <65	MALE
D00000000224387	PBRM1	Total	1	4.9171800137	1	56	Age <65	MALE
D00000000224388	PBRM1	Placebo	1	0.462696783	0	60	Age <65	MALE
D00000000224388	PBRM1	Total	1	0.462696783	0	60	Age <65	MALE
D00000000224389	PBRM1	Sunitinib	0	0.3175906913	0	72	Age >=65	FEMALE
D00000000224389	PBRM1	Total	0	0.3175906913	0	72	Age >=65	FEMALE
D00000000224401	PBRM1	Placebo	0	0.2464065708	0	38	Age <65	MALE
D00000000224401	PBRM1	Total	0	0.2464065708	0	38	Age <65	MALE
D00000000224409	PBRM1	Sunitinib	1	2.4202600958	0	54	Age <65	FEMALE
D00000000224409	PBRM1	Total	1	2.4202600958	0	54	Age <65	FEMALE
D00000000224410	PBRM1	Placebo	1	5.5550992471	1	59	Age <65	FEMALE
D00000000224410	PBRM1	Total	1	5.5550992471	1	59	Age <65	FEMALE
D00000000224417	PBRM1	Sunitinib	0	6.1656399726	0	63	Age <65	MALE
D00000000224417	PBRM1	Total	0	6.1656399726	0	63	Age <65	MALE
D00000000224419	PBRM1	Placebo	1	2.7214236824	1	54	Age <65	MALE
D00000000224419	PBRM1	Total	1	2.7214236824	1	54	Age <65	MALE
D00000000224421	PBRM1	Sunitinib	1	0.0793976728	1	66	Age >=65	MALE
D00000000224421	PBRM1	Total	1	0.0793976728	1	66	Age >=65	MALE
D00000000224423	PBRM1	Sunitinib	0	6.8856947296	1	49	Age <65	FEMALE
D00000000224423	PBRM1	Total	0	6.8856947296	1	49	Age <65	FEMALE
D00000000224429	PBRM1	Placebo	1	5.7522245038	1	50	Age <65	MALE
D00000000224429	PBRM1	Total	1	5.7522245038	1	50	Age <65	MALE
D00000000224433	PBRM1	Placebo	1	0.2600958248	0	58	Age <65	FEMALE
D00000000224433	PBRM1	Total	1	0.2600958248	0	58	Age <65	FEMALE
D00000000224435	PBRM1	Sunitinib	0	4.9445585216	1	57	Age <65	MALE
D00000000224435	PBRM1	Total	0	4.9445585216	1	57	Age <65	MALE
D00000000224437	PBRM1	Placebo	0	3.8767967146	0	68	Age >=65	FEMALE
D00000000224437	PBRM1	Total	0	3.8767967146	0	68	Age >=65	FEMALE
D00000000224440	PBRM1	Placebo	0	2.8637919233	0	56	Age <65	MALE
D00000000224440	PBRM1	Total	0	2.8637919233	0	56	Age <65	MALE
D00000000224442	PBRM1	Placebo	1	0.9828884326	1	47	Age <65	MALE
D00000000224442	PBRM1	Total	1	0.9828884326	1	47	Age <65	MALE
D00000000224443	PBRM1	Sunitinib	1	4.681724846	1	65	Age >=65	MALE
D00000000224443	PBRM1	Total	1	4.681724846	1	65	Age >=65	MALE
D00000000224444	PBRM1	Placebo	1	6.2696783025	1	44	Age <65	MALE
D00000000224444	PBRM1	Total	1	6.2696783025	1	44	Age <65	MALE
D00000000224446	PBRM1	Sunitinib	1	8.219028063	1	59	Age <65	MALE
D00000000224446	PBRM1	Total	1	8.219028063	1	59	Age <65	MALE
D00000000224456	PBRM1	Sunitinib	1	5.9630390144	1	52	Age <65	MALE
D00000000224456	PBRM1	Total	1	5.9630390144	1	52	Age <65	MALE
D00000000224461	PBRM1	Sunitinib	1	0.9691991786	0	61	Age <65	MALE
D00000000224461	PBRM1	Total	1	0.9691991786	0	61	Age <65	MALE
D00000000224462	PBRM1	Sunitinib	1	0.9911019849	0	41	Age <65	MALE
D00000000224462	PBRM1	Total	1	0.9911019849	0	41	Age <65	MALE
D00000000224467	PBRM1	Sunitinib	0	5.4236824093	0	59	Age <65	MALE
D00000000224467	PBRM1	Total	0	5.4236824093	0	59	Age <65	MALE
D00000000224471	PBRM1	Sunitinib	1	5.4099931554	1	38	Age <65	FEMALE
D00000000224471	PBRM1	Total	1	5.4099931554	1	38	Age <65	FEMALE
D00000000224473	PBRM1	Sunitinib	1	5.7029431896	1	61	Age <65	MALE
D00000000224473	PBRM1	Total	1	5.7029431896	1	61	Age <65	MALE
D00000000224474	PBRM1	Placebo	0	7.3730321697	1	56	Age <65	MALE
D00000000224474	PBRM1	Total	0	7.3730321697	1	56	Age <65	MALE
D00000000224475	PBRM1	Placebo	1	1.1937029432	1	56	Age <65	MALE
D00000000224475	PBRM1	Total	1	1.1937029432	1	56	Age <65	MALE
D00000000224478	PBRM1	Sunitinib	1	1.0130047912	0	33	Age <65	MALE
D00000000224478	PBRM1	Total	1	1.0130047912	0	33	Age <65	MALE
D00000000224488	PBRM1	Placebo	1	5.3278576318	1	51	Age <65	FEMALE
D00000000224488	PBRM1	Total	1	5.3278576318	1	51	Age <65	FEMALE
D00000000224489	PBRM1	Placebo	0	6.9897330595	1	49	Age <65	MALE
D00000000224489	PBRM1	Total	0	6.9897330595	1	49	Age <65	MALE
D00000000224491	PBRM1	Sunitinib	0	6.4996577687	1	45	Age <65	MALE
D00000000224491	PBRM1	Total	0	6.4996577687	1	45	Age <65	MALE
D00000000224494	PBRM1	Sunitinib	1	1.1608487337	0	79	Age >=65	FEMALE
D00000000224494	PBRM1	Total	1	1.1608487337	0	79	Age >=65	FEMALE
D00000000224495	PBRM1	Placebo	1	0.5612594114	0	71	Age >=65	MALE
D00000000224495	PBRM1	Total	1	0.5612594114	0	71	Age >=65	MALE
D00000000224504	PBRM1	Sunitinib	1	6.1136208077	1	51	Age <65	FEMALE
D00000000224504	PBRM1	Total	1	6.1136208077	1	51	Age <65	FEMALE
D00000000224505	PBRM1	Placebo	1	2.3436002738	0	70	Age >=65	MALE
D00000000224505	PBRM1	Total	1	2.3436002738	0	70	Age >=65	MALE
D00000000224506	PBRM1	Sunitinib	1	1.1718001369	1	44	Age <65	MALE
D00000000224506	PBRM1	Total	1	1.1718001369	1	44	Age <65	MALE
D00000000224507	PBRM1	Sunitinib	1	6.6091718001	1	51	Age <65	MALE
D00000000224507	PBRM1	Total	1	6.6091718001	1	51	Age <65	MALE
D00000000224513	PBRM1	Sunitinib	1	6.3983572895	1	42	Age <65	MALE
D00000000224513	PBRM1	Total	1	6.3983572895	1	42	Age <65	MALE
D00000000224515	PBRM1	Sunitinib	0	0.3504449008	0	73	Age >=65	MALE
D00000000224515	PBRM1	Total	0	0.3504449008	0	73	Age >=65	MALE
D00000000224517	PBRM1	Placebo	1	0.2409308693	1	81	Age >=65	MALE
D00000000224517	PBRM1	Total	1	0.2409308693	1	81	Age >=65	MALE
D00000000224523	PBRM1	Sunitinib	0	0.6899383984	0	70	Age >=65	MALE
D00000000224523	PBRM1	Total	0	0.6899383984	0	70	Age >=65	MALE
D00000000224533	PBRM1	Sunitinib	1	6.8802190281	1	65	Age >=65	MALE
D00000000224533	PBRM1	Total	1	6.8802190281	1	65	Age >=65	MALE
D00000000224556	PBRM1	Sunitinib	1	0.7446954141	1	69	Age >=65	MALE
D00000000224556	PBRM1	Total	1	0.7446954141	1	69	Age >=65	MALE
D00000000224558	PBRM1	Sunitinib	1	4.8678986995	0	56	Age <65	MALE
D00000000224558	PBRM1	Total	1	4.8678986995	0	56	Age <65	MALE
D00000000224559	PBRM1	Placebo	0	0.2272416153	1	43	Age <65	FEMALE
D00000000224559	PBRM1	Total	0	0.2272416153	1	43	Age <65	FEMALE
D00000000224560	PBRM1	Sunitinib	1	6.0123203285	1	52	Age <65	MALE
D00000000224560	PBRM1	Total	1	6.0123203285	1	52	Age <65	MALE
D00000000224564	PBRM1	Placebo	1	2.8610540726	1	78	Age >=65	MALE
D00000000224564	PBRM1	Total	1	2.8610540726	1	78	Age >=65	MALE
D00000000224565	PBRM1	Sunitinib	1	5.1937029432	1	46	Age <65	FEMALE
D00000000224565	PBRM1	Total	1	5.1937029432	1	46	Age <65	FEMALE
D00000000224569	PBRM1	Sunitinib	0	2.2997946612	0	53	Age <65	FEMALE
D00000000224569	PBRM1	Total	0	2.2997946612	0	53	Age <65	FEMALE
D00000000224581	PBRM1	Placebo	0	6.9021218344	1	43	Age <65	MALE
D00000000224581	PBRM1	Total	0	6.9021218344	1	43	Age <65	MALE
D00000000224591	PBRM1	Placebo	1	1.7577002053	0	50	Age <65	MALE
D00000000224591	PBRM1	Total	1	1.7577002053	0	50	Age <65	MALE
D00000000224592	PBRM1	Placebo	1	4.3832991102	1	71	Age >=65	MALE
D00000000224592	PBRM1	Total	1	4.3832991102	1	71	Age >=65	MALE
D00000000224593	PBRM1	Sunitinib	0	3.4661190965	0	56	Age <65	MALE
D00000000224593	PBRM1	Total	0	3.4661190965	0	56	Age <65	MALE
D00000000224598	PBRM1	Sunitinib	1	5.9575633128	1	53	Age <65	MALE
D00000000224598	PBRM1	Total	1	5.9575633128	1	53	Age <65	MALE
D00000000224606	PBRM1	Placebo	1	8.0301163587	1	75	Age >=65	MALE
D00000000224606	PBRM1	Total	1	8.0301163587	1	75	Age >=65	MALE
D00000000224608	PBRM1	Sunitinib	1	1.9110198494	0	62	Age <65	MALE
D00000000224608	PBRM1	Total	1	1.9110198494	0	62	Age <65	MALE
D00000000224613	PBRM1	Sunitinib	1	0.7693360712	1	68	Age >=65	FEMALE
D00000000224613	PBRM1	Total	1	0.7693360712	1	68	Age >=65	FEMALE
D00000000224618	PBRM1	Placebo	0	4.8186173854	1	40	Age <65	MALE
D00000000224618	PBRM1	Total	0	4.8186173854	1	40	Age <65	MALE
D00000000224619	PBRM1	Sunitinib	1	0.0027378508	1	69	Age >=65	MALE
D00000000224619	PBRM1	Total	1	0.0027378508	1	69	Age >=65	MALE
D00000000224627	PBRM1	Placebo	1	5.3360711841	1	71	Age >=65	FEMALE
D00000000224627	PBRM1	Total	1	5.3360711841	1	71	Age >=65	FEMALE
D00000000224629	PBRM1	Sunitinib	1	6.5133470226	1	59	Age <65	MALE
D00000000224629	PBRM1	Total	1	6.5133470226	1	59	Age <65	MALE
D00000000224634	PBRM1	Sunitinib	1	6.674880219	1	37	Age <65	MALE
D00000000224634	PBRM1	Total	1	6.674880219	1	37	Age <65	MALE
D00000000224635	PBRM1	Sunitinib	0	2.4339493498	1	66	Age >=65	MALE
D00000000224635	PBRM1	Total	0	2.4339493498	1	66	Age >=65	MALE
D00000000224641	PBRM1	Sunitinib	1	5.8425735797	1	57	Age <65	MALE
D00000000224641	PBRM1	Total	1	5.8425735797	1	57	Age <65	MALE
D00000000224650	PBRM1	Placebo	1	0.2272416153	0	60	Age <65	FEMALE
D00000000224650	PBRM1	Total	1	0.2272416153	0	60	Age <65	FEMALE
D00000000224655	PBRM1	Sunitinib	1	0.7857631759	1	49	Age <65	MALE
D00000000224655	PBRM1	Total	1	0.7857631759	1	49	Age <65	MALE
D00000000224656	PBRM1	Placebo	0	4.3613963039	1	71	Age >=65	MALE
D00000000224656	PBRM1	Total	0	4.3613963039	1	71	Age >=65	MALE
D00000000224659	PBRM1	Placebo	1	2.4969199179	0	52	Age <65	MALE
D00000000224659	PBRM1	Total	1	2.4969199179	0	52	Age <65	MALE
D00000000224664	PBRM1	Placebo	1	6.6803559206	1	59	Age <65	MALE
D00000000224664	PBRM1	Total	1	6.6803559206	1	59	Age <65	MALE
D00000000224665	PBRM1	Sunitinib	0	0.9609856263	1	69	Age >=65	FEMALE
D00000000224665	PBRM1	Total	0	0.9609856263	1	69	Age >=65	FEMALE
D00000000224666	PBRM1	Sunitinib	1	0.2327173169	0	47	Age <65	MALE
D00000000224666	PBRM1	Total	1	0.2327173169	0	47	Age <65	MALE
D00000000224668	PBRM1	Sunitinib	1	5.015742642	1	56	Age <65	MALE
D00000000224668	PBRM1	Total	1	5.015742642	1	56	Age <65	MALE
D00000000224674	PBRM1	Sunitinib	1	6.006844627	1	69	Age >=65	MALE
D00000000224674	PBRM1	Total	1	6.006844627	1	69	Age >=65	MALE
D00000000224676	PBRM1	Placebo	1	1.6481861739	1	50	Age <65	MALE
D00000000224676	PBRM1	Total	1	1.6481861739	1	50	Age <65	MALE
D00000000224678	PBRM1	Sunitinib	1	5.3196440794	1	57	Age <65	MALE
D00000000224678	PBRM1	Total	1	5.3196440794	1	57	Age <65	MALE
D00000000224681	PBRM1	Sunitinib	0	2.7843942505	0	49	Age <65	MALE
D00000000224681	PBRM1	Total	0	2.7843942505	0	49	Age <65	MALE
D00000000224694	PBRM1	Placebo	0	0.4681724846	0	67	Age >=65	FEMALE
D00000000224694	PBRM1	Total	0	0.4681724846	0	67	Age >=65	FEMALE
D00000000224704	PBRM1	Sunitinib	1	1.3607118412	0	55	Age <65	MALE
D00000000224704	PBRM1	Total	1	1.3607118412	0	55	Age <65	MALE
D00000000224705	PBRM1	Placebo	1	6.9349760438	1	59	Age <65	MALE
D00000000224705	PBRM1	Total	1	6.9349760438	1	59	Age <65	MALE
D00000000224706	PBRM1	Placebo	1	4.3915126626	1	53	Age <65	FEMALE
D00000000224706	PBRM1	Total	1	4.3915126626	1	53	Age <65	FEMALE
D00000000224716	PBRM1	Sunitinib	0	1.401779603	1	53	Age <65	MALE
D00000000224716	PBRM1	Total	0	1.401779603	1	53	Age <65	MALE
D00000000224724	PBRM1	Placebo	0	1.9028062971	0	49	Age <65	MALE
D00000000224724	PBRM1	Total	0	1.9028062971	0	49	Age <65	MALE
D00000000224732	PBRM1	Sunitinib	1	0.9555099247	1	81	Age >=65	FEMALE
D00000000224732	PBRM1	Total	1	0.9555099247	1	81	Age >=65	FEMALE
D00000000224734	PBRM1	Sunitinib	0	1.1635865845	1	53	Age <65	MALE
D00000000224734	PBRM1	Total	0	1.1635865845	1	53	Age <65	MALE
D00000000224739	PBRM1	Sunitinib	0	0.5804243669	0	62	Age <65	MALE
D00000000224739	PBRM1	Total	0	0.5804243669	0	62	Age <65	MALE
D00000000224740	PBRM1	Sunitinib	0	1.2539356605	0	55	Age <65	FEMALE
D00000000224740	PBRM1	Total	0	1.2539356605	0	55	Age <65	FEMALE
D00000000224741	PBRM1	Sunitinib	0	6.3244353183	1	68	Age >=65	FEMALE
D00000000224741	PBRM1	Total	0	6.3244353183	1	68	Age >=65	FEMALE
D00000000224743	PBRM1	Sunitinib	1	3.2224503765	0	74	Age >=65	FEMALE
D00000000224743	PBRM1	Total	1	3.2224503765	0	74	Age >=65	FEMALE
D00000000224749	PBRM1	Sunitinib	0	0.2327173169	1	57	Age <65	FEMALE
D00000000224749	PBRM1	Total	0	0.2327173169	1	57	Age <65	FEMALE
D00000000224751	PBRM1	Placebo	1	0.1177275838	0	37	Age <65	FEMALE
D00000000224751	PBRM1	Total	1	0.1177275838	0	37	Age <65	FEMALE
D00000000224753	PBRM1	Placebo	1	0.5804243669	0	58	Age <65	MALE
D00000000224753	PBRM1	Total	1	0.5804243669	0	58	Age <65	MALE
D00000000224760	PBRM1	Placebo	1	0.0027378508	1	65	Age >=65	MALE
D00000000224760	PBRM1	Total	1	0.0027378508	1	65	Age >=65	MALE
D00000000224764	PBRM1	Placebo	1	5.9520876112	1	53	Age <65	FEMALE
D00000000224764	PBRM1	Total	1	5.9520876112	1	53	Age <65	FEMALE
D00000000224767	PBRM1	Placebo	1	5.8507871321	1	56	Age <65	MALE
D00000000224767	PBRM1	Total	1	5.8507871321	1	56	Age <65	MALE
D00000000224772	PBRM1	Sunitinib	0	2.1327857632	0	69	Age >=65	MALE
D00000000224772	PBRM1	Total	0	2.1327857632	0	69	Age >=65	MALE
D00000000224773	PBRM1	Placebo	1	5.5605749487	0	28	Age <65	MALE
D00000000224773	PBRM1	Total	1	5.5605749487	0	28	Age <65	MALE
D00000000224779	PBRM1	Sunitinib	1	1.144421629	0	52	Age <65	FEMALE
D00000000224779	PBRM1	Total	1	1.144421629	0	52	Age <65	FEMALE
D00000000224781	PBRM1	Sunitinib	1	0.4736481862	0	54	Age <65	MALE
D00000000224781	PBRM1	Total	1	0.4736481862	0	54	Age <65	MALE
D00000000224782	PBRM1	Placebo	0	2.5626283368	0	56	Age <65	MALE
D00000000224782	PBRM1	Total	0	2.5626283368	0	56	Age <65	MALE
D00000000224784	PBRM1	Placebo	1	1.363449692	1	70	Age >=65	MALE
D00000000224784	PBRM1	Total	1	1.363449692	1	70	Age >=65	MALE
D00000000224792	PBRM1	Placebo	0	2.6146475017	0	60	Age <65	MALE
D00000000224792	PBRM1	Total	0	2.6146475017	0	60	Age <65	MALE
D00000000224797	PBRM1	Placebo	1	7.8986995209	1	55	Age <65	MALE
D00000000224797	PBRM1	Total	1	7.8986995209	1	55	Age <65	MALE
D00000000224799	PBRM1	Sunitinib	0	0.4435318275	0	69	Age >=65	MALE
D00000000224799	PBRM1	Total	0	0.4435318275	0	69	Age >=65	MALE
D00000000224810	PBRM1	Placebo	1	0.0355920602	0	63	Age <65	FEMALE
D00000000224810	PBRM1	Total	1	0.0355920602	0	63	Age <65	FEMALE
D00000000224814	PBRM1	Sunitinib	1	0.462696783	1	41	Age <65	MALE
D00000000224814	PBRM1	Total	1	0.462696783	1	41	Age <65	MALE
D00000000224818	PBRM1	Placebo	0	0.5201916496	0	59	Age <65	FEMALE
D00000000224818	PBRM1	Total	0	0.5201916496	0	59	Age <65	FEMALE
D00000000224821	PBRM1	Sunitinib	1	0.1971252567	1	68	Age >=65	FEMALE
D00000000224821	PBRM1	Total	1	0.1971252567	1	68	Age >=65	FEMALE
D00000000224824	PBRM1	Sunitinib	0	5.5058179329	1	58	Age <65	MALE
D00000000224824	PBRM1	Total	0	5.5058179329	1	58	Age <65	MALE
D00000000224833	PBRM1	Sunitinib	1	1.5030800821	0	55	Age <65	MALE
D00000000224833	PBRM1	Total	1	1.5030800821	0	55	Age <65	MALE
D00000000224837	PBRM1	Sunitinib	1	2.3846680356	1	44	Age <65	MALE
D00000000224837	PBRM1	Total	1	2.3846680356	1	44	Age <65	MALE
D00000000224848	PBRM1	Placebo	1	5.2813141684	1	62	Age <65	MALE
D00000000224848	PBRM1	Total	1	5.2813141684	1	62	Age <65	MALE
D00000000224858	PBRM1	Placebo	0	4.8240930869	1	73	Age >=65	MALE
D00000000224858	PBRM1	Total	0	4.8240930869	1	73	Age >=65	MALE
D00000000224859	PBRM1	Sunitinib	1	5.2073921971	0	41	Age <65	MALE
D00000000224859	PBRM1	Total	1	5.2073921971	0	41	Age <65	MALE
D00000000224860	PBRM1	Sunitinib	1	5.3798767967	1	56	Age <65	MALE
D00000000224860	PBRM1	Total	1	5.3798767967	1	56	Age <65	MALE
D00000000224863	PBRM1	Placebo	1	0.1177275838	0	64	Age <65	MALE
D00000000224863	PBRM1	Total	1	0.1177275838	0	64	Age <65	MALE
D00000000224875	PBRM1	Placebo	1	5.5414099932	1	73	Age >=65	FEMALE
D00000000224875	PBRM1	Total	1	5.5414099932	1	73	Age >=65	FEMALE
