# Supplementary material for: Molecular characterization of renal cell carcinoma tumors from a phase III anti-angiogenic adjuvant therapy trial
Source: Nat Commun. 2022 Oct 10;13:5959. doi: 10.1038/s41467-022-33555-8 (PMC9550765; doi:10.1038/s41467-022-33555-8)
Supplement: Supplementary file 4 — Source Data [file 41467_2022_33555_MOESM4_ESM.zip › STRAC_Figure Source Data Sets/Figure_1e_Forest_plot_for_treatment_arm_effect_of_gene_mutations_and_DFS_association.tsv]

Participant ID	Biomarker	Treatment	Strata - Mutation (1), Wild Type (2-Reference)	Disease Free Survival in Years	Censored Flag (1-Not Censored, 0-Censored)	Age	Age Category - < 65 or >= 65	Sex
D00000000224203	ARID1A	Sunitinib Malate	1	1.7303216975	1	34	<65	MALE
D00000000224250	ARID1A	Sunitinib Malate	1	0.0027378508	0	74	>=65	FEMALE
D00000000224321	ARID1A	Sunitinib Malate	1	1.1334702259	0	67	>=65	MALE
D00000000224324	ARID1A	Sunitinib Malate	1	0.6735112936	0	48	<65	MALE
D00000000224377	ARID1A	Sunitinib Malate	1	4.1368925394	1	45	<65	MALE
D00000000224389	ARID1A	Sunitinib Malate	1	0.3175906913	1	72	>=65	FEMALE
D00000000224421	ARID1A	Sunitinib Malate	1	0.0793976728	0	66	>=65	MALE
D00000000224478	ARID1A	Sunitinib Malate	1	1.0130047912	1	33	<65	MALE
D00000000224608	ARID1A	Sunitinib Malate	1	1.9110198494	1	62	<65	MALE
D00000000224641	ARID1A	Sunitinib Malate	1	5.8425735797	0	57	<65	MALE
D00000000224681	ARID1A	Sunitinib Malate	1	2.7843942505	1	49	<65	MALE
D00000000224814	ARID1A	Sunitinib Malate	1	0.462696783	0	41	<65	MALE
D00000000224859	ARID1A	Sunitinib Malate	1	5.2073921971	1	41	<65	MALE
D00000000224206	ARID1A	Sunitinib Malate	2	1.0376454483	1	48	<65	FEMALE
D00000000224210	ARID1A	Sunitinib Malate	2	4.977412731	0	29	<65	FEMALE
D00000000224219	ARID1A	Sunitinib Malate	2	1.3826146475	1	58	<65	MALE
D00000000224220	ARID1A	Sunitinib Malate	2	5.2950034223	0	53	<65	FEMALE
D00000000224221	ARID1A	Sunitinib Malate	2	1.8590006845	1	45	<65	FEMALE
D00000000224222	ARID1A	Sunitinib Malate	2	6.2532511978	0	65	>=65	MALE
D00000000224224	ARID1A	Sunitinib Malate	2	6.5215605749	0	45	<65	MALE
D00000000224233	ARID1A	Sunitinib Malate	2	5.3853524983	0	41	<65	FEMALE
D00000000224239	ARID1A	Sunitinib Malate	2	3.9014373717	0	64	<65	MALE
D00000000224242	ARID1A	Sunitinib Malate	2	1.3415468857	1	46	<65	MALE
D00000000224251	ARID1A	Sunitinib Malate	2	0.0027378508	0	60	<65	MALE
D00000000224270	ARID1A	Sunitinib Malate	2	0.9472963723	0	43	<65	MALE
D00000000224276	ARID1A	Sunitinib Malate	2	6.7679671458	0	55	<65	FEMALE
D00000000224285	ARID1A	Sunitinib Malate	2	0.3285420945	0	41	<65	MALE
D00000000224309	ARID1A	Sunitinib Malate	2	6.3846680356	0	48	<65	MALE
D00000000224311	ARID1A	Sunitinib Malate	2	6.1136208077	0	73	>=65	MALE
D00000000224312	ARID1A	Sunitinib Malate	2	4.9801505818	0	41	<65	MALE
D00000000224315	ARID1A	Sunitinib Malate	2	6.5325119781	0	44	<65	MALE
D00000000224354	ARID1A	Sunitinib Malate	2	4.9856262834	0	60	<65	MALE
D00000000224364	ARID1A	Sunitinib Malate	2	4.8678986995	0	60	<65	MALE
D00000000224371	ARID1A	Sunitinib Malate	2	5.4099931554	0	83	>=65	MALE
D00000000224409	ARID1A	Sunitinib Malate	2	2.4202600958	1	54	<65	FEMALE
D00000000224417	ARID1A	Sunitinib Malate	2	6.1656399726	1	63	<65	MALE
D00000000224423	ARID1A	Sunitinib Malate	2	6.8856947296	0	49	<65	FEMALE
D00000000224435	ARID1A	Sunitinib Malate	2	4.9445585216	0	57	<65	MALE
D00000000224443	ARID1A	Sunitinib Malate	2	4.681724846	0	65	>=65	MALE
D00000000224446	ARID1A	Sunitinib Malate	2	8.219028063	0	59	<65	MALE
D00000000224456	ARID1A	Sunitinib Malate	2	5.9630390144	0	52	<65	MALE
D00000000224461	ARID1A	Sunitinib Malate	2	0.9691991786	1	61	<65	MALE
D00000000224462	ARID1A	Sunitinib Malate	2	0.9911019849	1	41	<65	MALE
D00000000224467	ARID1A	Sunitinib Malate	2	5.4236824093	1	59	<65	MALE
D00000000224471	ARID1A	Sunitinib Malate	2	5.4099931554	0	38	<65	FEMALE
D00000000224473	ARID1A	Sunitinib Malate	2	5.7029431896	0	61	<65	MALE
D00000000224491	ARID1A	Sunitinib Malate	2	6.4996577687	0	45	<65	MALE
D00000000224494	ARID1A	Sunitinib Malate	2	1.1608487337	1	79	>=65	FEMALE
D00000000224504	ARID1A	Sunitinib Malate	2	6.1136208077	0	51	<65	FEMALE
D00000000224506	ARID1A	Sunitinib Malate	2	1.1718001369	0	44	<65	MALE
D00000000224507	ARID1A	Sunitinib Malate	2	6.6091718001	0	51	<65	MALE
D00000000224513	ARID1A	Sunitinib Malate	2	6.3983572895	0	42	<65	MALE
D00000000224515	ARID1A	Sunitinib Malate	2	0.3504449008	1	73	>=65	MALE
D00000000224523	ARID1A	Sunitinib Malate	2	0.6899383984	1	70	>=65	MALE
D00000000224533	ARID1A	Sunitinib Malate	2	6.8802190281	0	65	>=65	MALE
D00000000224556	ARID1A	Sunitinib Malate	2	0.7446954141	0	69	>=65	MALE
D00000000224558	ARID1A	Sunitinib Malate	2	4.8678986995	1	56	<65	MALE
D00000000224560	ARID1A	Sunitinib Malate	2	6.0123203285	0	52	<65	MALE
D00000000224565	ARID1A	Sunitinib Malate	2	5.1937029432	0	46	<65	FEMALE
D00000000224569	ARID1A	Sunitinib Malate	2	2.2997946612	1	53	<65	FEMALE
D00000000224593	ARID1A	Sunitinib Malate	2	3.4661190965	1	56	<65	MALE
D00000000224598	ARID1A	Sunitinib Malate	2	5.9575633128	0	53	<65	MALE
D00000000224613	ARID1A	Sunitinib Malate	2	0.7693360712	0	68	>=65	FEMALE
D00000000224619	ARID1A	Sunitinib Malate	2	0.0027378508	0	69	>=65	MALE
D00000000224629	ARID1A	Sunitinib Malate	2	6.5133470226	0	59	<65	MALE
D00000000224634	ARID1A	Sunitinib Malate	2	6.674880219	0	37	<65	MALE
D00000000224635	ARID1A	Sunitinib Malate	2	2.4339493498	0	66	>=65	MALE
D00000000224655	ARID1A	Sunitinib Malate	2	0.7857631759	0	49	<65	MALE
D00000000224665	ARID1A	Sunitinib Malate	2	0.9609856263	0	69	>=65	FEMALE
D00000000224666	ARID1A	Sunitinib Malate	2	0.2327173169	1	47	<65	MALE
D00000000224668	ARID1A	Sunitinib Malate	2	5.015742642	0	56	<65	MALE
D00000000224674	ARID1A	Sunitinib Malate	2	6.006844627	0	69	>=65	MALE
D00000000224678	ARID1A	Sunitinib Malate	2	5.3196440794	0	57	<65	MALE
D00000000224704	ARID1A	Sunitinib Malate	2	1.3607118412	1	55	<65	MALE
D00000000224716	ARID1A	Sunitinib Malate	2	1.401779603	0	53	<65	MALE
D00000000224732	ARID1A	Sunitinib Malate	2	0.9555099247	0	81	>=65	FEMALE
D00000000224734	ARID1A	Sunitinib Malate	2	1.1635865845	0	53	<65	MALE
D00000000224739	ARID1A	Sunitinib Malate	2	0.5804243669	1	62	<65	MALE
D00000000224740	ARID1A	Sunitinib Malate	2	1.2539356605	1	55	<65	FEMALE
D00000000224741	ARID1A	Sunitinib Malate	2	6.3244353183	0	68	>=65	FEMALE
D00000000224743	ARID1A	Sunitinib Malate	2	3.2224503765	1	74	>=65	FEMALE
D00000000224749	ARID1A	Sunitinib Malate	2	0.2327173169	0	57	<65	FEMALE
D00000000224772	ARID1A	Sunitinib Malate	2	2.1327857632	1	69	>=65	MALE
D00000000224779	ARID1A	Sunitinib Malate	2	1.144421629	1	52	<65	FEMALE
D00000000224781	ARID1A	Sunitinib Malate	2	0.4736481862	1	54	<65	MALE
D00000000224799	ARID1A	Sunitinib Malate	2	0.4435318275	1	69	>=65	MALE
D00000000224821	ARID1A	Sunitinib Malate	2	0.1971252567	0	68	>=65	FEMALE
D00000000224824	ARID1A	Sunitinib Malate	2	5.5058179329	0	58	<65	MALE
D00000000224833	ARID1A	Sunitinib Malate	2	1.5030800821	1	55	<65	MALE
D00000000224837	ARID1A	Sunitinib Malate	2	2.3846680356	0	44	<65	MALE
D00000000224860	ARID1A	Sunitinib Malate	2	5.3798767967	0	56	<65	MALE
D00000000224213	ARID1A	Placebo	1	6.1054072553	0	56	<65	MALE
D00000000224286	ARID1A	Placebo	1	5.3497604381	1	63	<65	MALE
D00000000224440	ARID1A	Placebo	1	2.8637919233	1	56	<65	MALE
D00000000224202	ARID1A	Placebo	2	5.5140314853	0	65	>=65	MALE
D00000000224209	ARID1A	Placebo	2	4.1779603012	0	53	<65	MALE
D00000000224223	ARID1A	Placebo	2	5.5989048597	0	69	>=65	MALE
D00000000224226	ARID1A	Placebo	2	5.6919917864	0	48	<65	FEMALE
D00000000224238	ARID1A	Placebo	2	0.1505817933	1	67	>=65	MALE
D00000000224246	ARID1A	Placebo	2	1.6125941136	1	76	>=65	MALE
D00000000224247	ARID1A	Placebo	2	4.6981519507	0	63	<65	MALE
D00000000224252	ARID1A	Placebo	2	0.1368925394	1	70	>=65	FEMALE
D00000000224256	ARID1A	Placebo	2	2.1273100616	1	67	>=65	MALE
D00000000224273	ARID1A	Placebo	2	4.9664613279	1	69	>=65	MALE
D00000000224275	ARID1A	Placebo	2	0.5366187543	1	78	>=65	MALE
D00000000224280	ARID1A	Placebo	2	0.2327173169	1	46	<65	FEMALE
D00000000224281	ARID1A	Placebo	2	0.887063655	1	51	<65	MALE
D00000000224282	ARID1A	Placebo	2	5.6235455168	0	50	<65	FEMALE
D00000000224292	ARID1A	Placebo	2	4.6872005476	0	53	<65	MALE
D00000000224298	ARID1A	Placebo	2	4.887063655	0	55	<65	MALE
D00000000224302	ARID1A	Placebo	2	3.0116358658	1	53	<65	MALE
D00000000224318	ARID1A	Placebo	2	0.6406570842	1	35	<65	MALE
D00000000224327	ARID1A	Placebo	2	1.4674880219	0	74	>=65	MALE
D00000000224329	ARID1A	Placebo	2	2.4558521561	1	75	>=65	FEMALE
D00000000224338	ARID1A	Placebo	2	1.8370978782	1	70	>=65	MALE
D00000000224349	ARID1A	Placebo	2	7.446954141	0	70	>=65	MALE
D00000000224355	ARID1A	Placebo	2	5.7330595483	0	68	>=65	MALE
D00000000224365	ARID1A	Placebo	2	0.2381930185	1	54	<65	MALE
D00000000224379	ARID1A	Placebo	2	5.0841889117	0	38	<65	FEMALE
D00000000224380	ARID1A	Placebo	2	2.3244353183	0	36	<65	FEMALE
D00000000224383	ARID1A	Placebo	2	0.3668720055	0	76	>=65	MALE
D00000000224387	ARID1A	Placebo	2	4.9171800137	0	56	<65	MALE
D00000000224388	ARID1A	Placebo	2	0.462696783	1	60	<65	MALE
D00000000224401	ARID1A	Placebo	2	0.2464065708	1	38	<65	MALE
D00000000224410	ARID1A	Placebo	2	5.5550992471	0	59	<65	FEMALE
D00000000224419	ARID1A	Placebo	2	2.7214236824	0	54	<65	MALE
D00000000224429	ARID1A	Placebo	2	5.7522245038	0	50	<65	MALE
D00000000224433	ARID1A	Placebo	2	0.2600958248	1	58	<65	FEMALE
D00000000224437	ARID1A	Placebo	2	3.8767967146	1	68	>=65	FEMALE
D00000000224442	ARID1A	Placebo	2	0.9828884326	0	47	<65	MALE
D00000000224444	ARID1A	Placebo	2	6.2696783025	0	44	<65	MALE
D00000000224474	ARID1A	Placebo	2	7.3730321697	0	56	<65	MALE
D00000000224475	ARID1A	Placebo	2	1.1937029432	0	56	<65	MALE
D00000000224488	ARID1A	Placebo	2	5.3278576318	0	51	<65	FEMALE
D00000000224489	ARID1A	Placebo	2	6.9897330595	0	49	<65	MALE
D00000000224495	ARID1A	Placebo	2	0.5612594114	1	71	>=65	MALE
D00000000224505	ARID1A	Placebo	2	2.3436002738	1	70	>=65	MALE
D00000000224517	ARID1A	Placebo	2	0.2409308693	0	81	>=65	MALE
D00000000224559	ARID1A	Placebo	2	0.2272416153	0	43	<65	FEMALE
D00000000224564	ARID1A	Placebo	2	2.8610540726	0	78	>=65	MALE
D00000000224581	ARID1A	Placebo	2	6.9021218344	0	43	<65	MALE
D00000000224591	ARID1A	Placebo	2	1.7577002053	1	50	<65	MALE
D00000000224592	ARID1A	Placebo	2	4.3832991102	0	71	>=65	MALE
D00000000224606	ARID1A	Placebo	2	8.0301163587	0	75	>=65	MALE
D00000000224618	ARID1A	Placebo	2	4.8186173854	0	40	<65	MALE
D00000000224627	ARID1A	Placebo	2	5.3360711841	0	71	>=65	FEMALE
D00000000224650	ARID1A	Placebo	2	0.2272416153	1	60	<65	FEMALE
D00000000224656	ARID1A	Placebo	2	4.3613963039	0	71	>=65	MALE
D00000000224659	ARID1A	Placebo	2	2.4969199179	1	52	<65	MALE
D00000000224664	ARID1A	Placebo	2	6.6803559206	0	59	<65	MALE
D00000000224676	ARID1A	Placebo	2	1.6481861739	0	50	<65	MALE
D00000000224694	ARID1A	Placebo	2	0.4681724846	1	67	>=65	FEMALE
D00000000224705	ARID1A	Placebo	2	6.9349760438	0	59	<65	MALE
D00000000224706	ARID1A	Placebo	2	4.3915126626	0	53	<65	FEMALE
D00000000224724	ARID1A	Placebo	2	1.9028062971	1	49	<65	MALE
D00000000224751	ARID1A	Placebo	2	0.1177275838	1	37	<65	FEMALE
D00000000224753	ARID1A	Placebo	2	0.5804243669	1	58	<65	MALE
D00000000224760	ARID1A	Placebo	2	0.0027378508	0	65	>=65	MALE
D00000000224764	ARID1A	Placebo	2	5.9520876112	0	53	<65	FEMALE
D00000000224767	ARID1A	Placebo	2	5.8507871321	0	56	<65	MALE
D00000000224773	ARID1A	Placebo	2	5.5605749487	1	28	<65	MALE
D00000000224782	ARID1A	Placebo	2	2.5626283368	1	56	<65	MALE
D00000000224784	ARID1A	Placebo	2	1.363449692	0	70	>=65	MALE
D00000000224792	ARID1A	Placebo	2	2.6146475017	1	60	<65	MALE
D00000000224797	ARID1A	Placebo	2	7.8986995209	0	55	<65	MALE
D00000000224810	ARID1A	Placebo	2	0.0355920602	1	63	<65	FEMALE
D00000000224818	ARID1A	Placebo	2	0.5201916496	1	59	<65	FEMALE
D00000000224848	ARID1A	Placebo	2	5.2813141684	0	62	<65	MALE
D00000000224858	ARID1A	Placebo	2	4.8240930869	0	73	>=65	MALE
D00000000224863	ARID1A	Placebo	2	0.1177275838	1	64	<65	MALE
D00000000224875	ARID1A	Placebo	2	5.5414099932	0	73	>=65	FEMALE
D00000000224324	BAP1	Sunitinib Malate	1	0.6735112936	0	48	<65	MALE
D00000000224371	BAP1	Sunitinib Malate	1	5.4099931554	0	83	>=65	MALE
D00000000224461	BAP1	Sunitinib Malate	1	0.9691991786	1	61	<65	MALE
D00000000224473	BAP1	Sunitinib Malate	1	5.7029431896	0	61	<65	MALE
D00000000224560	BAP1	Sunitinib Malate	1	6.0123203285	0	52	<65	MALE
D00000000224608	BAP1	Sunitinib Malate	1	1.9110198494	1	62	<65	MALE
D00000000224635	BAP1	Sunitinib Malate	1	2.4339493498	0	66	>=65	MALE
D00000000224666	BAP1	Sunitinib Malate	1	0.2327173169	1	47	<65	MALE
D00000000224674	BAP1	Sunitinib Malate	1	6.006844627	0	69	>=65	MALE
D00000000224734	BAP1	Sunitinib Malate	1	1.1635865845	0	53	<65	MALE
D00000000224741	BAP1	Sunitinib Malate	1	6.3244353183	0	68	>=65	FEMALE
D00000000224781	BAP1	Sunitinib Malate	1	0.4736481862	1	54	<65	MALE
D00000000224837	BAP1	Sunitinib Malate	1	2.3846680356	0	44	<65	MALE
D00000000224203	BAP1	Sunitinib Malate	2	1.7303216975	1	34	<65	MALE
D00000000224206	BAP1	Sunitinib Malate	2	1.0376454483	1	48	<65	FEMALE
D00000000224210	BAP1	Sunitinib Malate	2	4.977412731	0	29	<65	FEMALE
D00000000224219	BAP1	Sunitinib Malate	2	1.3826146475	1	58	<65	MALE
D00000000224220	BAP1	Sunitinib Malate	2	5.2950034223	0	53	<65	FEMALE
D00000000224221	BAP1	Sunitinib Malate	2	1.8590006845	1	45	<65	FEMALE
D00000000224222	BAP1	Sunitinib Malate	2	6.2532511978	0	65	>=65	MALE
D00000000224224	BAP1	Sunitinib Malate	2	6.5215605749	0	45	<65	MALE
D00000000224233	BAP1	Sunitinib Malate	2	5.3853524983	0	41	<65	FEMALE
D00000000224239	BAP1	Sunitinib Malate	2	3.9014373717	0	64	<65	MALE
D00000000224242	BAP1	Sunitinib Malate	2	1.3415468857	1	46	<65	MALE
D00000000224250	BAP1	Sunitinib Malate	2	0.0027378508	0	74	>=65	FEMALE
D00000000224251	BAP1	Sunitinib Malate	2	0.0027378508	0	60	<65	MALE
D00000000224270	BAP1	Sunitinib Malate	2	0.9472963723	0	43	<65	MALE
D00000000224276	BAP1	Sunitinib Malate	2	6.7679671458	0	55	<65	FEMALE
D00000000224285	BAP1	Sunitinib Malate	2	0.3285420945	0	41	<65	MALE
D00000000224309	BAP1	Sunitinib Malate	2	6.3846680356	0	48	<65	MALE
D00000000224311	BAP1	Sunitinib Malate	2	6.1136208077	0	73	>=65	MALE
D00000000224312	BAP1	Sunitinib Malate	2	4.9801505818	0	41	<65	MALE
D00000000224315	BAP1	Sunitinib Malate	2	6.5325119781	0	44	<65	MALE
D00000000224321	BAP1	Sunitinib Malate	2	1.1334702259	0	67	>=65	MALE
D00000000224354	BAP1	Sunitinib Malate	2	4.9856262834	0	60	<65	MALE
D00000000224364	BAP1	Sunitinib Malate	2	4.8678986995	0	60	<65	MALE
D00000000224377	BAP1	Sunitinib Malate	2	4.1368925394	1	45	<65	MALE
D00000000224389	BAP1	Sunitinib Malate	2	0.3175906913	1	72	>=65	FEMALE
D00000000224409	BAP1	Sunitinib Malate	2	2.4202600958	1	54	<65	FEMALE
D00000000224417	BAP1	Sunitinib Malate	2	6.1656399726	1	63	<65	MALE
D00000000224421	BAP1	Sunitinib Malate	2	0.0793976728	0	66	>=65	MALE
D00000000224423	BAP1	Sunitinib Malate	2	6.8856947296	0	49	<65	FEMALE
D00000000224435	BAP1	Sunitinib Malate	2	4.9445585216	0	57	<65	MALE
D00000000224443	BAP1	Sunitinib Malate	2	4.681724846	0	65	>=65	MALE
D00000000224446	BAP1	Sunitinib Malate	2	8.219028063	0	59	<65	MALE
D00000000224456	BAP1	Sunitinib Malate	2	5.9630390144	0	52	<65	MALE
D00000000224462	BAP1	Sunitinib Malate	2	0.9911019849	1	41	<65	MALE
D00000000224467	BAP1	Sunitinib Malate	2	5.4236824093	1	59	<65	MALE
D00000000224471	BAP1	Sunitinib Malate	2	5.4099931554	0	38	<65	FEMALE
D00000000224478	BAP1	Sunitinib Malate	2	1.0130047912	1	33	<65	MALE
D00000000224491	BAP1	Sunitinib Malate	2	6.4996577687	0	45	<65	MALE
D00000000224494	BAP1	Sunitinib Malate	2	1.1608487337	1	79	>=65	FEMALE
D00000000224504	BAP1	Sunitinib Malate	2	6.1136208077	0	51	<65	FEMALE
D00000000224506	BAP1	Sunitinib Malate	2	1.1718001369	0	44	<65	MALE
D00000000224507	BAP1	Sunitinib Malate	2	6.6091718001	0	51	<65	MALE
D00000000224513	BAP1	Sunitinib Malate	2	6.3983572895	0	42	<65	MALE
D00000000224515	BAP1	Sunitinib Malate	2	0.3504449008	1	73	>=65	MALE
D00000000224523	BAP1	Sunitinib Malate	2	0.6899383984	1	70	>=65	MALE
D00000000224533	BAP1	Sunitinib Malate	2	6.8802190281	0	65	>=65	MALE
D00000000224556	BAP1	Sunitinib Malate	2	0.7446954141	0	69	>=65	MALE
D00000000224558	BAP1	Sunitinib Malate	2	4.8678986995	1	56	<65	MALE
D00000000224565	BAP1	Sunitinib Malate	2	5.1937029432	0	46	<65	FEMALE
D00000000224569	BAP1	Sunitinib Malate	2	2.2997946612	1	53	<65	FEMALE
D00000000224593	BAP1	Sunitinib Malate	2	3.4661190965	1	56	<65	MALE
D00000000224598	BAP1	Sunitinib Malate	2	5.9575633128	0	53	<65	MALE
D00000000224613	BAP1	Sunitinib Malate	2	0.7693360712	0	68	>=65	FEMALE
D00000000224619	BAP1	Sunitinib Malate	2	0.0027378508	0	69	>=65	MALE
D00000000224629	BAP1	Sunitinib Malate	2	6.5133470226	0	59	<65	MALE
D00000000224634	BAP1	Sunitinib Malate	2	6.674880219	0	37	<65	MALE
D00000000224641	BAP1	Sunitinib Malate	2	5.8425735797	0	57	<65	MALE
D00000000224655	BAP1	Sunitinib Malate	2	0.7857631759	0	49	<65	MALE
D00000000224665	BAP1	Sunitinib Malate	2	0.9609856263	0	69	>=65	FEMALE
D00000000224668	BAP1	Sunitinib Malate	2	5.015742642	0	56	<65	MALE
D00000000224678	BAP1	Sunitinib Malate	2	5.3196440794	0	57	<65	MALE
D00000000224681	BAP1	Sunitinib Malate	2	2.7843942505	1	49	<65	MALE
D00000000224704	BAP1	Sunitinib Malate	2	1.3607118412	1	55	<65	MALE
D00000000224716	BAP1	Sunitinib Malate	2	1.401779603	0	53	<65	MALE
D00000000224732	BAP1	Sunitinib Malate	2	0.9555099247	0	81	>=65	FEMALE
D00000000224739	BAP1	Sunitinib Malate	2	0.5804243669	1	62	<65	MALE
D00000000224740	BAP1	Sunitinib Malate	2	1.2539356605	1	55	<65	FEMALE
D00000000224743	BAP1	Sunitinib Malate	2	3.2224503765	1	74	>=65	FEMALE
D00000000224749	BAP1	Sunitinib Malate	2	0.2327173169	0	57	<65	FEMALE
D00000000224772	BAP1	Sunitinib Malate	2	2.1327857632	1	69	>=65	MALE
D00000000224779	BAP1	Sunitinib Malate	2	1.144421629	1	52	<65	FEMALE
D00000000224799	BAP1	Sunitinib Malate	2	0.4435318275	1	69	>=65	MALE
D00000000224814	BAP1	Sunitinib Malate	2	0.462696783	0	41	<65	MALE
D00000000224821	BAP1	Sunitinib Malate	2	0.1971252567	0	68	>=65	FEMALE
D00000000224824	BAP1	Sunitinib Malate	2	5.5058179329	0	58	<65	MALE
D00000000224833	BAP1	Sunitinib Malate	2	1.5030800821	1	55	<65	MALE
D00000000224859	BAP1	Sunitinib Malate	2	5.2073921971	1	41	<65	MALE
D00000000224860	BAP1	Sunitinib Malate	2	5.3798767967	0	56	<65	MALE
D00000000224379	BAP1	Placebo	1	5.0841889117	0	38	<65	FEMALE
D00000000224444	BAP1	Placebo	1	6.2696783025	0	44	<65	MALE
D00000000224488	BAP1	Placebo	1	5.3278576318	0	51	<65	FEMALE
D00000000224591	BAP1	Placebo	1	1.7577002053	1	50	<65	MALE
D00000000224753	BAP1	Placebo	1	0.5804243669	1	58	<65	MALE
D00000000224818	BAP1	Placebo	1	0.5201916496	1	59	<65	FEMALE
D00000000224202	BAP1	Placebo	2	5.5140314853	0	65	>=65	MALE
D00000000224209	BAP1	Placebo	2	4.1779603012	0	53	<65	MALE
D00000000224213	BAP1	Placebo	2	6.1054072553	0	56	<65	MALE
D00000000224223	BAP1	Placebo	2	5.5989048597	0	69	>=65	MALE
D00000000224226	BAP1	Placebo	2	5.6919917864	0	48	<65	FEMALE
D00000000224238	BAP1	Placebo	2	0.1505817933	1	67	>=65	MALE
D00000000224246	BAP1	Placebo	2	1.6125941136	1	76	>=65	MALE
D00000000224247	BAP1	Placebo	2	4.6981519507	0	63	<65	MALE
D00000000224252	BAP1	Placebo	2	0.1368925394	1	70	>=65	FEMALE
D00000000224256	BAP1	Placebo	2	2.1273100616	1	67	>=65	MALE
D00000000224273	BAP1	Placebo	2	4.9664613279	1	69	>=65	MALE
D00000000224275	BAP1	Placebo	2	0.5366187543	1	78	>=65	MALE
D00000000224280	BAP1	Placebo	2	0.2327173169	1	46	<65	FEMALE
D00000000224281	BAP1	Placebo	2	0.887063655	1	51	<65	MALE
D00000000224282	BAP1	Placebo	2	5.6235455168	0	50	<65	FEMALE
D00000000224286	BAP1	Placebo	2	5.3497604381	1	63	<65	MALE
D00000000224292	BAP1	Placebo	2	4.6872005476	0	53	<65	MALE
D00000000224298	BAP1	Placebo	2	4.887063655	0	55	<65	MALE
D00000000224302	BAP1	Placebo	2	3.0116358658	1	53	<65	MALE
D00000000224318	BAP1	Placebo	2	0.6406570842	1	35	<65	MALE
D00000000224327	BAP1	Placebo	2	1.4674880219	0	74	>=65	MALE
D00000000224329	BAP1	Placebo	2	2.4558521561	1	75	>=65	FEMALE
D00000000224338	BAP1	Placebo	2	1.8370978782	1	70	>=65	MALE
D00000000224349	BAP1	Placebo	2	7.446954141	0	70	>=65	MALE
D00000000224355	BAP1	Placebo	2	5.7330595483	0	68	>=65	MALE
D00000000224365	BAP1	Placebo	2	0.2381930185	1	54	<65	MALE
D00000000224380	BAP1	Placebo	2	2.3244353183	0	36	<65	FEMALE
D00000000224383	BAP1	Placebo	2	0.3668720055	0	76	>=65	MALE
D00000000224387	BAP1	Placebo	2	4.9171800137	0	56	<65	MALE
D00000000224388	BAP1	Placebo	2	0.462696783	1	60	<65	MALE
D00000000224401	BAP1	Placebo	2	0.2464065708	1	38	<65	MALE
D00000000224410	BAP1	Placebo	2	5.5550992471	0	59	<65	FEMALE
D00000000224419	BAP1	Placebo	2	2.7214236824	0	54	<65	MALE
D00000000224429	BAP1	Placebo	2	5.7522245038	0	50	<65	MALE
D00000000224433	BAP1	Placebo	2	0.2600958248	1	58	<65	FEMALE
D00000000224437	BAP1	Placebo	2	3.8767967146	1	68	>=65	FEMALE
D00000000224440	BAP1	Placebo	2	2.8637919233	1	56	<65	MALE
D00000000224442	BAP1	Placebo	2	0.9828884326	0	47	<65	MALE
D00000000224474	BAP1	Placebo	2	7.3730321697	0	56	<65	MALE
D00000000224475	BAP1	Placebo	2	1.1937029432	0	56	<65	MALE
D00000000224489	BAP1	Placebo	2	6.9897330595	0	49	<65	MALE
D00000000224495	BAP1	Placebo	2	0.5612594114	1	71	>=65	MALE
D00000000224505	BAP1	Placebo	2	2.3436002738	1	70	>=65	MALE
D00000000224517	BAP1	Placebo	2	0.2409308693	0	81	>=65	MALE
D00000000224559	BAP1	Placebo	2	0.2272416153	0	43	<65	FEMALE
D00000000224564	BAP1	Placebo	2	2.8610540726	0	78	>=65	MALE
D00000000224581	BAP1	Placebo	2	6.9021218344	0	43	<65	MALE
D00000000224592	BAP1	Placebo	2	4.3832991102	0	71	>=65	MALE
D00000000224606	BAP1	Placebo	2	8.0301163587	0	75	>=65	MALE
D00000000224618	BAP1	Placebo	2	4.8186173854	0	40	<65	MALE
D00000000224627	BAP1	Placebo	2	5.3360711841	0	71	>=65	FEMALE
D00000000224650	BAP1	Placebo	2	0.2272416153	1	60	<65	FEMALE
D00000000224656	BAP1	Placebo	2	4.3613963039	0	71	>=65	MALE
D00000000224659	BAP1	Placebo	2	2.4969199179	1	52	<65	MALE
D00000000224664	BAP1	Placebo	2	6.6803559206	0	59	<65	MALE
D00000000224676	BAP1	Placebo	2	1.6481861739	0	50	<65	MALE
D00000000224694	BAP1	Placebo	2	0.4681724846	1	67	>=65	FEMALE
D00000000224705	BAP1	Placebo	2	6.9349760438	0	59	<65	MALE
D00000000224706	BAP1	Placebo	2	4.3915126626	0	53	<65	FEMALE
D00000000224724	BAP1	Placebo	2	1.9028062971	1	49	<65	MALE
D00000000224751	BAP1	Placebo	2	0.1177275838	1	37	<65	FEMALE
D00000000224760	BAP1	Placebo	2	0.0027378508	0	65	>=65	MALE
D00000000224764	BAP1	Placebo	2	5.9520876112	0	53	<65	FEMALE
D00000000224767	BAP1	Placebo	2	5.8507871321	0	56	<65	MALE
D00000000224773	BAP1	Placebo	2	5.5605749487	1	28	<65	MALE
D00000000224782	BAP1	Placebo	2	2.5626283368	1	56	<65	MALE
D00000000224784	BAP1	Placebo	2	1.363449692	0	70	>=65	MALE
D00000000224792	BAP1	Placebo	2	2.6146475017	1	60	<65	MALE
D00000000224797	BAP1	Placebo	2	7.8986995209	0	55	<65	MALE
D00000000224810	BAP1	Placebo	2	0.0355920602	1	63	<65	FEMALE
D00000000224848	BAP1	Placebo	2	5.2813141684	0	62	<65	MALE
D00000000224858	BAP1	Placebo	2	4.8240930869	0	73	>=65	MALE
D00000000224863	BAP1	Placebo	2	0.1177275838	1	64	<65	MALE
D00000000224875	BAP1	Placebo	2	5.5414099932	0	73	>=65	FEMALE
D00000000224354	MTOR	Sunitinib Malate	1	4.9856262834	0	60	<65	MALE
D00000000224377	MTOR	Sunitinib Malate	1	4.1368925394	1	45	<65	MALE
D00000000224462	MTOR	Sunitinib Malate	1	0.9911019849	1	41	<65	MALE
D00000000224608	MTOR	Sunitinib Malate	1	1.9110198494	1	62	<65	MALE
D00000000224665	MTOR	Sunitinib Malate	1	0.9609856263	0	69	>=65	FEMALE
D00000000224799	MTOR	Sunitinib Malate	1	0.4435318275	1	69	>=65	MALE
D00000000224824	MTOR	Sunitinib Malate	1	5.5058179329	0	58	<65	MALE
D00000000224203	MTOR	Sunitinib Malate	2	1.7303216975	1	34	<65	MALE
D00000000224206	MTOR	Sunitinib Malate	2	1.0376454483	1	48	<65	FEMALE
D00000000224210	MTOR	Sunitinib Malate	2	4.977412731	0	29	<65	FEMALE
D00000000224219	MTOR	Sunitinib Malate	2	1.3826146475	1	58	<65	MALE
D00000000224220	MTOR	Sunitinib Malate	2	5.2950034223	0	53	<65	FEMALE
D00000000224221	MTOR	Sunitinib Malate	2	1.8590006845	1	45	<65	FEMALE
D00000000224222	MTOR	Sunitinib Malate	2	6.2532511978	0	65	>=65	MALE
D00000000224224	MTOR	Sunitinib Malate	2	6.5215605749	0	45	<65	MALE
D00000000224233	MTOR	Sunitinib Malate	2	5.3853524983	0	41	<65	FEMALE
D00000000224239	MTOR	Sunitinib Malate	2	3.9014373717	0	64	<65	MALE
D00000000224242	MTOR	Sunitinib Malate	2	1.3415468857	1	46	<65	MALE
D00000000224250	MTOR	Sunitinib Malate	2	0.0027378508	0	74	>=65	FEMALE
D00000000224251	MTOR	Sunitinib Malate	2	0.0027378508	0	60	<65	MALE
D00000000224270	MTOR	Sunitinib Malate	2	0.9472963723	0	43	<65	MALE
D00000000224276	MTOR	Sunitinib Malate	2	6.7679671458	0	55	<65	FEMALE
D00000000224285	MTOR	Sunitinib Malate	2	0.3285420945	0	41	<65	MALE
D00000000224309	MTOR	Sunitinib Malate	2	6.3846680356	0	48	<65	MALE
D00000000224311	MTOR	Sunitinib Malate	2	6.1136208077	0	73	>=65	MALE
D00000000224312	MTOR	Sunitinib Malate	2	4.9801505818	0	41	<65	MALE
D00000000224315	MTOR	Sunitinib Malate	2	6.5325119781	0	44	<65	MALE
D00000000224321	MTOR	Sunitinib Malate	2	1.1334702259	0	67	>=65	MALE
D00000000224324	MTOR	Sunitinib Malate	2	0.6735112936	0	48	<65	MALE
D00000000224364	MTOR	Sunitinib Malate	2	4.8678986995	0	60	<65	MALE
D00000000224371	MTOR	Sunitinib Malate	2	5.4099931554	0	83	>=65	MALE
D00000000224389	MTOR	Sunitinib Malate	2	0.3175906913	1	72	>=65	FEMALE
D00000000224409	MTOR	Sunitinib Malate	2	2.4202600958	1	54	<65	FEMALE
D00000000224417	MTOR	Sunitinib Malate	2	6.1656399726	1	63	<65	MALE
D00000000224421	MTOR	Sunitinib Malate	2	0.0793976728	0	66	>=65	MALE
D00000000224423	MTOR	Sunitinib Malate	2	6.8856947296	0	49	<65	FEMALE
D00000000224435	MTOR	Sunitinib Malate	2	4.9445585216	0	57	<65	MALE
D00000000224443	MTOR	Sunitinib Malate	2	4.681724846	0	65	>=65	MALE
D00000000224446	MTOR	Sunitinib Malate	2	8.219028063	0	59	<65	MALE
D00000000224456	MTOR	Sunitinib Malate	2	5.9630390144	0	52	<65	MALE
D00000000224461	MTOR	Sunitinib Malate	2	0.9691991786	1	61	<65	MALE
D00000000224467	MTOR	Sunitinib Malate	2	5.4236824093	1	59	<65	MALE
D00000000224471	MTOR	Sunitinib Malate	2	5.4099931554	0	38	<65	FEMALE
D00000000224473	MTOR	Sunitinib Malate	2	5.7029431896	0	61	<65	MALE
D00000000224478	MTOR	Sunitinib Malate	2	1.0130047912	1	33	<65	MALE
D00000000224491	MTOR	Sunitinib Malate	2	6.4996577687	0	45	<65	MALE
D00000000224494	MTOR	Sunitinib Malate	2	1.1608487337	1	79	>=65	FEMALE
D00000000224504	MTOR	Sunitinib Malate	2	6.1136208077	0	51	<65	FEMALE
D00000000224506	MTOR	Sunitinib Malate	2	1.1718001369	0	44	<65	MALE
D00000000224507	MTOR	Sunitinib Malate	2	6.6091718001	0	51	<65	MALE
D00000000224513	MTOR	Sunitinib Malate	2	6.3983572895	0	42	<65	MALE
D00000000224515	MTOR	Sunitinib Malate	2	0.3504449008	1	73	>=65	MALE
D00000000224523	MTOR	Sunitinib Malate	2	0.6899383984	1	70	>=65	MALE
D00000000224533	MTOR	Sunitinib Malate	2	6.8802190281	0	65	>=65	MALE
D00000000224556	MTOR	Sunitinib Malate	2	0.7446954141	0	69	>=65	MALE
D00000000224558	MTOR	Sunitinib Malate	2	4.8678986995	1	56	<65	MALE
D00000000224560	MTOR	Sunitinib Malate	2	6.0123203285	0	52	<65	MALE
D00000000224565	MTOR	Sunitinib Malate	2	5.1937029432	0	46	<65	FEMALE
D00000000224569	MTOR	Sunitinib Malate	2	2.2997946612	1	53	<65	FEMALE
D00000000224593	MTOR	Sunitinib Malate	2	3.4661190965	1	56	<65	MALE
D00000000224598	MTOR	Sunitinib Malate	2	5.9575633128	0	53	<65	MALE
D00000000224613	MTOR	Sunitinib Malate	2	0.7693360712	0	68	>=65	FEMALE
D00000000224619	MTOR	Sunitinib Malate	2	0.0027378508	0	69	>=65	MALE
D00000000224629	MTOR	Sunitinib Malate	2	6.5133470226	0	59	<65	MALE
D00000000224634	MTOR	Sunitinib Malate	2	6.674880219	0	37	<65	MALE
D00000000224635	MTOR	Sunitinib Malate	2	2.4339493498	0	66	>=65	MALE
D00000000224641	MTOR	Sunitinib Malate	2	5.8425735797	0	57	<65	MALE
D00000000224655	MTOR	Sunitinib Malate	2	0.7857631759	0	49	<65	MALE
D00000000224666	MTOR	Sunitinib Malate	2	0.2327173169	1	47	<65	MALE
D00000000224668	MTOR	Sunitinib Malate	2	5.015742642	0	56	<65	MALE
D00000000224674	MTOR	Sunitinib Malate	2	6.006844627	0	69	>=65	MALE
D00000000224678	MTOR	Sunitinib Malate	2	5.3196440794	0	57	<65	MALE
D00000000224681	MTOR	Sunitinib Malate	2	2.7843942505	1	49	<65	MALE
D00000000224704	MTOR	Sunitinib Malate	2	1.3607118412	1	55	<65	MALE
D00000000224716	MTOR	Sunitinib Malate	2	1.401779603	0	53	<65	MALE
D00000000224732	MTOR	Sunitinib Malate	2	0.9555099247	0	81	>=65	FEMALE
D00000000224734	MTOR	Sunitinib Malate	2	1.1635865845	0	53	<65	MALE
D00000000224739	MTOR	Sunitinib Malate	2	0.5804243669	1	62	<65	MALE
D00000000224740	MTOR	Sunitinib Malate	2	1.2539356605	1	55	<65	FEMALE
D00000000224741	MTOR	Sunitinib Malate	2	6.3244353183	0	68	>=65	FEMALE
D00000000224743	MTOR	Sunitinib Malate	2	3.2224503765	1	74	>=65	FEMALE
D00000000224749	MTOR	Sunitinib Malate	2	0.2327173169	0	57	<65	FEMALE
D00000000224772	MTOR	Sunitinib Malate	2	2.1327857632	1	69	>=65	MALE
D00000000224779	MTOR	Sunitinib Malate	2	1.144421629	1	52	<65	FEMALE
D00000000224781	MTOR	Sunitinib Malate	2	0.4736481862	1	54	<65	MALE
D00000000224814	MTOR	Sunitinib Malate	2	0.462696783	0	41	<65	MALE
D00000000224821	MTOR	Sunitinib Malate	2	0.1971252567	0	68	>=65	FEMALE
D00000000224833	MTOR	Sunitinib Malate	2	1.5030800821	1	55	<65	MALE
D00000000224837	MTOR	Sunitinib Malate	2	2.3846680356	0	44	<65	MALE
D00000000224859	MTOR	Sunitinib Malate	2	5.2073921971	1	41	<65	MALE
D00000000224860	MTOR	Sunitinib Malate	2	5.3798767967	0	56	<65	MALE
D00000000224238	MTOR	Placebo	1	0.1505817933	1	67	>=65	MALE
D00000000224246	MTOR	Placebo	1	1.6125941136	1	76	>=65	MALE
D00000000224252	MTOR	Placebo	1	0.1368925394	1	70	>=65	FEMALE
D00000000224275	MTOR	Placebo	1	0.5366187543	1	78	>=65	MALE
D00000000224365	MTOR	Placebo	1	0.2381930185	1	54	<65	MALE
D00000000224440	MTOR	Placebo	1	2.8637919233	1	56	<65	MALE
D00000000224581	MTOR	Placebo	1	6.9021218344	0	43	<65	MALE
D00000000224784	MTOR	Placebo	1	1.363449692	0	70	>=65	MALE
D00000000224792	MTOR	Placebo	1	2.6146475017	1	60	<65	MALE
D00000000224202	MTOR	Placebo	2	5.5140314853	0	65	>=65	MALE
D00000000224209	MTOR	Placebo	2	4.1779603012	0	53	<65	MALE
D00000000224213	MTOR	Placebo	2	6.1054072553	0	56	<65	MALE
D00000000224223	MTOR	Placebo	2	5.5989048597	0	69	>=65	MALE
D00000000224226	MTOR	Placebo	2	5.6919917864	0	48	<65	FEMALE
D00000000224247	MTOR	Placebo	2	4.6981519507	0	63	<65	MALE
D00000000224256	MTOR	Placebo	2	2.1273100616	1	67	>=65	MALE
D00000000224273	MTOR	Placebo	2	4.9664613279	1	69	>=65	MALE
D00000000224280	MTOR	Placebo	2	0.2327173169	1	46	<65	FEMALE
D00000000224281	MTOR	Placebo	2	0.887063655	1	51	<65	MALE
D00000000224282	MTOR	Placebo	2	5.6235455168	0	50	<65	FEMALE
D00000000224286	MTOR	Placebo	2	5.3497604381	1	63	<65	MALE
D00000000224292	MTOR	Placebo	2	4.6872005476	0	53	<65	MALE
D00000000224298	MTOR	Placebo	2	4.887063655	0	55	<65	MALE
D00000000224302	MTOR	Placebo	2	3.0116358658	1	53	<65	MALE
D00000000224318	MTOR	Placebo	2	0.6406570842	1	35	<65	MALE
D00000000224327	MTOR	Placebo	2	1.4674880219	0	74	>=65	MALE
D00000000224329	MTOR	Placebo	2	2.4558521561	1	75	>=65	FEMALE
D00000000224338	MTOR	Placebo	2	1.8370978782	1	70	>=65	MALE
D00000000224349	MTOR	Placebo	2	7.446954141	0	70	>=65	MALE
D00000000224355	MTOR	Placebo	2	5.7330595483	0	68	>=65	MALE
D00000000224379	MTOR	Placebo	2	5.0841889117	0	38	<65	FEMALE
D00000000224380	MTOR	Placebo	2	2.3244353183	0	36	<65	FEMALE
D00000000224383	MTOR	Placebo	2	0.3668720055	0	76	>=65	MALE
D00000000224387	MTOR	Placebo	2	4.9171800137	0	56	<65	MALE
D00000000224388	MTOR	Placebo	2	0.462696783	1	60	<65	MALE
D00000000224401	MTOR	Placebo	2	0.2464065708	1	38	<65	MALE
D00000000224410	MTOR	Placebo	2	5.5550992471	0	59	<65	FEMALE
D00000000224419	MTOR	Placebo	2	2.7214236824	0	54	<65	MALE
D00000000224429	MTOR	Placebo	2	5.7522245038	0	50	<65	MALE
D00000000224433	MTOR	Placebo	2	0.2600958248	1	58	<65	FEMALE
D00000000224437	MTOR	Placebo	2	3.8767967146	1	68	>=65	FEMALE
D00000000224442	MTOR	Placebo	2	0.9828884326	0	47	<65	MALE
D00000000224444	MTOR	Placebo	2	6.2696783025	0	44	<65	MALE
D00000000224474	MTOR	Placebo	2	7.3730321697	0	56	<65	MALE
D00000000224475	MTOR	Placebo	2	1.1937029432	0	56	<65	MALE
D00000000224488	MTOR	Placebo	2	5.3278576318	0	51	<65	FEMALE
D00000000224489	MTOR	Placebo	2	6.9897330595	0	49	<65	MALE
D00000000224495	MTOR	Placebo	2	0.5612594114	1	71	>=65	MALE
D00000000224505	MTOR	Placebo	2	2.3436002738	1	70	>=65	MALE
D00000000224517	MTOR	Placebo	2	0.2409308693	0	81	>=65	MALE
D00000000224559	MTOR	Placebo	2	0.2272416153	0	43	<65	FEMALE
D00000000224564	MTOR	Placebo	2	2.8610540726	0	78	>=65	MALE
D00000000224591	MTOR	Placebo	2	1.7577002053	1	50	<65	MALE
D00000000224592	MTOR	Placebo	2	4.3832991102	0	71	>=65	MALE
D00000000224606	MTOR	Placebo	2	8.0301163587	0	75	>=65	MALE
D00000000224618	MTOR	Placebo	2	4.8186173854	0	40	<65	MALE
D00000000224627	MTOR	Placebo	2	5.3360711841	0	71	>=65	FEMALE
D00000000224650	MTOR	Placebo	2	0.2272416153	1	60	<65	FEMALE
D00000000224656	MTOR	Placebo	2	4.3613963039	0	71	>=65	MALE
D00000000224659	MTOR	Placebo	2	2.4969199179	1	52	<65	MALE
D00000000224664	MTOR	Placebo	2	6.6803559206	0	59	<65	MALE
D00000000224676	MTOR	Placebo	2	1.6481861739	0	50	<65	MALE
D00000000224694	MTOR	Placebo	2	0.4681724846	1	67	>=65	FEMALE
D00000000224705	MTOR	Placebo	2	6.9349760438	0	59	<65	MALE
D00000000224706	MTOR	Placebo	2	4.3915126626	0	53	<65	FEMALE
D00000000224724	MTOR	Placebo	2	1.9028062971	1	49	<65	MALE
D00000000224751	MTOR	Placebo	2	0.1177275838	1	37	<65	FEMALE
D00000000224753	MTOR	Placebo	2	0.5804243669	1	58	<65	MALE
D00000000224760	MTOR	Placebo	2	0.0027378508	0	65	>=65	MALE
D00000000224764	MTOR	Placebo	2	5.9520876112	0	53	<65	FEMALE
D00000000224767	MTOR	Placebo	2	5.8507871321	0	56	<65	MALE
D00000000224773	MTOR	Placebo	2	5.5605749487	1	28	<65	MALE
D00000000224782	MTOR	Placebo	2	2.5626283368	1	56	<65	MALE
D00000000224797	MTOR	Placebo	2	7.8986995209	0	55	<65	MALE
D00000000224810	MTOR	Placebo	2	0.0355920602	1	63	<65	FEMALE
D00000000224818	MTOR	Placebo	2	0.5201916496	1	59	<65	FEMALE
D00000000224848	MTOR	Placebo	2	5.2813141684	0	62	<65	MALE
D00000000224858	MTOR	Placebo	2	4.8240930869	0	73	>=65	MALE
D00000000224863	MTOR	Placebo	2	0.1177275838	1	64	<65	MALE
D00000000224875	MTOR	Placebo	2	5.5414099932	0	73	>=65	FEMALE
D00000000224220	PBRM1	Sunitinib Malate	1	5.2950034223	0	53	<65	FEMALE
D00000000224222	PBRM1	Sunitinib Malate	1	6.2532511978	0	65	>=65	MALE
D00000000224239	PBRM1	Sunitinib Malate	1	3.9014373717	0	64	<65	MALE
D00000000224250	PBRM1	Sunitinib Malate	1	0.0027378508	0	74	>=65	FEMALE
D00000000224270	PBRM1	Sunitinib Malate	1	0.9472963723	0	43	<65	MALE
D00000000224311	PBRM1	Sunitinib Malate	1	6.1136208077	0	73	>=65	MALE
D00000000224321	PBRM1	Sunitinib Malate	1	1.1334702259	0	67	>=65	MALE
D00000000224389	PBRM1	Sunitinib Malate	1	0.3175906913	1	72	>=65	FEMALE
D00000000224417	PBRM1	Sunitinib Malate	1	6.1656399726	1	63	<65	MALE
D00000000224423	PBRM1	Sunitinib Malate	1	6.8856947296	0	49	<65	FEMALE
D00000000224435	PBRM1	Sunitinib Malate	1	4.9445585216	0	57	<65	MALE
D00000000224467	PBRM1	Sunitinib Malate	1	5.4236824093	1	59	<65	MALE
D00000000224491	PBRM1	Sunitinib Malate	1	6.4996577687	0	45	<65	MALE
D00000000224515	PBRM1	Sunitinib Malate	1	0.3504449008	1	73	>=65	MALE
D00000000224523	PBRM1	Sunitinib Malate	1	0.6899383984	1	70	>=65	MALE
D00000000224569	PBRM1	Sunitinib Malate	1	2.2997946612	1	53	<65	FEMALE
D00000000224593	PBRM1	Sunitinib Malate	1	3.4661190965	1	56	<65	MALE
D00000000224635	PBRM1	Sunitinib Malate	1	2.4339493498	0	66	>=65	MALE
D00000000224665	PBRM1	Sunitinib Malate	1	0.9609856263	0	69	>=65	FEMALE
D00000000224681	PBRM1	Sunitinib Malate	1	2.7843942505	1	49	<65	MALE
D00000000224716	PBRM1	Sunitinib Malate	1	1.401779603	0	53	<65	MALE
D00000000224734	PBRM1	Sunitinib Malate	1	1.1635865845	0	53	<65	MALE
D00000000224739	PBRM1	Sunitinib Malate	1	0.5804243669	1	62	<65	MALE
D00000000224740	PBRM1	Sunitinib Malate	1	1.2539356605	1	55	<65	FEMALE
D00000000224741	PBRM1	Sunitinib Malate	1	6.3244353183	0	68	>=65	FEMALE
D00000000224749	PBRM1	Sunitinib Malate	1	0.2327173169	0	57	<65	FEMALE
D00000000224772	PBRM1	Sunitinib Malate	1	2.1327857632	1	69	>=65	MALE
D00000000224799	PBRM1	Sunitinib Malate	1	0.4435318275	1	69	>=65	MALE
D00000000224824	PBRM1	Sunitinib Malate	1	5.5058179329	0	58	<65	MALE
D00000000224203	PBRM1	Sunitinib Malate	2	1.7303216975	1	34	<65	MALE
D00000000224206	PBRM1	Sunitinib Malate	2	1.0376454483	1	48	<65	FEMALE
D00000000224210	PBRM1	Sunitinib Malate	2	4.977412731	0	29	<65	FEMALE
D00000000224219	PBRM1	Sunitinib Malate	2	1.3826146475	1	58	<65	MALE
D00000000224221	PBRM1	Sunitinib Malate	2	1.8590006845	1	45	<65	FEMALE
D00000000224224	PBRM1	Sunitinib Malate	2	6.5215605749	0	45	<65	MALE
D00000000224233	PBRM1	Sunitinib Malate	2	5.3853524983	0	41	<65	FEMALE
D00000000224242	PBRM1	Sunitinib Malate	2	1.3415468857	1	46	<65	MALE
D00000000224251	PBRM1	Sunitinib Malate	2	0.0027378508	0	60	<65	MALE
D00000000224276	PBRM1	Sunitinib Malate	2	6.7679671458	0	55	<65	FEMALE
D00000000224285	PBRM1	Sunitinib Malate	2	0.3285420945	0	41	<65	MALE
D00000000224309	PBRM1	Sunitinib Malate	2	6.3846680356	0	48	<65	MALE
D00000000224312	PBRM1	Sunitinib Malate	2	4.9801505818	0	41	<65	MALE
D00000000224315	PBRM1	Sunitinib Malate	2	6.5325119781	0	44	<65	MALE
D00000000224324	PBRM1	Sunitinib Malate	2	0.6735112936	0	48	<65	MALE
D00000000224354	PBRM1	Sunitinib Malate	2	4.9856262834	0	60	<65	MALE
D00000000224364	PBRM1	Sunitinib Malate	2	4.8678986995	0	60	<65	MALE
D00000000224371	PBRM1	Sunitinib Malate	2	5.4099931554	0	83	>=65	MALE
D00000000224377	PBRM1	Sunitinib Malate	2	4.1368925394	1	45	<65	MALE
D00000000224409	PBRM1	Sunitinib Malate	2	2.4202600958	1	54	<65	FEMALE
D00000000224421	PBRM1	Sunitinib Malate	2	0.0793976728	0	66	>=65	MALE
D00000000224443	PBRM1	Sunitinib Malate	2	4.681724846	0	65	>=65	MALE
D00000000224446	PBRM1	Sunitinib Malate	2	8.219028063	0	59	<65	MALE
D00000000224456	PBRM1	Sunitinib Malate	2	5.9630390144	0	52	<65	MALE
D00000000224461	PBRM1	Sunitinib Malate	2	0.9691991786	1	61	<65	MALE
D00000000224462	PBRM1	Sunitinib Malate	2	0.9911019849	1	41	<65	MALE
D00000000224471	PBRM1	Sunitinib Malate	2	5.4099931554	0	38	<65	FEMALE
D00000000224473	PBRM1	Sunitinib Malate	2	5.7029431896	0	61	<65	MALE
D00000000224478	PBRM1	Sunitinib Malate	2	1.0130047912	1	33	<65	MALE
D00000000224494	PBRM1	Sunitinib Malate	2	1.1608487337	1	79	>=65	FEMALE
D00000000224504	PBRM1	Sunitinib Malate	2	6.1136208077	0	51	<65	FEMALE
D00000000224506	PBRM1	Sunitinib Malate	2	1.1718001369	0	44	<65	MALE
D00000000224507	PBRM1	Sunitinib Malate	2	6.6091718001	0	51	<65	MALE
D00000000224513	PBRM1	Sunitinib Malate	2	6.3983572895	0	42	<65	MALE
D00000000224533	PBRM1	Sunitinib Malate	2	6.8802190281	0	65	>=65	MALE
D00000000224556	PBRM1	Sunitinib Malate	2	0.7446954141	0	69	>=65	MALE
D00000000224558	PBRM1	Sunitinib Malate	2	4.8678986995	1	56	<65	MALE
D00000000224560	PBRM1	Sunitinib Malate	2	6.0123203285	0	52	<65	MALE
D00000000224565	PBRM1	Sunitinib Malate	2	5.1937029432	0	46	<65	FEMALE
D00000000224598	PBRM1	Sunitinib Malate	2	5.9575633128	0	53	<65	MALE
D00000000224608	PBRM1	Sunitinib Malate	2	1.9110198494	1	62	<65	MALE
D00000000224613	PBRM1	Sunitinib Malate	2	0.7693360712	0	68	>=65	FEMALE
D00000000224619	PBRM1	Sunitinib Malate	2	0.0027378508	0	69	>=65	MALE
D00000000224629	PBRM1	Sunitinib Malate	2	6.5133470226	0	59	<65	MALE
D00000000224634	PBRM1	Sunitinib Malate	2	6.674880219	0	37	<65	MALE
D00000000224641	PBRM1	Sunitinib Malate	2	5.8425735797	0	57	<65	MALE
D00000000224655	PBRM1	Sunitinib Malate	2	0.7857631759	0	49	<65	MALE
D00000000224666	PBRM1	Sunitinib Malate	2	0.2327173169	1	47	<65	MALE
D00000000224668	PBRM1	Sunitinib Malate	2	5.015742642	0	56	<65	MALE
D00000000224674	PBRM1	Sunitinib Malate	2	6.006844627	0	69	>=65	MALE
D00000000224678	PBRM1	Sunitinib Malate	2	5.3196440794	0	57	<65	MALE
D00000000224704	PBRM1	Sunitinib Malate	2	1.3607118412	1	55	<65	MALE
D00000000224732	PBRM1	Sunitinib Malate	2	0.9555099247	0	81	>=65	FEMALE
D00000000224743	PBRM1	Sunitinib Malate	2	3.2224503765	1	74	>=65	FEMALE
D00000000224779	PBRM1	Sunitinib Malate	2	1.144421629	1	52	<65	FEMALE
D00000000224781	PBRM1	Sunitinib Malate	2	0.4736481862	1	54	<65	MALE
D00000000224814	PBRM1	Sunitinib Malate	2	0.462696783	0	41	<65	MALE
D00000000224821	PBRM1	Sunitinib Malate	2	0.1971252567	0	68	>=65	FEMALE
D00000000224833	PBRM1	Sunitinib Malate	2	1.5030800821	1	55	<65	MALE
D00000000224837	PBRM1	Sunitinib Malate	2	2.3846680356	0	44	<65	MALE
D00000000224859	PBRM1	Sunitinib Malate	2	5.2073921971	1	41	<65	MALE
D00000000224860	PBRM1	Sunitinib Malate	2	5.3798767967	0	56	<65	MALE
D00000000224238	PBRM1	Placebo	1	0.1505817933	1	67	>=65	MALE
D00000000224246	PBRM1	Placebo	1	1.6125941136	1	76	>=65	MALE
D00000000224252	PBRM1	Placebo	1	0.1368925394	1	70	>=65	FEMALE
D00000000224355	PBRM1	Placebo	1	5.7330595483	0	68	>=65	MALE
D00000000224401	PBRM1	Placebo	1	0.2464065708	1	38	<65	MALE
D00000000224437	PBRM1	Placebo	1	3.8767967146	1	68	>=65	FEMALE
D00000000224440	PBRM1	Placebo	1	2.8637919233	1	56	<65	MALE
D00000000224474	PBRM1	Placebo	1	7.3730321697	0	56	<65	MALE
D00000000224489	PBRM1	Placebo	1	6.9897330595	0	49	<65	MALE
D00000000224559	PBRM1	Placebo	1	0.2272416153	0	43	<65	FEMALE
D00000000224581	PBRM1	Placebo	1	6.9021218344	0	43	<65	MALE
D00000000224618	PBRM1	Placebo	1	4.8186173854	0	40	<65	MALE
D00000000224656	PBRM1	Placebo	1	4.3613963039	0	71	>=65	MALE
D00000000224694	PBRM1	Placebo	1	0.4681724846	1	67	>=65	FEMALE
D00000000224724	PBRM1	Placebo	1	1.9028062971	1	49	<65	MALE
D00000000224782	PBRM1	Placebo	1	2.5626283368	1	56	<65	MALE
D00000000224792	PBRM1	Placebo	1	2.6146475017	1	60	<65	MALE
D00000000224818	PBRM1	Placebo	1	0.5201916496	1	59	<65	FEMALE
D00000000224858	PBRM1	Placebo	1	4.8240930869	0	73	>=65	MALE
D00000000224202	PBRM1	Placebo	2	5.5140314853	0	65	>=65	MALE
D00000000224209	PBRM1	Placebo	2	4.1779603012	0	53	<65	MALE
D00000000224213	PBRM1	Placebo	2	6.1054072553	0	56	<65	MALE
D00000000224223	PBRM1	Placebo	2	5.5989048597	0	69	>=65	MALE
D00000000224226	PBRM1	Placebo	2	5.6919917864	0	48	<65	FEMALE
D00000000224247	PBRM1	Placebo	2	4.6981519507	0	63	<65	MALE
D00000000224256	PBRM1	Placebo	2	2.1273100616	1	67	>=65	MALE
D00000000224273	PBRM1	Placebo	2	4.9664613279	1	69	>=65	MALE
D00000000224275	PBRM1	Placebo	2	0.5366187543	1	78	>=65	MALE
D00000000224280	PBRM1	Placebo	2	0.2327173169	1	46	<65	FEMALE
D00000000224281	PBRM1	Placebo	2	0.887063655	1	51	<65	MALE
D00000000224282	PBRM1	Placebo	2	5.6235455168	0	50	<65	FEMALE
D00000000224286	PBRM1	Placebo	2	5.3497604381	1	63	<65	MALE
D00000000224292	PBRM1	Placebo	2	4.6872005476	0	53	<65	MALE
D00000000224298	PBRM1	Placebo	2	4.887063655	0	55	<65	MALE
D00000000224302	PBRM1	Placebo	2	3.0116358658	1	53	<65	MALE
D00000000224318	PBRM1	Placebo	2	0.6406570842	1	35	<65	MALE
D00000000224327	PBRM1	Placebo	2	1.4674880219	0	74	>=65	MALE
D00000000224329	PBRM1	Placebo	2	2.4558521561	1	75	>=65	FEMALE
D00000000224338	PBRM1	Placebo	2	1.8370978782	1	70	>=65	MALE
D00000000224349	PBRM1	Placebo	2	7.446954141	0	70	>=65	MALE
D00000000224365	PBRM1	Placebo	2	0.2381930185	1	54	<65	MALE
D00000000224379	PBRM1	Placebo	2	5.0841889117	0	38	<65	FEMALE
D00000000224380	PBRM1	Placebo	2	2.3244353183	0	36	<65	FEMALE
D00000000224383	PBRM1	Placebo	2	0.3668720055	0	76	>=65	MALE
D00000000224387	PBRM1	Placebo	2	4.9171800137	0	56	<65	MALE
D00000000224388	PBRM1	Placebo	2	0.462696783	1	60	<65	MALE
D00000000224410	PBRM1	Placebo	2	5.5550992471	0	59	<65	FEMALE
D00000000224419	PBRM1	Placebo	2	2.7214236824	0	54	<65	MALE
D00000000224429	PBRM1	Placebo	2	5.7522245038	0	50	<65	MALE
D00000000224433	PBRM1	Placebo	2	0.2600958248	1	58	<65	FEMALE
D00000000224442	PBRM1	Placebo	2	0.9828884326	0	47	<65	MALE
D00000000224444	PBRM1	Placebo	2	6.2696783025	0	44	<65	MALE
D00000000224475	PBRM1	Placebo	2	1.1937029432	0	56	<65	MALE
D00000000224488	PBRM1	Placebo	2	5.3278576318	0	51	<65	FEMALE
D00000000224495	PBRM1	Placebo	2	0.5612594114	1	71	>=65	MALE
D00000000224505	PBRM1	Placebo	2	2.3436002738	1	70	>=65	MALE
D00000000224517	PBRM1	Placebo	2	0.2409308693	0	81	>=65	MALE
D00000000224564	PBRM1	Placebo	2	2.8610540726	0	78	>=65	MALE
D00000000224591	PBRM1	Placebo	2	1.7577002053	1	50	<65	MALE
D00000000224592	PBRM1	Placebo	2	4.3832991102	0	71	>=65	MALE
D00000000224606	PBRM1	Placebo	2	8.0301163587	0	75	>=65	MALE
D00000000224627	PBRM1	Placebo	2	5.3360711841	0	71	>=65	FEMALE
D00000000224650	PBRM1	Placebo	2	0.2272416153	1	60	<65	FEMALE
D00000000224659	PBRM1	Placebo	2	2.4969199179	1	52	<65	MALE
D00000000224664	PBRM1	Placebo	2	6.6803559206	0	59	<65	MALE
D00000000224676	PBRM1	Placebo	2	1.6481861739	0	50	<65	MALE
D00000000224705	PBRM1	Placebo	2	6.9349760438	0	59	<65	MALE
D00000000224706	PBRM1	Placebo	2	4.3915126626	0	53	<65	FEMALE
D00000000224751	PBRM1	Placebo	2	0.1177275838	1	37	<65	FEMALE
D00000000224753	PBRM1	Placebo	2	0.5804243669	1	58	<65	MALE
D00000000224760	PBRM1	Placebo	2	0.0027378508	0	65	>=65	MALE
D00000000224764	PBRM1	Placebo	2	5.9520876112	0	53	<65	FEMALE
D00000000224767	PBRM1	Placebo	2	5.8507871321	0	56	<65	MALE
D00000000224773	PBRM1	Placebo	2	5.5605749487	1	28	<65	MALE
D00000000224784	PBRM1	Placebo	2	1.363449692	0	70	>=65	MALE
D00000000224797	PBRM1	Placebo	2	7.8986995209	0	55	<65	MALE
D00000000224810	PBRM1	Placebo	2	0.0355920602	1	63	<65	FEMALE
D00000000224848	PBRM1	Placebo	2	5.2813141684	0	62	<65	MALE
D00000000224863	PBRM1	Placebo	2	0.1177275838	1	64	<65	MALE
D00000000224875	PBRM1	Placebo	2	5.5414099932	0	73	>=65	FEMALE
D00000000224203	SETD2	Sunitinib Malate	1	1.7303216975	1	34	<65	MALE
D00000000224219	SETD2	Sunitinib Malate	1	1.3826146475	1	58	<65	MALE
D00000000224309	SETD2	Sunitinib Malate	1	6.3846680356	0	48	<65	MALE
D00000000224311	SETD2	Sunitinib Malate	1	6.1136208077	0	73	>=65	MALE
D00000000224364	SETD2	Sunitinib Malate	1	4.8678986995	0	60	<65	MALE
D00000000224377	SETD2	Sunitinib Malate	1	4.1368925394	1	45	<65	MALE
D00000000224417	SETD2	Sunitinib Malate	1	6.1656399726	1	63	<65	MALE
D00000000224462	SETD2	Sunitinib Malate	1	0.9911019849	1	41	<65	MALE
D00000000224467	SETD2	Sunitinib Malate	1	5.4236824093	1	59	<65	MALE
D00000000224494	SETD2	Sunitinib Malate	1	1.1608487337	1	79	>=65	FEMALE
D00000000224504	SETD2	Sunitinib Malate	1	6.1136208077	0	51	<65	FEMALE
D00000000224506	SETD2	Sunitinib Malate	1	1.1718001369	0	44	<65	MALE
D00000000224533	SETD2	Sunitinib Malate	1	6.8802190281	0	65	>=65	MALE
D00000000224634	SETD2	Sunitinib Malate	1	6.674880219	0	37	<65	MALE
D00000000224641	SETD2	Sunitinib Malate	1	5.8425735797	0	57	<65	MALE
D00000000224678	SETD2	Sunitinib Malate	1	5.3196440794	0	57	<65	MALE
D00000000224681	SETD2	Sunitinib Malate	1	2.7843942505	1	49	<65	MALE
D00000000224716	SETD2	Sunitinib Malate	1	1.401779603	0	53	<65	MALE
D00000000224732	SETD2	Sunitinib Malate	1	0.9555099247	0	81	>=65	FEMALE
D00000000224743	SETD2	Sunitinib Malate	1	3.2224503765	1	74	>=65	FEMALE
D00000000224799	SETD2	Sunitinib Malate	1	0.4435318275	1	69	>=65	MALE
D00000000224814	SETD2	Sunitinib Malate	1	0.462696783	0	41	<65	MALE
D00000000224821	SETD2	Sunitinib Malate	1	0.1971252567	0	68	>=65	FEMALE
D00000000224206	SETD2	Sunitinib Malate	2	1.0376454483	1	48	<65	FEMALE
D00000000224210	SETD2	Sunitinib Malate	2	4.977412731	0	29	<65	FEMALE
D00000000224220	SETD2	Sunitinib Malate	2	5.2950034223	0	53	<65	FEMALE
D00000000224221	SETD2	Sunitinib Malate	2	1.8590006845	1	45	<65	FEMALE
D00000000224222	SETD2	Sunitinib Malate	2	6.2532511978	0	65	>=65	MALE
D00000000224224	SETD2	Sunitinib Malate	2	6.5215605749	0	45	<65	MALE
D00000000224233	SETD2	Sunitinib Malate	2	5.3853524983	0	41	<65	FEMALE
D00000000224239	SETD2	Sunitinib Malate	2	3.9014373717	0	64	<65	MALE
D00000000224242	SETD2	Sunitinib Malate	2	1.3415468857	1	46	<65	MALE
D00000000224250	SETD2	Sunitinib Malate	2	0.0027378508	0	74	>=65	FEMALE
D00000000224251	SETD2	Sunitinib Malate	2	0.0027378508	0	60	<65	MALE
D00000000224270	SETD2	Sunitinib Malate	2	0.9472963723	0	43	<65	MALE
D00000000224276	SETD2	Sunitinib Malate	2	6.7679671458	0	55	<65	FEMALE
D00000000224285	SETD2	Sunitinib Malate	2	0.3285420945	0	41	<65	MALE
D00000000224312	SETD2	Sunitinib Malate	2	4.9801505818	0	41	<65	MALE
D00000000224315	SETD2	Sunitinib Malate	2	6.5325119781	0	44	<65	MALE
D00000000224321	SETD2	Sunitinib Malate	2	1.1334702259	0	67	>=65	MALE
D00000000224324	SETD2	Sunitinib Malate	2	0.6735112936	0	48	<65	MALE
D00000000224354	SETD2	Sunitinib Malate	2	4.9856262834	0	60	<65	MALE
D00000000224371	SETD2	Sunitinib Malate	2	5.4099931554	0	83	>=65	MALE
D00000000224389	SETD2	Sunitinib Malate	2	0.3175906913	1	72	>=65	FEMALE
D00000000224409	SETD2	Sunitinib Malate	2	2.4202600958	1	54	<65	FEMALE
D00000000224421	SETD2	Sunitinib Malate	2	0.0793976728	0	66	>=65	MALE
D00000000224423	SETD2	Sunitinib Malate	2	6.8856947296	0	49	<65	FEMALE
D00000000224435	SETD2	Sunitinib Malate	2	4.9445585216	0	57	<65	MALE
D00000000224443	SETD2	Sunitinib Malate	2	4.681724846	0	65	>=65	MALE
D00000000224446	SETD2	Sunitinib Malate	2	8.219028063	0	59	<65	MALE
D00000000224456	SETD2	Sunitinib Malate	2	5.9630390144	0	52	<65	MALE
D00000000224461	SETD2	Sunitinib Malate	2	0.9691991786	1	61	<65	MALE
D00000000224471	SETD2	Sunitinib Malate	2	5.4099931554	0	38	<65	FEMALE
D00000000224473	SETD2	Sunitinib Malate	2	5.7029431896	0	61	<65	MALE
D00000000224478	SETD2	Sunitinib Malate	2	1.0130047912	1	33	<65	MALE
D00000000224491	SETD2	Sunitinib Malate	2	6.4996577687	0	45	<65	MALE
D00000000224507	SETD2	Sunitinib Malate	2	6.6091718001	0	51	<65	MALE
D00000000224513	SETD2	Sunitinib Malate	2	6.3983572895	0	42	<65	MALE
D00000000224515	SETD2	Sunitinib Malate	2	0.3504449008	1	73	>=65	MALE
D00000000224523	SETD2	Sunitinib Malate	2	0.6899383984	1	70	>=65	MALE
D00000000224556	SETD2	Sunitinib Malate	2	0.7446954141	0	69	>=65	MALE
D00000000224558	SETD2	Sunitinib Malate	2	4.8678986995	1	56	<65	MALE
D00000000224560	SETD2	Sunitinib Malate	2	6.0123203285	0	52	<65	MALE
D00000000224565	SETD2	Sunitinib Malate	2	5.1937029432	0	46	<65	FEMALE
D00000000224569	SETD2	Sunitinib Malate	2	2.2997946612	1	53	<65	FEMALE
D00000000224593	SETD2	Sunitinib Malate	2	3.4661190965	1	56	<65	MALE
D00000000224598	SETD2	Sunitinib Malate	2	5.9575633128	0	53	<65	MALE
D00000000224608	SETD2	Sunitinib Malate	2	1.9110198494	1	62	<65	MALE
D00000000224613	SETD2	Sunitinib Malate	2	0.7693360712	0	68	>=65	FEMALE
D00000000224619	SETD2	Sunitinib Malate	2	0.0027378508	0	69	>=65	MALE
D00000000224629	SETD2	Sunitinib Malate	2	6.5133470226	0	59	<65	MALE
D00000000224635	SETD2	Sunitinib Malate	2	2.4339493498	0	66	>=65	MALE
D00000000224655	SETD2	Sunitinib Malate	2	0.7857631759	0	49	<65	MALE
D00000000224665	SETD2	Sunitinib Malate	2	0.9609856263	0	69	>=65	FEMALE
D00000000224666	SETD2	Sunitinib Malate	2	0.2327173169	1	47	<65	MALE
D00000000224668	SETD2	Sunitinib Malate	2	5.015742642	0	56	<65	MALE
D00000000224674	SETD2	Sunitinib Malate	2	6.006844627	0	69	>=65	MALE
D00000000224704	SETD2	Sunitinib Malate	2	1.3607118412	1	55	<65	MALE
D00000000224734	SETD2	Sunitinib Malate	2	1.1635865845	0	53	<65	MALE
D00000000224739	SETD2	Sunitinib Malate	2	0.5804243669	1	62	<65	MALE
D00000000224740	SETD2	Sunitinib Malate	2	1.2539356605	1	55	<65	FEMALE
D00000000224741	SETD2	Sunitinib Malate	2	6.3244353183	0	68	>=65	FEMALE
D00000000224749	SETD2	Sunitinib Malate	2	0.2327173169	0	57	<65	FEMALE
D00000000224772	SETD2	Sunitinib Malate	2	2.1327857632	1	69	>=65	MALE
D00000000224779	SETD2	Sunitinib Malate	2	1.144421629	1	52	<65	FEMALE
D00000000224781	SETD2	Sunitinib Malate	2	0.4736481862	1	54	<65	MALE
D00000000224824	SETD2	Sunitinib Malate	2	5.5058179329	0	58	<65	MALE
D00000000224833	SETD2	Sunitinib Malate	2	1.5030800821	1	55	<65	MALE
D00000000224837	SETD2	Sunitinib Malate	2	2.3846680356	0	44	<65	MALE
D00000000224859	SETD2	Sunitinib Malate	2	5.2073921971	1	41	<65	MALE
D00000000224860	SETD2	Sunitinib Malate	2	5.3798767967	0	56	<65	MALE
D00000000224202	SETD2	Placebo	1	5.5140314853	0	65	>=65	MALE
D00000000224273	SETD2	Placebo	1	4.9664613279	1	69	>=65	MALE
D00000000224280	SETD2	Placebo	1	0.2327173169	1	46	<65	FEMALE
D00000000224298	SETD2	Placebo	1	4.887063655	0	55	<65	MALE
D00000000224327	SETD2	Placebo	1	1.4674880219	0	74	>=65	MALE
D00000000224388	SETD2	Placebo	1	0.462696783	1	60	<65	MALE
D00000000224419	SETD2	Placebo	1	2.7214236824	0	54	<65	MALE
D00000000224433	SETD2	Placebo	1	0.2600958248	1	58	<65	FEMALE
D00000000224440	SETD2	Placebo	1	2.8637919233	1	56	<65	MALE
D00000000224474	SETD2	Placebo	1	7.3730321697	0	56	<65	MALE
D00000000224495	SETD2	Placebo	1	0.5612594114	1	71	>=65	MALE
D00000000224664	SETD2	Placebo	1	6.6803559206	0	59	<65	MALE
D00000000224694	SETD2	Placebo	1	0.4681724846	1	67	>=65	FEMALE
D00000000224724	SETD2	Placebo	1	1.9028062971	1	49	<65	MALE
D00000000224782	SETD2	Placebo	1	2.5626283368	1	56	<65	MALE
D00000000224858	SETD2	Placebo	1	4.8240930869	0	73	>=65	MALE
D00000000224875	SETD2	Placebo	1	5.5414099932	0	73	>=65	FEMALE
D00000000224209	SETD2	Placebo	2	4.1779603012	0	53	<65	MALE
D00000000224213	SETD2	Placebo	2	6.1054072553	0	56	<65	MALE
D00000000224223	SETD2	Placebo	2	5.5989048597	0	69	>=65	MALE
D00000000224226	SETD2	Placebo	2	5.6919917864	0	48	<65	FEMALE
D00000000224238	SETD2	Placebo	2	0.1505817933	1	67	>=65	MALE
D00000000224246	SETD2	Placebo	2	1.6125941136	1	76	>=65	MALE
D00000000224247	SETD2	Placebo	2	4.6981519507	0	63	<65	MALE
D00000000224252	SETD2	Placebo	2	0.1368925394	1	70	>=65	FEMALE
D00000000224256	SETD2	Placebo	2	2.1273100616	1	67	>=65	MALE
D00000000224275	SETD2	Placebo	2	0.5366187543	1	78	>=65	MALE
D00000000224281	SETD2	Placebo	2	0.887063655	1	51	<65	MALE
D00000000224282	SETD2	Placebo	2	5.6235455168	0	50	<65	FEMALE
D00000000224286	SETD2	Placebo	2	5.3497604381	1	63	<65	MALE
D00000000224292	SETD2	Placebo	2	4.6872005476	0	53	<65	MALE
D00000000224302	SETD2	Placebo	2	3.0116358658	1	53	<65	MALE
D00000000224318	SETD2	Placebo	2	0.6406570842	1	35	<65	MALE
D00000000224329	SETD2	Placebo	2	2.4558521561	1	75	>=65	FEMALE
D00000000224338	SETD2	Placebo	2	1.8370978782	1	70	>=65	MALE
D00000000224349	SETD2	Placebo	2	7.446954141	0	70	>=65	MALE
D00000000224355	SETD2	Placebo	2	5.7330595483	0	68	>=65	MALE
D00000000224365	SETD2	Placebo	2	0.2381930185	1	54	<65	MALE
D00000000224379	SETD2	Placebo	2	5.0841889117	0	38	<65	FEMALE
D00000000224380	SETD2	Placebo	2	2.3244353183	0	36	<65	FEMALE
D00000000224383	SETD2	Placebo	2	0.3668720055	0	76	>=65	MALE
D00000000224387	SETD2	Placebo	2	4.9171800137	0	56	<65	MALE
D00000000224401	SETD2	Placebo	2	0.2464065708	1	38	<65	MALE
D00000000224410	SETD2	Placebo	2	5.5550992471	0	59	<65	FEMALE
D00000000224429	SETD2	Placebo	2	5.7522245038	0	50	<65	MALE
D00000000224437	SETD2	Placebo	2	3.8767967146	1	68	>=65	FEMALE
D00000000224442	SETD2	Placebo	2	0.9828884326	0	47	<65	MALE
D00000000224444	SETD2	Placebo	2	6.2696783025	0	44	<65	MALE
D00000000224475	SETD2	Placebo	2	1.1937029432	0	56	<65	MALE
D00000000224488	SETD2	Placebo	2	5.3278576318	0	51	<65	FEMALE
D00000000224489	SETD2	Placebo	2	6.9897330595	0	49	<65	MALE
D00000000224505	SETD2	Placebo	2	2.3436002738	1	70	>=65	MALE
D00000000224517	SETD2	Placebo	2	0.2409308693	0	81	>=65	MALE
D00000000224559	SETD2	Placebo	2	0.2272416153	0	43	<65	FEMALE
D00000000224564	SETD2	Placebo	2	2.8610540726	0	78	>=65	MALE
D00000000224581	SETD2	Placebo	2	6.9021218344	0	43	<65	MALE
D00000000224591	SETD2	Placebo	2	1.7577002053	1	50	<65	MALE
D00000000224592	SETD2	Placebo	2	4.3832991102	0	71	>=65	MALE
D00000000224606	SETD2	Placebo	2	8.0301163587	0	75	>=65	MALE
D00000000224618	SETD2	Placebo	2	4.8186173854	0	40	<65	MALE
D00000000224627	SETD2	Placebo	2	5.3360711841	0	71	>=65	FEMALE
D00000000224650	SETD2	Placebo	2	0.2272416153	1	60	<65	FEMALE
D00000000224656	SETD2	Placebo	2	4.3613963039	0	71	>=65	MALE
D00000000224659	SETD2	Placebo	2	2.4969199179	1	52	<65	MALE
D00000000224676	SETD2	Placebo	2	1.6481861739	0	50	<65	MALE
D00000000224705	SETD2	Placebo	2	6.9349760438	0	59	<65	MALE
D00000000224706	SETD2	Placebo	2	4.3915126626	0	53	<65	FEMALE
D00000000224751	SETD2	Placebo	2	0.1177275838	1	37	<65	FEMALE
D00000000224753	SETD2	Placebo	2	0.5804243669	1	58	<65	MALE
D00000000224760	SETD2	Placebo	2	0.0027378508	0	65	>=65	MALE
D00000000224764	SETD2	Placebo	2	5.9520876112	0	53	<65	FEMALE
D00000000224767	SETD2	Placebo	2	5.8507871321	0	56	<65	MALE
D00000000224773	SETD2	Placebo	2	5.5605749487	1	28	<65	MALE
D00000000224784	SETD2	Placebo	2	1.363449692	0	70	>=65	MALE
D00000000224792	SETD2	Placebo	2	2.6146475017	1	60	<65	MALE
D00000000224797	SETD2	Placebo	2	7.8986995209	0	55	<65	MALE
D00000000224810	SETD2	Placebo	2	0.0355920602	1	63	<65	FEMALE
D00000000224818	SETD2	Placebo	2	0.5201916496	1	59	<65	FEMALE
D00000000224848	SETD2	Placebo	2	5.2813141684	0	62	<65	MALE
D00000000224863	SETD2	Placebo	2	0.1177275838	1	64	<65	MALE
D00000000224309	TP53	Sunitinib Malate	1	6.3846680356	0	48	<65	MALE
D00000000224315	TP53	Sunitinib Malate	1	6.5325119781	0	44	<65	MALE
D00000000224456	TP53	Sunitinib Malate	1	5.9630390144	0	52	<65	MALE
D00000000224504	TP53	Sunitinib Malate	1	6.1136208077	0	51	<65	FEMALE
D00000000224655	TP53	Sunitinib Malate	1	0.7857631759	0	49	<65	MALE
D00000000224779	TP53	Sunitinib Malate	1	1.144421629	1	52	<65	FEMALE
D00000000224799	TP53	Sunitinib Malate	1	0.4435318275	1	69	>=65	MALE
D00000000224203	TP53	Sunitinib Malate	2	1.7303216975	1	34	<65	MALE
D00000000224206	TP53	Sunitinib Malate	2	1.0376454483	1	48	<65	FEMALE
D00000000224210	TP53	Sunitinib Malate	2	4.977412731	0	29	<65	FEMALE
D00000000224219	TP53	Sunitinib Malate	2	1.3826146475	1	58	<65	MALE
D00000000224220	TP53	Sunitinib Malate	2	5.2950034223	0	53	<65	FEMALE
D00000000224221	TP53	Sunitinib Malate	2	1.8590006845	1	45	<65	FEMALE
D00000000224222	TP53	Sunitinib Malate	2	6.2532511978	0	65	>=65	MALE
D00000000224224	TP53	Sunitinib Malate	2	6.5215605749	0	45	<65	MALE
D00000000224233	TP53	Sunitinib Malate	2	5.3853524983	0	41	<65	FEMALE
D00000000224239	TP53	Sunitinib Malate	2	3.9014373717	0	64	<65	MALE
D00000000224242	TP53	Sunitinib Malate	2	1.3415468857	1	46	<65	MALE
D00000000224250	TP53	Sunitinib Malate	2	0.0027378508	0	74	>=65	FEMALE
D00000000224251	TP53	Sunitinib Malate	2	0.0027378508	0	60	<65	MALE
D00000000224270	TP53	Sunitinib Malate	2	0.9472963723	0	43	<65	MALE
D00000000224276	TP53	Sunitinib Malate	2	6.7679671458	0	55	<65	FEMALE
D00000000224285	TP53	Sunitinib Malate	2	0.3285420945	0	41	<65	MALE
D00000000224311	TP53	Sunitinib Malate	2	6.1136208077	0	73	>=65	MALE
D00000000224312	TP53	Sunitinib Malate	2	4.9801505818	0	41	<65	MALE
D00000000224321	TP53	Sunitinib Malate	2	1.1334702259	0	67	>=65	MALE
D00000000224324	TP53	Sunitinib Malate	2	0.6735112936	0	48	<65	MALE
D00000000224354	TP53	Sunitinib Malate	2	4.9856262834	0	60	<65	MALE
D00000000224364	TP53	Sunitinib Malate	2	4.8678986995	0	60	<65	MALE
D00000000224371	TP53	Sunitinib Malate	2	5.4099931554	0	83	>=65	MALE
D00000000224377	TP53	Sunitinib Malate	2	4.1368925394	1	45	<65	MALE
D00000000224389	TP53	Sunitinib Malate	2	0.3175906913	1	72	>=65	FEMALE
D00000000224409	TP53	Sunitinib Malate	2	2.4202600958	1	54	<65	FEMALE
D00000000224417	TP53	Sunitinib Malate	2	6.1656399726	1	63	<65	MALE
D00000000224421	TP53	Sunitinib Malate	2	0.0793976728	0	66	>=65	MALE
D00000000224423	TP53	Sunitinib Malate	2	6.8856947296	0	49	<65	FEMALE
D00000000224435	TP53	Sunitinib Malate	2	4.9445585216	0	57	<65	MALE
D00000000224443	TP53	Sunitinib Malate	2	4.681724846	0	65	>=65	MALE
D00000000224446	TP53	Sunitinib Malate	2	8.219028063	0	59	<65	MALE
D00000000224461	TP53	Sunitinib Malate	2	0.9691991786	1	61	<65	MALE
D00000000224462	TP53	Sunitinib Malate	2	0.9911019849	1	41	<65	MALE
D00000000224467	TP53	Sunitinib Malate	2	5.4236824093	1	59	<65	MALE
D00000000224471	TP53	Sunitinib Malate	2	5.4099931554	0	38	<65	FEMALE
D00000000224473	TP53	Sunitinib Malate	2	5.7029431896	0	61	<65	MALE
D00000000224478	TP53	Sunitinib Malate	2	1.0130047912	1	33	<65	MALE
D00000000224491	TP53	Sunitinib Malate	2	6.4996577687	0	45	<65	MALE
D00000000224494	TP53	Sunitinib Malate	2	1.1608487337	1	79	>=65	FEMALE
D00000000224506	TP53	Sunitinib Malate	2	1.1718001369	0	44	<65	MALE
D00000000224507	TP53	Sunitinib Malate	2	6.6091718001	0	51	<65	MALE
D00000000224513	TP53	Sunitinib Malate	2	6.3983572895	0	42	<65	MALE
D00000000224515	TP53	Sunitinib Malate	2	0.3504449008	1	73	>=65	MALE
D00000000224523	TP53	Sunitinib Malate	2	0.6899383984	1	70	>=65	MALE
D00000000224533	TP53	Sunitinib Malate	2	6.8802190281	0	65	>=65	MALE
D00000000224556	TP53	Sunitinib Malate	2	0.7446954141	0	69	>=65	MALE
D00000000224558	TP53	Sunitinib Malate	2	4.8678986995	1	56	<65	MALE
D00000000224560	TP53	Sunitinib Malate	2	6.0123203285	0	52	<65	MALE
D00000000224565	TP53	Sunitinib Malate	2	5.1937029432	0	46	<65	FEMALE
D00000000224569	TP53	Sunitinib Malate	2	2.2997946612	1	53	<65	FEMALE
D00000000224593	TP53	Sunitinib Malate	2	3.4661190965	1	56	<65	MALE
D00000000224598	TP53	Sunitinib Malate	2	5.9575633128	0	53	<65	MALE
D00000000224608	TP53	Sunitinib Malate	2	1.9110198494	1	62	<65	MALE
D00000000224613	TP53	Sunitinib Malate	2	0.7693360712	0	68	>=65	FEMALE
D00000000224619	TP53	Sunitinib Malate	2	0.0027378508	0	69	>=65	MALE
D00000000224629	TP53	Sunitinib Malate	2	6.5133470226	0	59	<65	MALE
D00000000224634	TP53	Sunitinib Malate	2	6.674880219	0	37	<65	MALE
D00000000224635	TP53	Sunitinib Malate	2	2.4339493498	0	66	>=65	MALE
D00000000224641	TP53	Sunitinib Malate	2	5.8425735797	0	57	<65	MALE
D00000000224665	TP53	Sunitinib Malate	2	0.9609856263	0	69	>=65	FEMALE
D00000000224666	TP53	Sunitinib Malate	2	0.2327173169	1	47	<65	MALE
D00000000224668	TP53	Sunitinib Malate	2	5.015742642	0	56	<65	MALE
D00000000224674	TP53	Sunitinib Malate	2	6.006844627	0	69	>=65	MALE
D00000000224678	TP53	Sunitinib Malate	2	5.3196440794	0	57	<65	MALE
D00000000224681	TP53	Sunitinib Malate	2	2.7843942505	1	49	<65	MALE
D00000000224704	TP53	Sunitinib Malate	2	1.3607118412	1	55	<65	MALE
D00000000224716	TP53	Sunitinib Malate	2	1.401779603	0	53	<65	MALE
D00000000224732	TP53	Sunitinib Malate	2	0.9555099247	0	81	>=65	FEMALE
D00000000224734	TP53	Sunitinib Malate	2	1.1635865845	0	53	<65	MALE
D00000000224739	TP53	Sunitinib Malate	2	0.5804243669	1	62	<65	MALE
D00000000224740	TP53	Sunitinib Malate	2	1.2539356605	1	55	<65	FEMALE
D00000000224741	TP53	Sunitinib Malate	2	6.3244353183	0	68	>=65	FEMALE
D00000000224743	TP53	Sunitinib Malate	2	3.2224503765	1	74	>=65	FEMALE
D00000000224749	TP53	Sunitinib Malate	2	0.2327173169	0	57	<65	FEMALE
D00000000224772	TP53	Sunitinib Malate	2	2.1327857632	1	69	>=65	MALE
D00000000224781	TP53	Sunitinib Malate	2	0.4736481862	1	54	<65	MALE
D00000000224814	TP53	Sunitinib Malate	2	0.462696783	0	41	<65	MALE
D00000000224821	TP53	Sunitinib Malate	2	0.1971252567	0	68	>=65	FEMALE
D00000000224824	TP53	Sunitinib Malate	2	5.5058179329	0	58	<65	MALE
D00000000224833	TP53	Sunitinib Malate	2	1.5030800821	1	55	<65	MALE
D00000000224837	TP53	Sunitinib Malate	2	2.3846680356	0	44	<65	MALE
D00000000224859	TP53	Sunitinib Malate	2	5.2073921971	1	41	<65	MALE
D00000000224860	TP53	Sunitinib Malate	2	5.3798767967	0	56	<65	MALE
D00000000224286	TP53	Placebo	1	5.3497604381	1	63	<65	MALE
D00000000224419	TP53	Placebo	1	2.7214236824	0	54	<65	MALE
D00000000224433	TP53	Placebo	1	0.2600958248	1	58	<65	FEMALE
D00000000224559	TP53	Placebo	1	0.2272416153	0	43	<65	FEMALE
D00000000224202	TP53	Placebo	2	5.5140314853	0	65	>=65	MALE
D00000000224209	TP53	Placebo	2	4.1779603012	0	53	<65	MALE
D00000000224213	TP53	Placebo	2	6.1054072553	0	56	<65	MALE
D00000000224223	TP53	Placebo	2	5.5989048597	0	69	>=65	MALE
D00000000224226	TP53	Placebo	2	5.6919917864	0	48	<65	FEMALE
D00000000224238	TP53	Placebo	2	0.1505817933	1	67	>=65	MALE
D00000000224246	TP53	Placebo	2	1.6125941136	1	76	>=65	MALE
D00000000224247	TP53	Placebo	2	4.6981519507	0	63	<65	MALE
D00000000224252	TP53	Placebo	2	0.1368925394	1	70	>=65	FEMALE
D00000000224256	TP53	Placebo	2	2.1273100616	1	67	>=65	MALE
D00000000224273	TP53	Placebo	2	4.9664613279	1	69	>=65	MALE
D00000000224275	TP53	Placebo	2	0.5366187543	1	78	>=65	MALE
D00000000224280	TP53	Placebo	2	0.2327173169	1	46	<65	FEMALE
D00000000224281	TP53	Placebo	2	0.887063655	1	51	<65	MALE
D00000000224282	TP53	Placebo	2	5.6235455168	0	50	<65	FEMALE
D00000000224292	TP53	Placebo	2	4.6872005476	0	53	<65	MALE
D00000000224298	TP53	Placebo	2	4.887063655	0	55	<65	MALE
D00000000224302	TP53	Placebo	2	3.0116358658	1	53	<65	MALE
D00000000224318	TP53	Placebo	2	0.6406570842	1	35	<65	MALE
D00000000224327	TP53	Placebo	2	1.4674880219	0	74	>=65	MALE
D00000000224329	TP53	Placebo	2	2.4558521561	1	75	>=65	FEMALE
D00000000224338	TP53	Placebo	2	1.8370978782	1	70	>=65	MALE
D00000000224349	TP53	Placebo	2	7.446954141	0	70	>=65	MALE
D00000000224355	TP53	Placebo	2	5.7330595483	0	68	>=65	MALE
D00000000224365	TP53	Placebo	2	0.2381930185	1	54	<65	MALE
D00000000224379	TP53	Placebo	2	5.0841889117	0	38	<65	FEMALE
D00000000224380	TP53	Placebo	2	2.3244353183	0	36	<65	FEMALE
D00000000224383	TP53	Placebo	2	0.3668720055	0	76	>=65	MALE
D00000000224387	TP53	Placebo	2	4.9171800137	0	56	<65	MALE
D00000000224388	TP53	Placebo	2	0.462696783	1	60	<65	MALE
D00000000224401	TP53	Placebo	2	0.2464065708	1	38	<65	MALE
D00000000224410	TP53	Placebo	2	5.5550992471	0	59	<65	FEMALE
D00000000224429	TP53	Placebo	2	5.7522245038	0	50	<65	MALE
D00000000224437	TP53	Placebo	2	3.8767967146	1	68	>=65	FEMALE
D00000000224440	TP53	Placebo	2	2.8637919233	1	56	<65	MALE
D00000000224442	TP53	Placebo	2	0.9828884326	0	47	<65	MALE
D00000000224444	TP53	Placebo	2	6.2696783025	0	44	<65	MALE
D00000000224474	TP53	Placebo	2	7.3730321697	0	56	<65	MALE
D00000000224475	TP53	Placebo	2	1.1937029432	0	56	<65	MALE
D00000000224488	TP53	Placebo	2	5.3278576318	0	51	<65	FEMALE
D00000000224489	TP53	Placebo	2	6.9897330595	0	49	<65	MALE
D00000000224495	TP53	Placebo	2	0.5612594114	1	71	>=65	MALE
D00000000224505	TP53	Placebo	2	2.3436002738	1	70	>=65	MALE
D00000000224517	TP53	Placebo	2	0.2409308693	0	81	>=65	MALE
D00000000224564	TP53	Placebo	2	2.8610540726	0	78	>=65	MALE
D00000000224581	TP53	Placebo	2	6.9021218344	0	43	<65	MALE
D00000000224591	TP53	Placebo	2	1.7577002053	1	50	<65	MALE
D00000000224592	TP53	Placebo	2	4.3832991102	0	71	>=65	MALE
D00000000224606	TP53	Placebo	2	8.0301163587	0	75	>=65	MALE
D00000000224618	TP53	Placebo	2	4.8186173854	0	40	<65	MALE
D00000000224627	TP53	Placebo	2	5.3360711841	0	71	>=65	FEMALE
D00000000224650	TP53	Placebo	2	0.2272416153	1	60	<65	FEMALE
D00000000224656	TP53	Placebo	2	4.3613963039	0	71	>=65	MALE
D00000000224659	TP53	Placebo	2	2.4969199179	1	52	<65	MALE
D00000000224664	TP53	Placebo	2	6.6803559206	0	59	<65	MALE
D00000000224676	TP53	Placebo	2	1.6481861739	0	50	<65	MALE
D00000000224694	TP53	Placebo	2	0.4681724846	1	67	>=65	FEMALE
D00000000224705	TP53	Placebo	2	6.9349760438	0	59	<65	MALE
D00000000224706	TP53	Placebo	2	4.3915126626	0	53	<65	FEMALE
D00000000224724	TP53	Placebo	2	1.9028062971	1	49	<65	MALE
D00000000224751	TP53	Placebo	2	0.1177275838	1	37	<65	FEMALE
D00000000224753	TP53	Placebo	2	0.5804243669	1	58	<65	MALE
D00000000224760	TP53	Placebo	2	0.0027378508	0	65	>=65	MALE
D00000000224764	TP53	Placebo	2	5.9520876112	0	53	<65	FEMALE
D00000000224767	TP53	Placebo	2	5.8507871321	0	56	<65	MALE
D00000000224773	TP53	Placebo	2	5.5605749487	1	28	<65	MALE
D00000000224782	TP53	Placebo	2	2.5626283368	1	56	<65	MALE
D00000000224784	TP53	Placebo	2	1.363449692	0	70	>=65	MALE
D00000000224792	TP53	Placebo	2	2.6146475017	1	60	<65	MALE
D00000000224797	TP53	Placebo	2	7.8986995209	0	55	<65	MALE
D00000000224810	TP53	Placebo	2	0.0355920602	1	63	<65	FEMALE
D00000000224818	TP53	Placebo	2	0.5201916496	1	59	<65	FEMALE
D00000000224848	TP53	Placebo	2	5.2813141684	0	62	<65	MALE
D00000000224858	TP53	Placebo	2	4.8240930869	0	73	>=65	MALE
D00000000224863	TP53	Placebo	2	0.1177275838	1	64	<65	MALE
D00000000224875	TP53	Placebo	2	5.5414099932	0	73	>=65	FEMALE
D00000000224206	VHL	Sunitinib Malate	1	1.0376454483	1	48	<65	FEMALE
D00000000224210	VHL	Sunitinib Malate	1	4.977412731	0	29	<65	FEMALE
D00000000224222	VHL	Sunitinib Malate	1	6.2532511978	0	65	>=65	MALE
D00000000224233	VHL	Sunitinib Malate	1	5.3853524983	0	41	<65	FEMALE
D00000000224250	VHL	Sunitinib Malate	1	0.0027378508	0	74	>=65	FEMALE
D00000000224276	VHL	Sunitinib Malate	1	6.7679671458	0	55	<65	FEMALE
D00000000224285	VHL	Sunitinib Malate	1	0.3285420945	0	41	<65	MALE
D00000000224311	VHL	Sunitinib Malate	1	6.1136208077	0	73	>=65	MALE
D00000000224312	VHL	Sunitinib Malate	1	4.9801505818	0	41	<65	MALE
D00000000224315	VHL	Sunitinib Malate	1	6.5325119781	0	44	<65	MALE
D00000000224321	VHL	Sunitinib Malate	1	1.1334702259	0	67	>=65	MALE
D00000000224324	VHL	Sunitinib Malate	1	0.6735112936	0	48	<65	MALE
D00000000224364	VHL	Sunitinib Malate	1	4.8678986995	0	60	<65	MALE
D00000000224377	VHL	Sunitinib Malate	1	4.1368925394	1	45	<65	MALE
D00000000224409	VHL	Sunitinib Malate	1	2.4202600958	1	54	<65	FEMALE
D00000000224421	VHL	Sunitinib Malate	1	0.0793976728	0	66	>=65	MALE
D00000000224423	VHL	Sunitinib Malate	1	6.8856947296	0	49	<65	FEMALE
D00000000224435	VHL	Sunitinib Malate	1	4.9445585216	0	57	<65	MALE
D00000000224443	VHL	Sunitinib Malate	1	4.681724846	0	65	>=65	MALE
D00000000224446	VHL	Sunitinib Malate	1	8.219028063	0	59	<65	MALE
D00000000224462	VHL	Sunitinib Malate	1	0.9911019849	1	41	<65	MALE
D00000000224467	VHL	Sunitinib Malate	1	5.4236824093	1	59	<65	MALE
D00000000224473	VHL	Sunitinib Malate	1	5.7029431896	0	61	<65	MALE
D00000000224478	VHL	Sunitinib Malate	1	1.0130047912	1	33	<65	MALE
D00000000224506	VHL	Sunitinib Malate	1	1.1718001369	0	44	<65	MALE
D00000000224515	VHL	Sunitinib Malate	1	0.3504449008	1	73	>=65	MALE
D00000000224523	VHL	Sunitinib Malate	1	0.6899383984	1	70	>=65	MALE
D00000000224533	VHL	Sunitinib Malate	1	6.8802190281	0	65	>=65	MALE
D00000000224556	VHL	Sunitinib Malate	1	0.7446954141	0	69	>=65	MALE
D00000000224558	VHL	Sunitinib Malate	1	4.8678986995	1	56	<65	MALE
D00000000224560	VHL	Sunitinib Malate	1	6.0123203285	0	52	<65	MALE
D00000000224593	VHL	Sunitinib Malate	1	3.4661190965	1	56	<65	MALE
D00000000224598	VHL	Sunitinib Malate	1	5.9575633128	0	53	<65	MALE
D00000000224608	VHL	Sunitinib Malate	1	1.9110198494	1	62	<65	MALE
D00000000224613	VHL	Sunitinib Malate	1	0.7693360712	0	68	>=65	FEMALE
D00000000224629	VHL	Sunitinib Malate	1	6.5133470226	0	59	<65	MALE
D00000000224634	VHL	Sunitinib Malate	1	6.674880219	0	37	<65	MALE
D00000000224635	VHL	Sunitinib Malate	1	2.4339493498	0	66	>=65	MALE
D00000000224641	VHL	Sunitinib Malate	1	5.8425735797	0	57	<65	MALE
D00000000224668	VHL	Sunitinib Malate	1	5.015742642	0	56	<65	MALE
D00000000224674	VHL	Sunitinib Malate	1	6.006844627	0	69	>=65	MALE
D00000000224678	VHL	Sunitinib Malate	1	5.3196440794	0	57	<65	MALE
D00000000224681	VHL	Sunitinib Malate	1	2.7843942505	1	49	<65	MALE
D00000000224704	VHL	Sunitinib Malate	1	1.3607118412	1	55	<65	MALE
D00000000224732	VHL	Sunitinib Malate	1	0.9555099247	0	81	>=65	FEMALE
D00000000224734	VHL	Sunitinib Malate	1	1.1635865845	0	53	<65	MALE
D00000000224739	VHL	Sunitinib Malate	1	0.5804243669	1	62	<65	MALE
D00000000224740	VHL	Sunitinib Malate	1	1.2539356605	1	55	<65	FEMALE
D00000000224741	VHL	Sunitinib Malate	1	6.3244353183	0	68	>=65	FEMALE
D00000000224743	VHL	Sunitinib Malate	1	3.2224503765	1	74	>=65	FEMALE
D00000000224781	VHL	Sunitinib Malate	1	0.4736481862	1	54	<65	MALE
D00000000224799	VHL	Sunitinib Malate	1	0.4435318275	1	69	>=65	MALE
D00000000224814	VHL	Sunitinib Malate	1	0.462696783	0	41	<65	MALE
D00000000224824	VHL	Sunitinib Malate	1	5.5058179329	0	58	<65	MALE
D00000000224859	VHL	Sunitinib Malate	1	5.2073921971	1	41	<65	MALE
D00000000224203	VHL	Sunitinib Malate	2	1.7303216975	1	34	<65	MALE
D00000000224219	VHL	Sunitinib Malate	2	1.3826146475	1	58	<65	MALE
D00000000224220	VHL	Sunitinib Malate	2	5.2950034223	0	53	<65	FEMALE
D00000000224221	VHL	Sunitinib Malate	2	1.8590006845	1	45	<65	FEMALE
D00000000224224	VHL	Sunitinib Malate	2	6.5215605749	0	45	<65	MALE
D00000000224239	VHL	Sunitinib Malate	2	3.9014373717	0	64	<65	MALE
D00000000224242	VHL	Sunitinib Malate	2	1.3415468857	1	46	<65	MALE
D00000000224251	VHL	Sunitinib Malate	2	0.0027378508	0	60	<65	MALE
D00000000224270	VHL	Sunitinib Malate	2	0.9472963723	0	43	<65	MALE
D00000000224309	VHL	Sunitinib Malate	2	6.3846680356	0	48	<65	MALE
D00000000224354	VHL	Sunitinib Malate	2	4.9856262834	0	60	<65	MALE
D00000000224371	VHL	Sunitinib Malate	2	5.4099931554	0	83	>=65	MALE
D00000000224389	VHL	Sunitinib Malate	2	0.3175906913	1	72	>=65	FEMALE
D00000000224417	VHL	Sunitinib Malate	2	6.1656399726	1	63	<65	MALE
D00000000224456	VHL	Sunitinib Malate	2	5.9630390144	0	52	<65	MALE
D00000000224461	VHL	Sunitinib Malate	2	0.9691991786	1	61	<65	MALE
D00000000224471	VHL	Sunitinib Malate	2	5.4099931554	0	38	<65	FEMALE
D00000000224491	VHL	Sunitinib Malate	2	6.4996577687	0	45	<65	MALE
D00000000224494	VHL	Sunitinib Malate	2	1.1608487337	1	79	>=65	FEMALE
D00000000224504	VHL	Sunitinib Malate	2	6.1136208077	0	51	<65	FEMALE
D00000000224507	VHL	Sunitinib Malate	2	6.6091718001	0	51	<65	MALE
D00000000224513	VHL	Sunitinib Malate	2	6.3983572895	0	42	<65	MALE
D00000000224565	VHL	Sunitinib Malate	2	5.1937029432	0	46	<65	FEMALE
D00000000224569	VHL	Sunitinib Malate	2	2.2997946612	1	53	<65	FEMALE
D00000000224619	VHL	Sunitinib Malate	2	0.0027378508	0	69	>=65	MALE
D00000000224655	VHL	Sunitinib Malate	2	0.7857631759	0	49	<65	MALE
D00000000224665	VHL	Sunitinib Malate	2	0.9609856263	0	69	>=65	FEMALE
D00000000224666	VHL	Sunitinib Malate	2	0.2327173169	1	47	<65	MALE
D00000000224716	VHL	Sunitinib Malate	2	1.401779603	0	53	<65	MALE
D00000000224749	VHL	Sunitinib Malate	2	0.2327173169	0	57	<65	FEMALE
D00000000224772	VHL	Sunitinib Malate	2	2.1327857632	1	69	>=65	MALE
D00000000224779	VHL	Sunitinib Malate	2	1.144421629	1	52	<65	FEMALE
D00000000224821	VHL	Sunitinib Malate	2	0.1971252567	0	68	>=65	FEMALE
D00000000224833	VHL	Sunitinib Malate	2	1.5030800821	1	55	<65	MALE
D00000000224837	VHL	Sunitinib Malate	2	2.3846680356	0	44	<65	MALE
D00000000224860	VHL	Sunitinib Malate	2	5.3798767967	0	56	<65	MALE
D00000000224202	VHL	Placebo	1	5.5140314853	0	65	>=65	MALE
D00000000224209	VHL	Placebo	1	4.1779603012	0	53	<65	MALE
D00000000224226	VHL	Placebo	1	5.6919917864	0	48	<65	FEMALE
D00000000224238	VHL	Placebo	1	0.1505817933	1	67	>=65	MALE
D00000000224246	VHL	Placebo	1	1.6125941136	1	76	>=65	MALE
D00000000224252	VHL	Placebo	1	0.1368925394	1	70	>=65	FEMALE
D00000000224256	VHL	Placebo	1	2.1273100616	1	67	>=65	MALE
D00000000224273	VHL	Placebo	1	4.9664613279	1	69	>=65	MALE
D00000000224282	VHL	Placebo	1	5.6235455168	0	50	<65	FEMALE
D00000000224286	VHL	Placebo	1	5.3497604381	1	63	<65	MALE
D00000000224292	VHL	Placebo	1	4.6872005476	0	53	<65	MALE
D00000000224298	VHL	Placebo	1	4.887063655	0	55	<65	MALE
D00000000224302	VHL	Placebo	1	3.0116358658	1	53	<65	MALE
D00000000224327	VHL	Placebo	1	1.4674880219	0	74	>=65	MALE
D00000000224329	VHL	Placebo	1	2.4558521561	1	75	>=65	FEMALE
D00000000224355	VHL	Placebo	1	5.7330595483	0	68	>=65	MALE
D00000000224365	VHL	Placebo	1	0.2381930185	1	54	<65	MALE
D00000000224379	VHL	Placebo	1	5.0841889117	0	38	<65	FEMALE
D00000000224383	VHL	Placebo	1	0.3668720055	0	76	>=65	MALE
D00000000224387	VHL	Placebo	1	4.9171800137	0	56	<65	MALE
D00000000224388	VHL	Placebo	1	0.462696783	1	60	<65	MALE
D00000000224419	VHL	Placebo	1	2.7214236824	0	54	<65	MALE
D00000000224429	VHL	Placebo	1	5.7522245038	0	50	<65	MALE
D00000000224433	VHL	Placebo	1	0.2600958248	1	58	<65	FEMALE
D00000000224437	VHL	Placebo	1	3.8767967146	1	68	>=65	FEMALE
D00000000224440	VHL	Placebo	1	2.8637919233	1	56	<65	MALE
D00000000224444	VHL	Placebo	1	6.2696783025	0	44	<65	MALE
D00000000224474	VHL	Placebo	1	7.3730321697	0	56	<65	MALE
D00000000224488	VHL	Placebo	1	5.3278576318	0	51	<65	FEMALE
D00000000224517	VHL	Placebo	1	0.2409308693	0	81	>=65	MALE
D00000000224559	VHL	Placebo	1	0.2272416153	0	43	<65	FEMALE
D00000000224581	VHL	Placebo	1	6.9021218344	0	43	<65	MALE
D00000000224591	VHL	Placebo	1	1.7577002053	1	50	<65	MALE
D00000000224606	VHL	Placebo	1	8.0301163587	0	75	>=65	MALE
D00000000224627	VHL	Placebo	1	5.3360711841	0	71	>=65	FEMALE
D00000000224650	VHL	Placebo	1	0.2272416153	1	60	<65	FEMALE
D00000000224656	VHL	Placebo	1	4.3613963039	0	71	>=65	MALE
D00000000224659	VHL	Placebo	1	2.4969199179	1	52	<65	MALE
D00000000224664	VHL	Placebo	1	6.6803559206	0	59	<65	MALE
D00000000224676	VHL	Placebo	1	1.6481861739	0	50	<65	MALE
D00000000224705	VHL	Placebo	1	6.9349760438	0	59	<65	MALE
D00000000224724	VHL	Placebo	1	1.9028062971	1	49	<65	MALE
D00000000224751	VHL	Placebo	1	0.1177275838	1	37	<65	FEMALE
D00000000224753	VHL	Placebo	1	0.5804243669	1	58	<65	MALE
D00000000224767	VHL	Placebo	1	5.8507871321	0	56	<65	MALE
D00000000224773	VHL	Placebo	1	5.5605749487	1	28	<65	MALE
D00000000224782	VHL	Placebo	1	2.5626283368	1	56	<65	MALE
D00000000224784	VHL	Placebo	1	1.363449692	0	70	>=65	MALE
D00000000224797	VHL	Placebo	1	7.8986995209	0	55	<65	MALE
D00000000224818	VHL	Placebo	1	0.5201916496	1	59	<65	FEMALE
D00000000224858	VHL	Placebo	1	4.8240930869	0	73	>=65	MALE
D00000000224863	VHL	Placebo	1	0.1177275838	1	64	<65	MALE
D00000000224213	VHL	Placebo	2	6.1054072553	0	56	<65	MALE
D00000000224223	VHL	Placebo	2	5.5989048597	0	69	>=65	MALE
D00000000224247	VHL	Placebo	2	4.6981519507	0	63	<65	MALE
D00000000224275	VHL	Placebo	2	0.5366187543	1	78	>=65	MALE
D00000000224280	VHL	Placebo	2	0.2327173169	1	46	<65	FEMALE
D00000000224281	VHL	Placebo	2	0.887063655	1	51	<65	MALE
D00000000224318	VHL	Placebo	2	0.6406570842	1	35	<65	MALE
D00000000224338	VHL	Placebo	2	1.8370978782	1	70	>=65	MALE
D00000000224349	VHL	Placebo	2	7.446954141	0	70	>=65	MALE
D00000000224380	VHL	Placebo	2	2.3244353183	0	36	<65	FEMALE
D00000000224401	VHL	Placebo	2	0.2464065708	1	38	<65	MALE
D00000000224410	VHL	Placebo	2	5.5550992471	0	59	<65	FEMALE
D00000000224442	VHL	Placebo	2	0.9828884326	0	47	<65	MALE
D00000000224475	VHL	Placebo	2	1.1937029432	0	56	<65	MALE
D00000000224489	VHL	Placebo	2	6.9897330595	0	49	<65	MALE
D00000000224495	VHL	Placebo	2	0.5612594114	1	71	>=65	MALE
D00000000224505	VHL	Placebo	2	2.3436002738	1	70	>=65	MALE
D00000000224564	VHL	Placebo	2	2.8610540726	0	78	>=65	MALE
D00000000224592	VHL	Placebo	2	4.3832991102	0	71	>=65	MALE
D00000000224618	VHL	Placebo	2	4.8186173854	0	40	<65	MALE
D00000000224694	VHL	Placebo	2	0.4681724846	1	67	>=65	FEMALE
D00000000224706	VHL	Placebo	2	4.3915126626	0	53	<65	FEMALE
D00000000224760	VHL	Placebo	2	0.0027378508	0	65	>=65	MALE
D00000000224764	VHL	Placebo	2	5.9520876112	0	53	<65	FEMALE
D00000000224792	VHL	Placebo	2	2.6146475017	1	60	<65	MALE
D00000000224810	VHL	Placebo	2	0.0355920602	1	63	<65	FEMALE
D00000000224848	VHL	Placebo	2	5.2813141684	0	62	<65	MALE
D00000000224875	VHL	Placebo	2	5.5414099932	0	73	>=65	FEMALE
