# Supplementary material for: Molecular characterization of renal cell carcinoma tumors from a phase III anti-angiogenic adjuvant therapy trial
Source: Nat Commun. 2022 Oct 10;13:5959. doi: 10.1038/s41467-022-33555-8 (PMC9550765; doi:10.1038/s41467-022-33555-8)
Supplement: Supplementary file 4 — Source Data [file 41467_2022_33555_MOESM4_ESM.zip › STRAC_Figure Source Data Sets/Figure_1h_Heatmap_of_gene_mutations_that_influenced_sunitinib_treatment_outcome_based_on_WES.tsv]

Participant ID	Biomarker	Treatment	Alteration Category	Variant Category
D00000000224202	KMT2D	Placebo	Missense	missense_variant
D00000000224202	THEMIS	Placebo	Missense	missense_variant
D00000000224206	CTCFL	Sunitinib Malate	Missense	missense_variant
D00000000224209	KMT2D	Placebo	Missense	missense_variant
D00000000224210	KMT2D	Sunitinib Malate	Missense	missense_variant
D00000000224210	PPIP5K1	Sunitinib Malate	Missense	missense_variant
D00000000224210	THEMIS	Sunitinib Malate	Frameshift	frameshift_variant
D00000000224213	CTCFL	Placebo	Missense	missense_variant
D00000000224219	CTCFL	Sunitinib Malate	Missense	missense_variant
D00000000224219	THEMIS	Sunitinib Malate	Frameshift	frameshift_variant
D00000000224220	CSPG4	Sunitinib Malate	Missense	missense_variant
D00000000224220	CTCFL	Sunitinib Malate	Missense	missense_variant
D00000000224220	KMT2D	Sunitinib Malate	Missense	missense_variant
D00000000224220	THEMIS	Sunitinib Malate	Missense	missense_variant
D00000000224221	WDFY4	Sunitinib Malate	Missense	missense_variant
D00000000224222	THEMIS	Sunitinib Malate	Missense	missense_variant
D00000000224224	CSPG4	Sunitinib Malate	Missense	missense_variant
D00000000224224	PPIP5K1	Sunitinib Malate	Missense	missense_variant
D00000000224226	THEMIS	Placebo	Missense	missense_variant
D00000000224233	CTCFL	Sunitinib Malate	Missense	missense_variant
D00000000224233	THEMIS	Sunitinib Malate	Missense	missense_variant
D00000000224238	ERICH6B	Placebo	Missense	missense_variant
D00000000224238	KMT2D	Placebo	Missense	missense_variant
D00000000224238	PPIP5K1	Placebo	Missense	missense_variant
D00000000224238	THEMIS	Placebo	Missense	missense_variant
D00000000224238	WDFY4	Placebo	Missense	missense_variant
D00000000224246	CSPG4	Placebo	Missense	missense_variant
D00000000224246	CTCFL	Placebo	Missense	missense_variant
D00000000224246	PPIP5K1	Placebo	Missense	missense_variant
D00000000224246	THEMIS	Placebo	Frameshift	frameshift_variant
D00000000224246	WDFY4	Placebo	Missense	missense_variant
D00000000224247	ERICH6B	Placebo	Missense	missense_variant
D00000000224250	CTCFL	Sunitinib Malate	Missense	missense_variant
D00000000224251	CSPG4	Sunitinib Malate	Missense	missense_variant
D00000000224251	ERICH6B	Sunitinib Malate	Missense	missense_variant
D00000000224251	KMT2D	Sunitinib Malate	Missense	missense_variant
D00000000224251	WDFY4	Sunitinib Malate	Missense	missense_variant
D00000000224252	CTCFL	Placebo	Missense	missense_variant
D00000000224252	ERICH6B	Placebo	Missense	missense_variant
D00000000224252	THEMIS	Placebo	Missense	missense_variant
D00000000224256	KMT2D	Placebo	Missense	missense_variant
D00000000224256	PPIP5K1	Placebo	Missense	missense_variant
D00000000224256	THEMIS	Placebo	Frameshift	frameshift_variant
D00000000224270	CSPG4	Sunitinib Malate	Missense	missense_variant
D00000000224270	CTCFL	Sunitinib Malate	Missense	missense_variant
D00000000224270	PPIP5K1	Sunitinib Malate	Missense	missense_variant
D00000000224270	THEMIS	Sunitinib Malate	Frameshift	frameshift_variant
D00000000224273	WDFY4	Placebo	Missense	missense_variant
D00000000224275	CTCFL	Placebo	Missense	missense_variant
D00000000224275	ERICH6B	Placebo	Missense	missense_variant
D00000000224275	KMT2D	Placebo	Missense	missense_variant
D00000000224275	PPIP5K1	Placebo	Missense	missense_variant
D00000000224275	THEMIS	Placebo	Frameshift	frameshift_variant
D00000000224280	PPIP5K1	Placebo	Missense	missense_variant
D00000000224280	THEMIS	Placebo	Missense	missense_variant
D00000000224281	CTCFL	Placebo	Missense	missense_variant
D00000000224281	WDFY4	Placebo	Missense	missense_variant
D00000000224285	CTCFL	Sunitinib Malate	Missense	missense_variant
D00000000224285	THEMIS	Sunitinib Malate	Frameshift	frameshift_variant
D00000000224285	WDFY4	Sunitinib Malate	Missense	missense_variant
D00000000224286	CTCFL	Placebo	Missense	missense_variant
D00000000224286	THEMIS	Placebo	Frameshift	frameshift_variant
D00000000224286	WDFY4	Placebo	Missense	missense_variant
D00000000224292	THEMIS	Placebo	Frameshift	frameshift_variant
D00000000224298	WDFY4	Placebo	Missense	missense_variant
D00000000224302	ERICH6B	Placebo	Missense	missense_variant
D00000000224302	KMT2D	Placebo	Missense	missense_variant
D00000000224302	THEMIS	Placebo	Missense	missense_variant
D00000000224309	CTCFL	Sunitinib Malate	Nonsense	stop_gained+missense_variant+inframe_insertion
D00000000224309	KMT2D	Sunitinib Malate	Missense	missense_variant
D00000000224311	KMT2D	Sunitinib Malate	Missense	missense_variant
D00000000224311	THEMIS	Sunitinib Malate	Frameshift	frameshift_variant
D00000000224312	CSPG4	Sunitinib Malate	Frameshift	frameshift_variant
D00000000224312	CTCFL	Sunitinib Malate	Missense	missense_variant
D00000000224312	ERICH6B	Sunitinib Malate	Missense	missense_variant
D00000000224315	PPIP5K1	Sunitinib Malate	Frameshift	frameshift_variant
D00000000224318	CTCFL	Placebo	Missense	missense_variant
D00000000224318	KMT2D	Placebo	Missense	missense_variant
D00000000224321	CSPG4	Sunitinib Malate	Missense	missense_variant
D00000000224321	CTCFL	Sunitinib Malate	Missense	missense_variant
D00000000224321	ERICH6B	Sunitinib Malate	Missense	missense_variant
D00000000224321	KMT2D	Sunitinib Malate	Nonsense	stop_gained
D00000000224321	PPIP5K1	Sunitinib Malate	Missense	missense_variant
D00000000224324	CTCFL	Sunitinib Malate	Missense	missense_variant
D00000000224324	KMT2D	Sunitinib Malate	Missense	missense_variant
D00000000224324	THEMIS	Sunitinib Malate	Frameshift	frameshift_variant
D00000000224327	CTCFL	Placebo	Missense	missense_variant
D00000000224327	KMT2D	Placebo	Missense	missense_variant
D00000000224327	WDFY4	Placebo	Missense	missense_variant
D00000000224329	PPIP5K1	Placebo	Missense	missense_variant
D00000000224329	THEMIS	Placebo	Missense	missense_variant
D00000000224329	WDFY4	Placebo	Missense	missense_variant
D00000000224338	CSPG4	Placebo	Missense	missense_variant
D00000000224338	CTCFL	Placebo	Missense	missense_variant
D00000000224338	KMT2D	Placebo	Missense	missense_variant
D00000000224349	WDFY4	Placebo	Missense	missense_variant
D00000000224354	CTCFL	Sunitinib Malate	Missense	missense_variant
D00000000224355	PPIP5K1	Placebo	Frameshift	frameshift_variant
D00000000224355	WDFY4	Placebo	Missense	missense_variant
D00000000224364	CTCFL	Sunitinib Malate	Frameshift	frameshift_variant+stop_gained+missense_variant
D00000000224364	ERICH6B	Sunitinib Malate	Missense	missense_variant
D00000000224364	KMT2D	Sunitinib Malate	Missense	missense_variant
D00000000224364	PPIP5K1	Sunitinib Malate	Missense	missense_variant
D00000000224365	CTCFL	Placebo	Missense	missense_variant
D00000000224365	ERICH6B	Placebo	Missense	missense_variant
D00000000224365	KMT2D	Placebo	Missense	missense_variant
D00000000224371	CSPG4	Sunitinib Malate	Missense	missense_variant
D00000000224371	CTCFL	Sunitinib Malate	Missense	missense_variant
D00000000224371	ERICH6B	Sunitinib Malate	Missense	missense_variant
D00000000224371	WDFY4	Sunitinib Malate	Missense	missense_variant
D00000000224377	KMT2D	Sunitinib Malate	Missense	missense_variant
D00000000224377	PPIP5K1	Sunitinib Malate	Missense	missense_variant
D00000000224377	THEMIS	Sunitinib Malate	Missense	missense_variant
D00000000224377	WDFY4	Sunitinib Malate	Missense	missense_variant
D00000000224379	CTCFL	Placebo	Missense	missense_variant
D00000000224379	PPIP5K1	Placebo	Missense	missense_variant
D00000000224380	THEMIS	Placebo	Missense	missense_variant
D00000000224380	WDFY4	Placebo	Missense	missense_variant
D00000000224383	ERICH6B	Placebo	Missense	missense_variant
D00000000224383	KMT2D	Placebo	Missense	missense_variant
D00000000224383	THEMIS	Placebo	Missense	missense_variant
D00000000224387	CSPG4	Placebo	Missense	missense_variant
D00000000224387	PPIP5K1	Placebo	Missense	missense_variant
D00000000224387	THEMIS	Placebo	Missense	missense_variant
D00000000224388	CSPG4	Placebo	Missense	missense_variant
D00000000224388	CTCFL	Placebo	Missense	missense_variant
D00000000224388	THEMIS	Placebo	Frameshift	frameshift_variant
D00000000224389	PPIP5K1	Sunitinib Malate	Frameshift	frameshift_variant
D00000000224401	CSPG4	Placebo	Missense	missense_variant
D00000000224401	PPIP5K1	Placebo	Missense	missense_variant
D00000000224401	THEMIS	Placebo	Frameshift	frameshift_variant
D00000000224409	THEMIS	Sunitinib Malate	Missense	missense_variant
D00000000224410	ERICH6B	Placebo	Missense	missense_variant
D00000000224417	CTCFL	Sunitinib Malate	Missense	missense_variant
D00000000224417	KMT2D	Sunitinib Malate	Missense	missense_variant
D00000000224419	THEMIS	Placebo	Missense	missense_variant
D00000000224421	CSPG4	Sunitinib Malate	Missense	missense_variant
D00000000224423	CSPG4	Sunitinib Malate	Missense	missense_variant
D00000000224423	CTCFL	Sunitinib Malate	Missense	missense_variant
D00000000224423	KMT2D	Sunitinib Malate	Missense	missense_variant
D00000000224429	CSPG4	Placebo	Missense	missense_variant
D00000000224429	CTCFL	Placebo	Missense	missense_variant
D00000000224433	CTCFL	Placebo	Missense	missense_variant
D00000000224433	ERICH6B	Placebo	Missense	missense_variant
D00000000224433	PPIP5K1	Placebo	Frameshift	frameshift_variant
D00000000224433	THEMIS	Placebo	Frameshift	frameshift_variant
D00000000224433	WDFY4	Placebo	Missense	missense_variant
D00000000224435	CTCFL	Sunitinib Malate	Missense	missense_variant
D00000000224435	ERICH6B	Sunitinib Malate	Missense	missense_variant
D00000000224437	CSPG4	Placebo	Missense	missense_variant
D00000000224437	CTCFL	Placebo	Missense	missense_variant
D00000000224437	WDFY4	Placebo	Missense	missense_variant
D00000000224440	CSPG4	Placebo	Missense	missense_variant
D00000000224440	ERICH6B	Placebo	Missense	missense_variant
D00000000224440	PPIP5K1	Placebo	Missense	missense_variant
D00000000224440	THEMIS	Placebo	Frameshift	frameshift_variant
D00000000224440	WDFY4	Placebo	Missense	missense_variant
D00000000224442	THEMIS	Placebo	Frameshift	frameshift_variant
D00000000224443	KMT2D	Sunitinib Malate	Missense	missense_variant
D00000000224443	THEMIS	Sunitinib Malate	Missense	missense_variant
D00000000224443	WDFY4	Sunitinib Malate	Missense	missense_variant
D00000000224444	CTCFL	Placebo	Missense	missense_variant
D00000000224444	THEMIS	Placebo	Missense	missense_variant
D00000000224446	CTCFL	Sunitinib Malate	Missense	missense_variant
D00000000224446	ERICH6B	Sunitinib Malate	Missense	missense_variant
D00000000224446	KMT2D	Sunitinib Malate	Missense	missense_variant
D00000000224446	WDFY4	Sunitinib Malate	Missense	missense_variant
D00000000224456	CSPG4	Sunitinib Malate	Missense	missense_variant
D00000000224456	KMT2D	Sunitinib Malate	Missense	missense_variant
D00000000224456	THEMIS	Sunitinib Malate	Missense	missense_variant
D00000000224456	WDFY4	Sunitinib Malate	Missense	missense_variant
D00000000224461	KMT2D	Sunitinib Malate	Missense	missense_variant
D00000000224461	THEMIS	Sunitinib Malate	Missense	missense_variant
D00000000224462	CTCFL	Sunitinib Malate	Missense	missense_variant
D00000000224462	THEMIS	Sunitinib Malate	Frameshift	frameshift_variant
D00000000224467	PPIP5K1	Sunitinib Malate	Frameshift	frameshift_variant
D00000000224471	CTCFL	Sunitinib Malate	Missense	missense_variant
D00000000224471	ERICH6B	Sunitinib Malate	Missense	missense_variant
D00000000224473	CSPG4	Sunitinib Malate	Missense	missense_variant
D00000000224473	CTCFL	Sunitinib Malate	Nonsense	stop_gained+inframe_insertion
D00000000224473	PPIP5K1	Sunitinib Malate	Missense	missense_variant
D00000000224473	THEMIS	Sunitinib Malate	Frameshift	frameshift_variant
D00000000224473	WDFY4	Sunitinib Malate	Missense	missense_variant
D00000000224474	CTCFL	Placebo	Missense	missense_variant
D00000000224474	THEMIS	Placebo	Missense	missense_variant
D00000000224475	CTCFL	Placebo	Missense	missense_variant
D00000000224478	CTCFL	Sunitinib Malate	Missense	missense_variant
D00000000224488	CTCFL	Placebo	Missense	missense_variant
D00000000224488	PPIP5K1	Placebo	Missense	missense_variant
D00000000224488	THEMIS	Placebo	Missense	missense_variant
D00000000224489	CSPG4	Placebo	Missense	missense_variant
D00000000224491	THEMIS	Sunitinib Malate	Frameshift	frameshift_variant
D00000000224494	THEMIS	Sunitinib Malate	Missense	missense_variant
D00000000224495	CSPG4	Placebo	Missense	missense_variant
D00000000224495	PPIP5K1	Placebo	Frameshift	frameshift_variant
D00000000224495	THEMIS	Placebo	Missense	missense_variant
D00000000224495	WDFY4	Placebo	Missense	missense_variant
D00000000224504	CSPG4	Sunitinib Malate	Missense	missense_variant
D00000000224504	CTCFL	Sunitinib Malate	Missense	missense_variant
D00000000224504	KMT2D	Sunitinib Malate	Missense	missense_variant
D00000000224504	PPIP5K1	Sunitinib Malate	Missense	missense_variant
D00000000224504	THEMIS	Sunitinib Malate	Missense	missense_variant
D00000000224504	WDFY4	Sunitinib Malate	Missense	missense_variant
D00000000224505	CTCFL	Placebo	Missense	missense_variant
D00000000224505	KMT2D	Placebo	Frameshift	frameshift_variant
D00000000224505	PPIP5K1	Placebo	Missense	missense_variant
D00000000224506	PPIP5K1	Sunitinib Malate	Missense	missense_variant
D00000000224506	WDFY4	Sunitinib Malate	Missense	missense_variant
D00000000224507	CTCFL	Sunitinib Malate	Missense	missense_variant
D00000000224507	THEMIS	Sunitinib Malate	Frameshift	frameshift_variant
D00000000224507	WDFY4	Sunitinib Malate	Missense	missense_variant
D00000000224513	THEMIS	Sunitinib Malate	Frameshift	frameshift_variant
D00000000224515	ERICH6B	Sunitinib Malate	Missense	missense_variant
D00000000224517	CSPG4	Placebo	Missense	missense_variant
D00000000224517	CTCFL	Placebo	Missense	missense_variant
D00000000224517	ERICH6B	Placebo	Missense	missense_variant
D00000000224517	PPIP5K1	Placebo	Missense	missense_variant
D00000000224533	CSPG4	Sunitinib Malate	Missense	missense_variant
D00000000224533	ERICH6B	Sunitinib Malate	Missense	missense_variant
D00000000224533	THEMIS	Sunitinib Malate	Missense	missense_variant
D00000000224533	WDFY4	Sunitinib Malate	Missense	missense_variant
D00000000224556	CTCFL	Sunitinib Malate	Missense	missense_variant
D00000000224556	THEMIS	Sunitinib Malate	Frameshift	frameshift_variant
D00000000224556	WDFY4	Sunitinib Malate	Missense	missense_variant
D00000000224558	CTCFL	Sunitinib Malate	Missense	missense_variant
D00000000224558	ERICH6B	Sunitinib Malate	Missense	missense_variant
D00000000224558	THEMIS	Sunitinib Malate	Frameshift	frameshift_variant
D00000000224559	CTCFL	Placebo	Missense	missense_variant
D00000000224559	PPIP5K1	Placebo	Missense	missense_variant
D00000000224559	THEMIS	Placebo	Frameshift	frameshift_variant
D00000000224559	WDFY4	Placebo	Missense	missense_variant
D00000000224560	CSPG4	Sunitinib Malate	Missense	missense_variant
D00000000224560	THEMIS	Sunitinib Malate	Missense	missense_variant
D00000000224560	WDFY4	Sunitinib Malate	Missense	missense_variant
D00000000224564	ERICH6B	Placebo	Missense	missense_variant
D00000000224564	THEMIS	Placebo	Frameshift	frameshift_variant
D00000000224565	CTCFL	Sunitinib Malate	Missense	missense_variant
D00000000224565	THEMIS	Sunitinib Malate	Frameshift	frameshift_variant
D00000000224569	CTCFL	Sunitinib Malate	Missense	missense_variant
D00000000224569	THEMIS	Sunitinib Malate	Frameshift	frameshift_variant
D00000000224581	CTCFL	Placebo	Missense	missense_variant
D00000000224581	KMT2D	Placebo	Missense	missense_variant
D00000000224581	THEMIS	Placebo	Frameshift	frameshift_variant
D00000000224581	WDFY4	Placebo	Missense	missense_variant
D00000000224591	CSPG4	Placebo	Missense	missense_variant
D00000000224591	KMT2D	Placebo	Missense	missense_variant
D00000000224591	THEMIS	Placebo	Missense	missense_variant
D00000000224593	CTCFL	Sunitinib Malate	Missense	missense_variant
D00000000224593	KMT2D	Sunitinib Malate	Missense	missense_variant
D00000000224593	THEMIS	Sunitinib Malate	Missense	missense_variant
D00000000224598	CSPG4	Sunitinib Malate	Missense	missense_variant
D00000000224598	CTCFL	Sunitinib Malate	Missense	missense_variant
D00000000224598	PPIP5K1	Sunitinib Malate	Frameshift	frameshift_variant
D00000000224598	THEMIS	Sunitinib Malate	Frameshift	frameshift_variant
D00000000224606	CSPG4	Placebo	Missense	missense_variant
D00000000224606	CTCFL	Placebo	Frameshift	frameshift_variant
D00000000224606	KMT2D	Placebo	Missense	missense_variant
D00000000224608	CTCFL	Sunitinib Malate	Missense	missense_variant
D00000000224608	KMT2D	Sunitinib Malate	Missense	missense_variant
D00000000224608	THEMIS	Sunitinib Malate	Frameshift	frameshift_variant
D00000000224618	CSPG4	Placebo	Missense	missense_variant
D00000000224618	THEMIS	Placebo	Missense	missense_variant
D00000000224618	WDFY4	Placebo	Missense	missense_variant
D00000000224619	ERICH6B	Sunitinib Malate	Missense	missense_variant
D00000000224627	CSPG4	Placebo	Missense	missense_variant
D00000000224629	ERICH6B	Sunitinib Malate	Missense	missense_variant
D00000000224629	PPIP5K1	Sunitinib Malate	Missense	missense_variant
D00000000224629	WDFY4	Sunitinib Malate	Missense	missense_variant
D00000000224634	CSPG4	Sunitinib Malate	Missense	missense_variant
D00000000224634	ERICH6B	Sunitinib Malate	Missense	missense_variant
D00000000224634	WDFY4	Sunitinib Malate	Missense	missense_variant
D00000000224635	KMT2D	Sunitinib Malate	Missense	missense_variant
D00000000224635	PPIP5K1	Sunitinib Malate	Missense	missense_variant
D00000000224635	THEMIS	Sunitinib Malate	Frameshift	frameshift_variant
D00000000224641	CTCFL	Sunitinib Malate	Missense	missense_variant
D00000000224641	ERICH6B	Sunitinib Malate	Missense	missense_variant
D00000000224650	CTCFL	Placebo	Missense	missense_variant
D00000000224650	ERICH6B	Placebo	Missense	missense_variant
D00000000224650	PPIP5K1	Placebo	Frameshift	frameshift_variant
D00000000224650	WDFY4	Placebo	Missense	missense_variant
D00000000224659	CSPG4	Placebo	Missense	missense_variant
D00000000224659	THEMIS	Placebo	Missense	missense_variant
D00000000224659	WDFY4	Placebo	Missense	missense_variant
D00000000224664	CTCFL	Placebo	Missense	missense_variant
D00000000224664	THEMIS	Placebo	Frameshift	frameshift_variant
D00000000224664	WDFY4	Placebo	Missense	missense_variant
D00000000224665	THEMIS	Sunitinib Malate	Frameshift	frameshift_variant
D00000000224665	WDFY4	Sunitinib Malate	Missense	missense_variant
D00000000224668	CTCFL	Sunitinib Malate	Missense	missense_variant
D00000000224668	KMT2D	Sunitinib Malate	Missense	missense_variant
D00000000224668	PPIP5K1	Sunitinib Malate	Missense	missense_variant
D00000000224668	THEMIS	Sunitinib Malate	Missense	missense_variant
D00000000224674	CTCFL	Sunitinib Malate	Missense	missense_variant
D00000000224674	THEMIS	Sunitinib Malate	Missense	missense_variant
D00000000224676	THEMIS	Placebo	Missense	missense_variant
D00000000224676	WDFY4	Placebo	Missense	missense_variant
D00000000224678	CTCFL	Sunitinib Malate	Missense	missense_variant
D00000000224678	THEMIS	Sunitinib Malate	Frameshift	frameshift_variant
D00000000224681	CSPG4	Sunitinib Malate	Missense	missense_variant
D00000000224694	ERICH6B	Placebo	Missense	missense_variant
D00000000224694	THEMIS	Placebo	Missense	missense_variant
D00000000224694	WDFY4	Placebo	Missense	missense_variant
D00000000224704	PPIP5K1	Sunitinib Malate	Missense	missense_variant
D00000000224704	THEMIS	Sunitinib Malate	Frameshift	frameshift_variant
D00000000224705	CSPG4	Placebo	Missense	missense_variant
D00000000224705	CTCFL	Placebo	Missense	missense_variant
D00000000224705	WDFY4	Placebo	Missense	missense_variant
D00000000224706	WDFY4	Placebo	Missense	missense_variant
D00000000224716	CSPG4	Sunitinib Malate	Missense	missense_variant
D00000000224724	CSPG4	Placebo	Missense	missense_variant
D00000000224724	ERICH6B	Placebo	Missense	missense_variant
D00000000224724	WDFY4	Placebo	Missense	missense_variant
D00000000224732	CTCFL	Sunitinib Malate	Missense	missense_variant
D00000000224732	ERICH6B	Sunitinib Malate	Missense	missense_variant
D00000000224734	CSPG4	Sunitinib Malate	Missense	missense_variant
D00000000224734	THEMIS	Sunitinib Malate	Frameshift	frameshift_variant
D00000000224734	WDFY4	Sunitinib Malate	Missense	missense_variant
D00000000224739	CSPG4	Sunitinib Malate	Missense	missense_variant
D00000000224739	ERICH6B	Sunitinib Malate	Missense	missense_variant
D00000000224739	WDFY4	Sunitinib Malate	Missense	missense_variant
D00000000224740	THEMIS	Sunitinib Malate	Missense	missense_variant
D00000000224741	KMT2D	Sunitinib Malate	Nonsense	stop_gained
D00000000224743	ERICH6B	Sunitinib Malate	Missense	missense_variant
D00000000224743	KMT2D	Sunitinib Malate	Missense	missense_variant
D00000000224743	THEMIS	Sunitinib Malate	Frameshift	frameshift_variant
D00000000224749	CSPG4	Sunitinib Malate	Missense	missense_variant
D00000000224749	THEMIS	Sunitinib Malate	Frameshift	frameshift_variant
D00000000224749	WDFY4	Sunitinib Malate	Missense	missense_variant
D00000000224751	CTCFL	Placebo	Missense	missense_variant
D00000000224751	PPIP5K1	Placebo	Missense	missense_variant
D00000000224751	THEMIS	Placebo	Frameshift	frameshift_variant
D00000000224751	WDFY4	Placebo	Missense	missense_variant
D00000000224753	CSPG4	Placebo	Missense	missense_variant
D00000000224753	CTCFL	Placebo	Missense	missense_variant
D00000000224753	PPIP5K1	Placebo	Missense	missense_variant
D00000000224753	THEMIS	Placebo	Frameshift	frameshift_variant
D00000000224760	CSPG4	Placebo	Missense	missense_variant
D00000000224760	THEMIS	Placebo	Missense	missense_variant
D00000000224764	THEMIS	Placebo	Missense	missense_variant
D00000000224767	ERICH6B	Placebo	Missense	missense_variant
D00000000224772	CTCFL	Sunitinib Malate	Missense	missense_variant
D00000000224772	THEMIS	Sunitinib Malate	Missense	missense_variant
D00000000224773	PPIP5K1	Placebo	Missense	missense_variant
D00000000224773	THEMIS	Placebo	Missense	missense_variant
D00000000224773	WDFY4	Placebo	Missense	missense_variant
D00000000224779	KMT2D	Sunitinib Malate	Missense	missense_variant+splice_region_variant
D00000000224779	PPIP5K1	Sunitinib Malate	Missense	missense_variant
D00000000224781	THEMIS	Sunitinib Malate	Missense	missense_variant
D00000000224782	CTCFL	Placebo	Missense	missense_variant
D00000000224782	ERICH6B	Placebo	Missense	missense_variant
D00000000224792	PPIP5K1	Placebo	Missense	missense_variant
D00000000224797	ERICH6B	Placebo	Missense	missense_variant
D00000000224797	PPIP5K1	Placebo	Frameshift	frameshift_variant
D00000000224799	CSPG4	Sunitinib Malate	Missense	missense_variant
D00000000224799	THEMIS	Sunitinib Malate	Missense	missense_variant
D00000000224810	CTCFL	Placebo	Missense	missense_variant
D00000000224810	THEMIS	Placebo	Frameshift	frameshift_variant
D00000000224814	CTCFL	Sunitinib Malate	Missense	missense_variant
D00000000224814	THEMIS	Sunitinib Malate	Missense	missense_variant
D00000000224814	WDFY4	Sunitinib Malate	Missense	missense_variant
D00000000224818	WDFY4	Placebo	Missense	missense_variant
D00000000224821	CTCFL	Sunitinib Malate	Missense	missense_variant
D00000000224821	PPIP5K1	Sunitinib Malate	Missense	missense_variant
D00000000224821	THEMIS	Sunitinib Malate	Frameshift	frameshift_variant
D00000000224824	CTCFL	Sunitinib Malate	Missense	missense_variant
D00000000224824	PPIP5K1	Sunitinib Malate	Missense	missense_variant
D00000000224824	THEMIS	Sunitinib Malate	Missense	missense_variant
D00000000224824	WDFY4	Sunitinib Malate	Missense	missense_variant
D00000000224833	PPIP5K1	Sunitinib Malate	Frameshift	frameshift_variant
D00000000224858	CSPG4	Placebo	Missense	missense_variant
D00000000224858	CTCFL	Placebo	Missense	missense_variant
D00000000224859	THEMIS	Sunitinib Malate	Frameshift	frameshift_variant
D00000000224860	PPIP5K1	Sunitinib Malate	Frameshift	frameshift_variant
D00000000224860	THEMIS	Sunitinib Malate	Missense	missense_variant
D00000000224863	ERICH6B	Placebo	Missense	missense_variant
D00000000224863	PPIP5K1	Placebo	Frameshift	frameshift_variant
D00000000224863	THEMIS	Placebo	Missense	missense_variant
