# Supplementary material for: Molecular characterization of renal cell carcinoma tumors from a phase III anti-angiogenic adjuvant therapy trial
Source: Nat Commun. 2022 Oct 10;13:5959. doi: 10.1038/s41467-022-33555-8 (PMC9550765; doi:10.1038/s41467-022-33555-8)
Supplement: Supplementary file 4 — Source Data [file 41467_2022_33555_MOESM4_ESM.zip › STRAC_Figure Source Data Sets/Figure_1i_Forest_plot_for_treatment_arm_effect_of_additional_gene_mutations_and_DFS_association.tsv]

Participant ID	Biomarker	Treatment	Strata - Mutation (1), Wild Type (2-Reference)	Disease Free Survival in Years	Censored Flag (1-Not Censored, 0-Censored)	Age	Age Category - < 65 or >= 65	Sex
D00000000224202	CSPG4	Placebo	2	5.5140314853	0	65	>=65	MALE
D00000000224202	CTCFL	Placebo	2	5.5140314853	0	65	>=65	MALE
D00000000224202	ERICH6B	Placebo	2	5.5140314853	0	65	>=65	MALE
D00000000224202	KMT2D	Placebo	1	5.5140314853	0	65	>=65	MALE
D00000000224202	PPIP5K1	Placebo	2	5.5140314853	0	65	>=65	MALE
D00000000224202	THEMIS	Placebo	1	5.5140314853	0	65	>=65	MALE
D00000000224202	WDFY4	Placebo	2	5.5140314853	0	65	>=65	MALE
D00000000224203	CSPG4	Sunitinib Malate	2	1.7303216975	1	34	<65	MALE
D00000000224203	CTCFL	Sunitinib Malate	2	1.7303216975	1	34	<65	MALE
D00000000224203	ERICH6B	Sunitinib Malate	2	1.7303216975	1	34	<65	MALE
D00000000224203	KMT2D	Sunitinib Malate	2	1.7303216975	1	34	<65	MALE
D00000000224203	PPIP5K1	Sunitinib Malate	2	1.7303216975	1	34	<65	MALE
D00000000224203	THEMIS	Sunitinib Malate	2	1.7303216975	1	34	<65	MALE
D00000000224203	WDFY4	Sunitinib Malate	2	1.7303216975	1	34	<65	MALE
D00000000224206	CSPG4	Sunitinib Malate	2	1.0376454483	1	48	<65	FEMALE
D00000000224206	CTCFL	Sunitinib Malate	1	1.0376454483	1	48	<65	FEMALE
D00000000224206	ERICH6B	Sunitinib Malate	2	1.0376454483	1	48	<65	FEMALE
D00000000224206	KMT2D	Sunitinib Malate	2	1.0376454483	1	48	<65	FEMALE
D00000000224206	PPIP5K1	Sunitinib Malate	2	1.0376454483	1	48	<65	FEMALE
D00000000224206	THEMIS	Sunitinib Malate	2	1.0376454483	1	48	<65	FEMALE
D00000000224206	WDFY4	Sunitinib Malate	2	1.0376454483	1	48	<65	FEMALE
D00000000224209	CSPG4	Placebo	2	4.1779603012	0	53	<65	MALE
D00000000224209	CTCFL	Placebo	2	4.1779603012	0	53	<65	MALE
D00000000224209	ERICH6B	Placebo	2	4.1779603012	0	53	<65	MALE
D00000000224209	KMT2D	Placebo	1	4.1779603012	0	53	<65	MALE
D00000000224209	PPIP5K1	Placebo	2	4.1779603012	0	53	<65	MALE
D00000000224209	THEMIS	Placebo	2	4.1779603012	0	53	<65	MALE
D00000000224209	WDFY4	Placebo	2	4.1779603012	0	53	<65	MALE
D00000000224210	CSPG4	Sunitinib Malate	2	4.977412731	0	29	<65	FEMALE
D00000000224210	CTCFL	Sunitinib Malate	2	4.977412731	0	29	<65	FEMALE
D00000000224210	ERICH6B	Sunitinib Malate	2	4.977412731	0	29	<65	FEMALE
D00000000224210	KMT2D	Sunitinib Malate	1	4.977412731	0	29	<65	FEMALE
D00000000224210	PPIP5K1	Sunitinib Malate	1	4.977412731	0	29	<65	FEMALE
D00000000224210	THEMIS	Sunitinib Malate	1	4.977412731	0	29	<65	FEMALE
D00000000224210	WDFY4	Sunitinib Malate	2	4.977412731	0	29	<65	FEMALE
D00000000224213	CSPG4	Placebo	2	6.1054072553	0	56	<65	MALE
D00000000224213	CTCFL	Placebo	1	6.1054072553	0	56	<65	MALE
D00000000224213	ERICH6B	Placebo	2	6.1054072553	0	56	<65	MALE
D00000000224213	KMT2D	Placebo	2	6.1054072553	0	56	<65	MALE
D00000000224213	PPIP5K1	Placebo	2	6.1054072553	0	56	<65	MALE
D00000000224213	THEMIS	Placebo	2	6.1054072553	0	56	<65	MALE
D00000000224213	WDFY4	Placebo	2	6.1054072553	0	56	<65	MALE
D00000000224219	CSPG4	Sunitinib Malate	2	1.3826146475	1	58	<65	MALE
D00000000224219	CTCFL	Sunitinib Malate	1	1.3826146475	1	58	<65	MALE
D00000000224219	ERICH6B	Sunitinib Malate	2	1.3826146475	1	58	<65	MALE
D00000000224219	KMT2D	Sunitinib Malate	2	1.3826146475	1	58	<65	MALE
D00000000224219	PPIP5K1	Sunitinib Malate	2	1.3826146475	1	58	<65	MALE
D00000000224219	THEMIS	Sunitinib Malate	1	1.3826146475	1	58	<65	MALE
D00000000224219	WDFY4	Sunitinib Malate	2	1.3826146475	1	58	<65	MALE
D00000000224220	CSPG4	Sunitinib Malate	1	5.2950034223	0	53	<65	FEMALE
D00000000224220	CTCFL	Sunitinib Malate	1	5.2950034223	0	53	<65	FEMALE
D00000000224220	ERICH6B	Sunitinib Malate	2	5.2950034223	0	53	<65	FEMALE
D00000000224220	KMT2D	Sunitinib Malate	1	5.2950034223	0	53	<65	FEMALE
D00000000224220	PPIP5K1	Sunitinib Malate	2	5.2950034223	0	53	<65	FEMALE
D00000000224220	THEMIS	Sunitinib Malate	1	5.2950034223	0	53	<65	FEMALE
D00000000224220	WDFY4	Sunitinib Malate	2	5.2950034223	0	53	<65	FEMALE
D00000000224221	CSPG4	Sunitinib Malate	2	1.8590006845	1	45	<65	FEMALE
D00000000224221	CTCFL	Sunitinib Malate	2	1.8590006845	1	45	<65	FEMALE
D00000000224221	ERICH6B	Sunitinib Malate	2	1.8590006845	1	45	<65	FEMALE
D00000000224221	KMT2D	Sunitinib Malate	2	1.8590006845	1	45	<65	FEMALE
D00000000224221	PPIP5K1	Sunitinib Malate	2	1.8590006845	1	45	<65	FEMALE
D00000000224221	THEMIS	Sunitinib Malate	2	1.8590006845	1	45	<65	FEMALE
D00000000224221	WDFY4	Sunitinib Malate	1	1.8590006845	1	45	<65	FEMALE
D00000000224222	CSPG4	Sunitinib Malate	2	6.2532511978	0	65	>=65	MALE
D00000000224222	CTCFL	Sunitinib Malate	2	6.2532511978	0	65	>=65	MALE
D00000000224222	ERICH6B	Sunitinib Malate	2	6.2532511978	0	65	>=65	MALE
D00000000224222	KMT2D	Sunitinib Malate	2	6.2532511978	0	65	>=65	MALE
D00000000224222	PPIP5K1	Sunitinib Malate	2	6.2532511978	0	65	>=65	MALE
D00000000224222	THEMIS	Sunitinib Malate	1	6.2532511978	0	65	>=65	MALE
D00000000224222	WDFY4	Sunitinib Malate	2	6.2532511978	0	65	>=65	MALE
D00000000224223	CSPG4	Placebo	2	5.5989048597	0	69	>=65	MALE
D00000000224223	CTCFL	Placebo	2	5.5989048597	0	69	>=65	MALE
D00000000224223	ERICH6B	Placebo	2	5.5989048597	0	69	>=65	MALE
D00000000224223	KMT2D	Placebo	2	5.5989048597	0	69	>=65	MALE
D00000000224223	PPIP5K1	Placebo	2	5.5989048597	0	69	>=65	MALE
D00000000224223	THEMIS	Placebo	2	5.5989048597	0	69	>=65	MALE
D00000000224223	WDFY4	Placebo	2	5.5989048597	0	69	>=65	MALE
D00000000224224	CSPG4	Sunitinib Malate	1	6.5215605749	0	45	<65	MALE
D00000000224224	CTCFL	Sunitinib Malate	2	6.5215605749	0	45	<65	MALE
D00000000224224	ERICH6B	Sunitinib Malate	2	6.5215605749	0	45	<65	MALE
D00000000224224	KMT2D	Sunitinib Malate	2	6.5215605749	0	45	<65	MALE
D00000000224224	PPIP5K1	Sunitinib Malate	1	6.5215605749	0	45	<65	MALE
D00000000224224	THEMIS	Sunitinib Malate	2	6.5215605749	0	45	<65	MALE
D00000000224224	WDFY4	Sunitinib Malate	2	6.5215605749	0	45	<65	MALE
D00000000224226	CSPG4	Placebo	2	5.6919917864	0	48	<65	FEMALE
D00000000224226	CTCFL	Placebo	2	5.6919917864	0	48	<65	FEMALE
D00000000224226	ERICH6B	Placebo	2	5.6919917864	0	48	<65	FEMALE
D00000000224226	KMT2D	Placebo	2	5.6919917864	0	48	<65	FEMALE
D00000000224226	PPIP5K1	Placebo	2	5.6919917864	0	48	<65	FEMALE
D00000000224226	THEMIS	Placebo	1	5.6919917864	0	48	<65	FEMALE
D00000000224226	WDFY4	Placebo	2	5.6919917864	0	48	<65	FEMALE
D00000000224233	CSPG4	Sunitinib Malate	2	5.3853524983	0	41	<65	FEMALE
D00000000224233	CTCFL	Sunitinib Malate	1	5.3853524983	0	41	<65	FEMALE
D00000000224233	ERICH6B	Sunitinib Malate	2	5.3853524983	0	41	<65	FEMALE
D00000000224233	KMT2D	Sunitinib Malate	2	5.3853524983	0	41	<65	FEMALE
D00000000224233	PPIP5K1	Sunitinib Malate	2	5.3853524983	0	41	<65	FEMALE
D00000000224233	THEMIS	Sunitinib Malate	1	5.3853524983	0	41	<65	FEMALE
D00000000224233	WDFY4	Sunitinib Malate	2	5.3853524983	0	41	<65	FEMALE
D00000000224238	CSPG4	Placebo	2	0.1505817933	1	67	>=65	MALE
D00000000224238	CTCFL	Placebo	2	0.1505817933	1	67	>=65	MALE
D00000000224238	ERICH6B	Placebo	1	0.1505817933	1	67	>=65	MALE
D00000000224238	KMT2D	Placebo	1	0.1505817933	1	67	>=65	MALE
D00000000224238	PPIP5K1	Placebo	2	0.1505817933	1	67	>=65	MALE
D00000000224238	THEMIS	Placebo	2	0.1505817933	1	67	>=65	MALE
D00000000224238	WDFY4	Placebo	1	0.1505817933	1	67	>=65	MALE
D00000000224239	CSPG4	Sunitinib Malate	2	3.9014373717	0	64	<65	MALE
D00000000224239	CTCFL	Sunitinib Malate	2	3.9014373717	0	64	<65	MALE
D00000000224239	ERICH6B	Sunitinib Malate	2	3.9014373717	0	64	<65	MALE
D00000000224239	KMT2D	Sunitinib Malate	2	3.9014373717	0	64	<65	MALE
D00000000224239	PPIP5K1	Sunitinib Malate	2	3.9014373717	0	64	<65	MALE
D00000000224239	THEMIS	Sunitinib Malate	2	3.9014373717	0	64	<65	MALE
D00000000224239	WDFY4	Sunitinib Malate	2	3.9014373717	0	64	<65	MALE
D00000000224242	CSPG4	Sunitinib Malate	2	1.3415468857	1	46	<65	MALE
D00000000224242	CTCFL	Sunitinib Malate	2	1.3415468857	1	46	<65	MALE
D00000000224242	ERICH6B	Sunitinib Malate	2	1.3415468857	1	46	<65	MALE
D00000000224242	KMT2D	Sunitinib Malate	2	1.3415468857	1	46	<65	MALE
D00000000224242	PPIP5K1	Sunitinib Malate	2	1.3415468857	1	46	<65	MALE
D00000000224242	THEMIS	Sunitinib Malate	2	1.3415468857	1	46	<65	MALE
D00000000224242	WDFY4	Sunitinib Malate	2	1.3415468857	1	46	<65	MALE
D00000000224246	CSPG4	Placebo	1	1.6125941136	1	76	>=65	MALE
D00000000224246	CTCFL	Placebo	1	1.6125941136	1	76	>=65	MALE
D00000000224246	ERICH6B	Placebo	2	1.6125941136	1	76	>=65	MALE
D00000000224246	KMT2D	Placebo	2	1.6125941136	1	76	>=65	MALE
D00000000224246	PPIP5K1	Placebo	1	1.6125941136	1	76	>=65	MALE
D00000000224246	THEMIS	Placebo	1	1.6125941136	1	76	>=65	MALE
D00000000224246	WDFY4	Placebo	2	1.6125941136	1	76	>=65	MALE
D00000000224247	CSPG4	Placebo	2	4.6981519507	0	63	<65	MALE
D00000000224247	CTCFL	Placebo	2	4.6981519507	0	63	<65	MALE
D00000000224247	ERICH6B	Placebo	1	4.6981519507	0	63	<65	MALE
D00000000224247	KMT2D	Placebo	2	4.6981519507	0	63	<65	MALE
D00000000224247	PPIP5K1	Placebo	2	4.6981519507	0	63	<65	MALE
D00000000224247	THEMIS	Placebo	2	4.6981519507	0	63	<65	MALE
D00000000224247	WDFY4	Placebo	2	4.6981519507	0	63	<65	MALE
D00000000224250	CSPG4	Sunitinib Malate	2	0.0027378508	0	74	>=65	FEMALE
D00000000224250	CTCFL	Sunitinib Malate	1	0.0027378508	0	74	>=65	FEMALE
D00000000224250	ERICH6B	Sunitinib Malate	2	0.0027378508	0	74	>=65	FEMALE
D00000000224250	KMT2D	Sunitinib Malate	2	0.0027378508	0	74	>=65	FEMALE
D00000000224250	PPIP5K1	Sunitinib Malate	2	0.0027378508	0	74	>=65	FEMALE
D00000000224250	THEMIS	Sunitinib Malate	2	0.0027378508	0	74	>=65	FEMALE
D00000000224250	WDFY4	Sunitinib Malate	2	0.0027378508	0	74	>=65	FEMALE
D00000000224251	CSPG4	Sunitinib Malate	1	0.0027378508	0	60	<65	MALE
D00000000224251	CTCFL	Sunitinib Malate	2	0.0027378508	0	60	<65	MALE
D00000000224251	ERICH6B	Sunitinib Malate	1	0.0027378508	0	60	<65	MALE
D00000000224251	KMT2D	Sunitinib Malate	1	0.0027378508	0	60	<65	MALE
D00000000224251	PPIP5K1	Sunitinib Malate	2	0.0027378508	0	60	<65	MALE
D00000000224251	THEMIS	Sunitinib Malate	2	0.0027378508	0	60	<65	MALE
D00000000224251	WDFY4	Sunitinib Malate	1	0.0027378508	0	60	<65	MALE
D00000000224252	CSPG4	Placebo	2	0.1368925394	1	70	>=65	FEMALE
D00000000224252	CTCFL	Placebo	1	0.1368925394	1	70	>=65	FEMALE
D00000000224252	ERICH6B	Placebo	1	0.1368925394	1	70	>=65	FEMALE
D00000000224252	KMT2D	Placebo	2	0.1368925394	1	70	>=65	FEMALE
D00000000224252	PPIP5K1	Placebo	2	0.1368925394	1	70	>=65	FEMALE
D00000000224252	THEMIS	Placebo	1	0.1368925394	1	70	>=65	FEMALE
D00000000224252	WDFY4	Placebo	2	0.1368925394	1	70	>=65	FEMALE
D00000000224256	CSPG4	Placebo	2	2.1273100616	1	67	>=65	MALE
D00000000224256	CTCFL	Placebo	2	2.1273100616	1	67	>=65	MALE
D00000000224256	ERICH6B	Placebo	2	2.1273100616	1	67	>=65	MALE
D00000000224256	KMT2D	Placebo	1	2.1273100616	1	67	>=65	MALE
D00000000224256	PPIP5K1	Placebo	1	2.1273100616	1	67	>=65	MALE
D00000000224256	THEMIS	Placebo	1	2.1273100616	1	67	>=65	MALE
D00000000224256	WDFY4	Placebo	2	2.1273100616	1	67	>=65	MALE
D00000000224270	CSPG4	Sunitinib Malate	1	0.9472963723	0	43	<65	MALE
D00000000224270	CTCFL	Sunitinib Malate	1	0.9472963723	0	43	<65	MALE
D00000000224270	ERICH6B	Sunitinib Malate	2	0.9472963723	0	43	<65	MALE
D00000000224270	KMT2D	Sunitinib Malate	2	0.9472963723	0	43	<65	MALE
D00000000224270	PPIP5K1	Sunitinib Malate	1	0.9472963723	0	43	<65	MALE
D00000000224270	THEMIS	Sunitinib Malate	1	0.9472963723	0	43	<65	MALE
D00000000224270	WDFY4	Sunitinib Malate	2	0.9472963723	0	43	<65	MALE
D00000000224273	CSPG4	Placebo	2	4.9664613279	1	69	>=65	MALE
D00000000224273	CTCFL	Placebo	2	4.9664613279	1	69	>=65	MALE
D00000000224273	ERICH6B	Placebo	2	4.9664613279	1	69	>=65	MALE
D00000000224273	KMT2D	Placebo	2	4.9664613279	1	69	>=65	MALE
D00000000224273	PPIP5K1	Placebo	2	4.9664613279	1	69	>=65	MALE
D00000000224273	THEMIS	Placebo	2	4.9664613279	1	69	>=65	MALE
D00000000224273	WDFY4	Placebo	1	4.9664613279	1	69	>=65	MALE
D00000000224275	CSPG4	Placebo	2	0.5366187543	1	78	>=65	MALE
D00000000224275	CTCFL	Placebo	2	0.5366187543	1	78	>=65	MALE
D00000000224275	ERICH6B	Placebo	1	0.5366187543	1	78	>=65	MALE
D00000000224275	KMT2D	Placebo	1	0.5366187543	1	78	>=65	MALE
D00000000224275	PPIP5K1	Placebo	1	0.5366187543	1	78	>=65	MALE
D00000000224275	THEMIS	Placebo	1	0.5366187543	1	78	>=65	MALE
D00000000224275	WDFY4	Placebo	2	0.5366187543	1	78	>=65	MALE
D00000000224276	CSPG4	Sunitinib Malate	2	6.7679671458	0	55	<65	FEMALE
D00000000224276	CTCFL	Sunitinib Malate	2	6.7679671458	0	55	<65	FEMALE
D00000000224276	ERICH6B	Sunitinib Malate	2	6.7679671458	0	55	<65	FEMALE
D00000000224276	KMT2D	Sunitinib Malate	2	6.7679671458	0	55	<65	FEMALE
D00000000224276	PPIP5K1	Sunitinib Malate	2	6.7679671458	0	55	<65	FEMALE
D00000000224276	THEMIS	Sunitinib Malate	2	6.7679671458	0	55	<65	FEMALE
D00000000224276	WDFY4	Sunitinib Malate	2	6.7679671458	0	55	<65	FEMALE
D00000000224280	CSPG4	Placebo	2	0.2327173169	1	46	<65	FEMALE
D00000000224280	CTCFL	Placebo	2	0.2327173169	1	46	<65	FEMALE
D00000000224280	ERICH6B	Placebo	2	0.2327173169	1	46	<65	FEMALE
D00000000224280	KMT2D	Placebo	2	0.2327173169	1	46	<65	FEMALE
D00000000224280	PPIP5K1	Placebo	1	0.2327173169	1	46	<65	FEMALE
D00000000224280	THEMIS	Placebo	1	0.2327173169	1	46	<65	FEMALE
D00000000224280	WDFY4	Placebo	2	0.2327173169	1	46	<65	FEMALE
D00000000224281	CSPG4	Placebo	2	0.887063655	1	51	<65	MALE
D00000000224281	CTCFL	Placebo	1	0.887063655	1	51	<65	MALE
D00000000224281	ERICH6B	Placebo	2	0.887063655	1	51	<65	MALE
D00000000224281	KMT2D	Placebo	2	0.887063655	1	51	<65	MALE
D00000000224281	PPIP5K1	Placebo	2	0.887063655	1	51	<65	MALE
D00000000224281	THEMIS	Placebo	2	0.887063655	1	51	<65	MALE
D00000000224281	WDFY4	Placebo	1	0.887063655	1	51	<65	MALE
D00000000224282	CSPG4	Placebo	2	5.6235455168	0	50	<65	FEMALE
D00000000224282	CTCFL	Placebo	2	5.6235455168	0	50	<65	FEMALE
D00000000224282	ERICH6B	Placebo	2	5.6235455168	0	50	<65	FEMALE
D00000000224282	KMT2D	Placebo	2	5.6235455168	0	50	<65	FEMALE
D00000000224282	PPIP5K1	Placebo	2	5.6235455168	0	50	<65	FEMALE
D00000000224282	THEMIS	Placebo	2	5.6235455168	0	50	<65	FEMALE
D00000000224282	WDFY4	Placebo	2	5.6235455168	0	50	<65	FEMALE
D00000000224285	CSPG4	Sunitinib Malate	2	0.3285420945	0	41	<65	MALE
D00000000224285	CTCFL	Sunitinib Malate	1	0.3285420945	0	41	<65	MALE
D00000000224285	ERICH6B	Sunitinib Malate	2	0.3285420945	0	41	<65	MALE
D00000000224285	KMT2D	Sunitinib Malate	2	0.3285420945	0	41	<65	MALE
D00000000224285	PPIP5K1	Sunitinib Malate	2	0.3285420945	0	41	<65	MALE
D00000000224285	THEMIS	Sunitinib Malate	1	0.3285420945	0	41	<65	MALE
D00000000224285	WDFY4	Sunitinib Malate	1	0.3285420945	0	41	<65	MALE
D00000000224286	CSPG4	Placebo	2	5.3497604381	1	63	<65	MALE
D00000000224286	CTCFL	Placebo	1	5.3497604381	1	63	<65	MALE
D00000000224286	ERICH6B	Placebo	2	5.3497604381	1	63	<65	MALE
D00000000224286	KMT2D	Placebo	2	5.3497604381	1	63	<65	MALE
D00000000224286	PPIP5K1	Placebo	2	5.3497604381	1	63	<65	MALE
D00000000224286	THEMIS	Placebo	1	5.3497604381	1	63	<65	MALE
D00000000224286	WDFY4	Placebo	1	5.3497604381	1	63	<65	MALE
D00000000224292	CSPG4	Placebo	2	4.6872005476	0	53	<65	MALE
D00000000224292	CTCFL	Placebo	2	4.6872005476	0	53	<65	MALE
D00000000224292	ERICH6B	Placebo	2	4.6872005476	0	53	<65	MALE
D00000000224292	KMT2D	Placebo	2	4.6872005476	0	53	<65	MALE
D00000000224292	PPIP5K1	Placebo	2	4.6872005476	0	53	<65	MALE
D00000000224292	THEMIS	Placebo	1	4.6872005476	0	53	<65	MALE
D00000000224292	WDFY4	Placebo	2	4.6872005476	0	53	<65	MALE
D00000000224298	CSPG4	Placebo	2	4.887063655	0	55	<65	MALE
D00000000224298	CTCFL	Placebo	2	4.887063655	0	55	<65	MALE
D00000000224298	ERICH6B	Placebo	2	4.887063655	0	55	<65	MALE
D00000000224298	KMT2D	Placebo	2	4.887063655	0	55	<65	MALE
D00000000224298	PPIP5K1	Placebo	2	4.887063655	0	55	<65	MALE
D00000000224298	THEMIS	Placebo	2	4.887063655	0	55	<65	MALE
D00000000224298	WDFY4	Placebo	1	4.887063655	0	55	<65	MALE
D00000000224302	CSPG4	Placebo	2	3.0116358658	1	53	<65	MALE
D00000000224302	CTCFL	Placebo	2	3.0116358658	1	53	<65	MALE
D00000000224302	ERICH6B	Placebo	1	3.0116358658	1	53	<65	MALE
D00000000224302	KMT2D	Placebo	1	3.0116358658	1	53	<65	MALE
D00000000224302	PPIP5K1	Placebo	2	3.0116358658	1	53	<65	MALE
D00000000224302	THEMIS	Placebo	1	3.0116358658	1	53	<65	MALE
D00000000224302	WDFY4	Placebo	2	3.0116358658	1	53	<65	MALE
D00000000224309	CSPG4	Sunitinib Malate	2	6.3846680356	0	48	<65	MALE
D00000000224309	CTCFL	Sunitinib Malate	2	6.3846680356	0	48	<65	MALE
D00000000224309	ERICH6B	Sunitinib Malate	2	6.3846680356	0	48	<65	MALE
D00000000224309	KMT2D	Sunitinib Malate	1	6.3846680356	0	48	<65	MALE
D00000000224309	PPIP5K1	Sunitinib Malate	2	6.3846680356	0	48	<65	MALE
D00000000224309	THEMIS	Sunitinib Malate	2	6.3846680356	0	48	<65	MALE
D00000000224309	WDFY4	Sunitinib Malate	2	6.3846680356	0	48	<65	MALE
D00000000224311	CSPG4	Sunitinib Malate	2	6.1136208077	0	73	>=65	MALE
D00000000224311	CTCFL	Sunitinib Malate	2	6.1136208077	0	73	>=65	MALE
D00000000224311	ERICH6B	Sunitinib Malate	2	6.1136208077	0	73	>=65	MALE
D00000000224311	KMT2D	Sunitinib Malate	1	6.1136208077	0	73	>=65	MALE
D00000000224311	PPIP5K1	Sunitinib Malate	2	6.1136208077	0	73	>=65	MALE
D00000000224311	THEMIS	Sunitinib Malate	1	6.1136208077	0	73	>=65	MALE
D00000000224311	WDFY4	Sunitinib Malate	2	6.1136208077	0	73	>=65	MALE
D00000000224312	CSPG4	Sunitinib Malate	2	4.9801505818	0	41	<65	MALE
D00000000224312	CTCFL	Sunitinib Malate	2	4.9801505818	0	41	<65	MALE
D00000000224312	ERICH6B	Sunitinib Malate	1	4.9801505818	0	41	<65	MALE
D00000000224312	KMT2D	Sunitinib Malate	2	4.9801505818	0	41	<65	MALE
D00000000224312	PPIP5K1	Sunitinib Malate	2	4.9801505818	0	41	<65	MALE
D00000000224312	THEMIS	Sunitinib Malate	2	4.9801505818	0	41	<65	MALE
D00000000224312	WDFY4	Sunitinib Malate	2	4.9801505818	0	41	<65	MALE
D00000000224315	CSPG4	Sunitinib Malate	2	6.5325119781	0	44	<65	MALE
D00000000224315	CTCFL	Sunitinib Malate	2	6.5325119781	0	44	<65	MALE
D00000000224315	ERICH6B	Sunitinib Malate	2	6.5325119781	0	44	<65	MALE
D00000000224315	KMT2D	Sunitinib Malate	2	6.5325119781	0	44	<65	MALE
D00000000224315	PPIP5K1	Sunitinib Malate	1	6.5325119781	0	44	<65	MALE
D00000000224315	THEMIS	Sunitinib Malate	2	6.5325119781	0	44	<65	MALE
D00000000224315	WDFY4	Sunitinib Malate	2	6.5325119781	0	44	<65	MALE
D00000000224318	CSPG4	Placebo	2	0.6406570842	1	35	<65	MALE
D00000000224318	CTCFL	Placebo	1	0.6406570842	1	35	<65	MALE
D00000000224318	ERICH6B	Placebo	2	0.6406570842	1	35	<65	MALE
D00000000224318	KMT2D	Placebo	1	0.6406570842	1	35	<65	MALE
D00000000224318	PPIP5K1	Placebo	2	0.6406570842	1	35	<65	MALE
D00000000224318	THEMIS	Placebo	2	0.6406570842	1	35	<65	MALE
D00000000224318	WDFY4	Placebo	2	0.6406570842	1	35	<65	MALE
D00000000224321	CSPG4	Sunitinib Malate	1	1.1334702259	0	67	>=65	MALE
D00000000224321	CTCFL	Sunitinib Malate	1	1.1334702259	0	67	>=65	MALE
D00000000224321	ERICH6B	Sunitinib Malate	1	1.1334702259	0	67	>=65	MALE
D00000000224321	KMT2D	Sunitinib Malate	1	1.1334702259	0	67	>=65	MALE
D00000000224321	PPIP5K1	Sunitinib Malate	1	1.1334702259	0	67	>=65	MALE
D00000000224321	THEMIS	Sunitinib Malate	2	1.1334702259	0	67	>=65	MALE
D00000000224321	WDFY4	Sunitinib Malate	2	1.1334702259	0	67	>=65	MALE
D00000000224324	CSPG4	Sunitinib Malate	2	0.6735112936	0	48	<65	MALE
D00000000224324	CTCFL	Sunitinib Malate	1	0.6735112936	0	48	<65	MALE
D00000000224324	ERICH6B	Sunitinib Malate	2	0.6735112936	0	48	<65	MALE
D00000000224324	KMT2D	Sunitinib Malate	1	0.6735112936	0	48	<65	MALE
D00000000224324	PPIP5K1	Sunitinib Malate	2	0.6735112936	0	48	<65	MALE
D00000000224324	THEMIS	Sunitinib Malate	1	0.6735112936	0	48	<65	MALE
D00000000224324	WDFY4	Sunitinib Malate	2	0.6735112936	0	48	<65	MALE
D00000000224327	CSPG4	Placebo	2	1.4674880219	0	74	>=65	MALE
D00000000224327	CTCFL	Placebo	1	1.4674880219	0	74	>=65	MALE
D00000000224327	ERICH6B	Placebo	2	1.4674880219	0	74	>=65	MALE
D00000000224327	KMT2D	Placebo	1	1.4674880219	0	74	>=65	MALE
D00000000224327	PPIP5K1	Placebo	2	1.4674880219	0	74	>=65	MALE
D00000000224327	THEMIS	Placebo	2	1.4674880219	0	74	>=65	MALE
D00000000224327	WDFY4	Placebo	1	1.4674880219	0	74	>=65	MALE
D00000000224329	CSPG4	Placebo	2	2.4558521561	1	75	>=65	FEMALE
D00000000224329	CTCFL	Placebo	2	2.4558521561	1	75	>=65	FEMALE
D00000000224329	ERICH6B	Placebo	2	2.4558521561	1	75	>=65	FEMALE
D00000000224329	KMT2D	Placebo	2	2.4558521561	1	75	>=65	FEMALE
D00000000224329	PPIP5K1	Placebo	1	2.4558521561	1	75	>=65	FEMALE
D00000000224329	THEMIS	Placebo	2	2.4558521561	1	75	>=65	FEMALE
D00000000224329	WDFY4	Placebo	1	2.4558521561	1	75	>=65	FEMALE
D00000000224338	CSPG4	Placebo	1	1.8370978782	1	70	>=65	MALE
D00000000224338	CTCFL	Placebo	1	1.8370978782	1	70	>=65	MALE
D00000000224338	ERICH6B	Placebo	2	1.8370978782	1	70	>=65	MALE
D00000000224338	KMT2D	Placebo	1	1.8370978782	1	70	>=65	MALE
D00000000224338	PPIP5K1	Placebo	2	1.8370978782	1	70	>=65	MALE
D00000000224338	THEMIS	Placebo	2	1.8370978782	1	70	>=65	MALE
D00000000224338	WDFY4	Placebo	2	1.8370978782	1	70	>=65	MALE
D00000000224349	CSPG4	Placebo	2	7.446954141	0	70	>=65	MALE
D00000000224349	CTCFL	Placebo	2	7.446954141	0	70	>=65	MALE
D00000000224349	ERICH6B	Placebo	2	7.446954141	0	70	>=65	MALE
D00000000224349	KMT2D	Placebo	2	7.446954141	0	70	>=65	MALE
D00000000224349	PPIP5K1	Placebo	2	7.446954141	0	70	>=65	MALE
D00000000224349	THEMIS	Placebo	2	7.446954141	0	70	>=65	MALE
D00000000224349	WDFY4	Placebo	1	7.446954141	0	70	>=65	MALE
D00000000224354	CSPG4	Sunitinib Malate	2	4.9856262834	0	60	<65	MALE
D00000000224354	CTCFL	Sunitinib Malate	1	4.9856262834	0	60	<65	MALE
D00000000224354	ERICH6B	Sunitinib Malate	2	4.9856262834	0	60	<65	MALE
D00000000224354	KMT2D	Sunitinib Malate	2	4.9856262834	0	60	<65	MALE
D00000000224354	PPIP5K1	Sunitinib Malate	2	4.9856262834	0	60	<65	MALE
D00000000224354	THEMIS	Sunitinib Malate	2	4.9856262834	0	60	<65	MALE
D00000000224354	WDFY4	Sunitinib Malate	2	4.9856262834	0	60	<65	MALE
D00000000224355	CSPG4	Placebo	2	5.7330595483	0	68	>=65	MALE
D00000000224355	CTCFL	Placebo	2	5.7330595483	0	68	>=65	MALE
D00000000224355	ERICH6B	Placebo	2	5.7330595483	0	68	>=65	MALE
D00000000224355	KMT2D	Placebo	2	5.7330595483	0	68	>=65	MALE
D00000000224355	PPIP5K1	Placebo	1	5.7330595483	0	68	>=65	MALE
D00000000224355	THEMIS	Placebo	2	5.7330595483	0	68	>=65	MALE
D00000000224355	WDFY4	Placebo	1	5.7330595483	0	68	>=65	MALE
D00000000224364	CSPG4	Sunitinib Malate	2	4.8678986995	0	60	<65	MALE
D00000000224364	CTCFL	Sunitinib Malate	2	4.8678986995	0	60	<65	MALE
D00000000224364	ERICH6B	Sunitinib Malate	1	4.8678986995	0	60	<65	MALE
D00000000224364	KMT2D	Sunitinib Malate	1	4.8678986995	0	60	<65	MALE
D00000000224364	PPIP5K1	Sunitinib Malate	1	4.8678986995	0	60	<65	MALE
D00000000224364	THEMIS	Sunitinib Malate	2	4.8678986995	0	60	<65	MALE
D00000000224364	WDFY4	Sunitinib Malate	2	4.8678986995	0	60	<65	MALE
D00000000224365	CSPG4	Placebo	2	0.2381930185	1	54	<65	MALE
D00000000224365	CTCFL	Placebo	1	0.2381930185	1	54	<65	MALE
D00000000224365	ERICH6B	Placebo	1	0.2381930185	1	54	<65	MALE
D00000000224365	KMT2D	Placebo	1	0.2381930185	1	54	<65	MALE
D00000000224365	PPIP5K1	Placebo	2	0.2381930185	1	54	<65	MALE
D00000000224365	THEMIS	Placebo	2	0.2381930185	1	54	<65	MALE
D00000000224365	WDFY4	Placebo	2	0.2381930185	1	54	<65	MALE
D00000000224371	CSPG4	Sunitinib Malate	1	5.4099931554	0	83	>=65	MALE
D00000000224371	CTCFL	Sunitinib Malate	2	5.4099931554	0	83	>=65	MALE
D00000000224371	ERICH6B	Sunitinib Malate	1	5.4099931554	0	83	>=65	MALE
D00000000224371	KMT2D	Sunitinib Malate	2	5.4099931554	0	83	>=65	MALE
D00000000224371	PPIP5K1	Sunitinib Malate	2	5.4099931554	0	83	>=65	MALE
D00000000224371	THEMIS	Sunitinib Malate	2	5.4099931554	0	83	>=65	MALE
D00000000224371	WDFY4	Sunitinib Malate	1	5.4099931554	0	83	>=65	MALE
D00000000224377	CSPG4	Sunitinib Malate	2	4.1368925394	1	45	<65	MALE
D00000000224377	CTCFL	Sunitinib Malate	2	4.1368925394	1	45	<65	MALE
D00000000224377	ERICH6B	Sunitinib Malate	2	4.1368925394	1	45	<65	MALE
D00000000224377	KMT2D	Sunitinib Malate	1	4.1368925394	1	45	<65	MALE
D00000000224377	PPIP5K1	Sunitinib Malate	1	4.1368925394	1	45	<65	MALE
D00000000224377	THEMIS	Sunitinib Malate	1	4.1368925394	1	45	<65	MALE
D00000000224377	WDFY4	Sunitinib Malate	1	4.1368925394	1	45	<65	MALE
D00000000224379	CSPG4	Placebo	2	5.0841889117	0	38	<65	FEMALE
D00000000224379	CTCFL	Placebo	1	5.0841889117	0	38	<65	FEMALE
D00000000224379	ERICH6B	Placebo	2	5.0841889117	0	38	<65	FEMALE
D00000000224379	KMT2D	Placebo	2	5.0841889117	0	38	<65	FEMALE
D00000000224379	PPIP5K1	Placebo	1	5.0841889117	0	38	<65	FEMALE
D00000000224379	THEMIS	Placebo	2	5.0841889117	0	38	<65	FEMALE
D00000000224379	WDFY4	Placebo	2	5.0841889117	0	38	<65	FEMALE
D00000000224380	CSPG4	Placebo	2	2.3244353183	0	36	<65	FEMALE
D00000000224380	CTCFL	Placebo	2	2.3244353183	0	36	<65	FEMALE
D00000000224380	ERICH6B	Placebo	2	2.3244353183	0	36	<65	FEMALE
D00000000224380	KMT2D	Placebo	2	2.3244353183	0	36	<65	FEMALE
D00000000224380	PPIP5K1	Placebo	2	2.3244353183	0	36	<65	FEMALE
D00000000224380	THEMIS	Placebo	1	2.3244353183	0	36	<65	FEMALE
D00000000224380	WDFY4	Placebo	1	2.3244353183	0	36	<65	FEMALE
D00000000224383	CSPG4	Placebo	2	0.3668720055	0	76	>=65	MALE
D00000000224383	CTCFL	Placebo	2	0.3668720055	0	76	>=65	MALE
D00000000224383	ERICH6B	Placebo	1	0.3668720055	0	76	>=65	MALE
D00000000224383	KMT2D	Placebo	1	0.3668720055	0	76	>=65	MALE
D00000000224383	PPIP5K1	Placebo	2	0.3668720055	0	76	>=65	MALE
D00000000224383	THEMIS	Placebo	1	0.3668720055	0	76	>=65	MALE
D00000000224383	WDFY4	Placebo	2	0.3668720055	0	76	>=65	MALE
D00000000224387	CSPG4	Placebo	1	4.9171800137	0	56	<65	MALE
D00000000224387	CTCFL	Placebo	2	4.9171800137	0	56	<65	MALE
D00000000224387	ERICH6B	Placebo	2	4.9171800137	0	56	<65	MALE
D00000000224387	KMT2D	Placebo	2	4.9171800137	0	56	<65	MALE
D00000000224387	PPIP5K1	Placebo	1	4.9171800137	0	56	<65	MALE
D00000000224387	THEMIS	Placebo	1	4.9171800137	0	56	<65	MALE
D00000000224387	WDFY4	Placebo	2	4.9171800137	0	56	<65	MALE
D00000000224388	CSPG4	Placebo	1	0.462696783	1	60	<65	MALE
D00000000224388	CTCFL	Placebo	1	0.462696783	1	60	<65	MALE
D00000000224388	ERICH6B	Placebo	2	0.462696783	1	60	<65	MALE
D00000000224388	KMT2D	Placebo	2	0.462696783	1	60	<65	MALE
D00000000224388	PPIP5K1	Placebo	2	0.462696783	1	60	<65	MALE
D00000000224388	THEMIS	Placebo	1	0.462696783	1	60	<65	MALE
D00000000224388	WDFY4	Placebo	2	0.462696783	1	60	<65	MALE
D00000000224389	CSPG4	Sunitinib Malate	2	0.3175906913	1	72	>=65	FEMALE
D00000000224389	CTCFL	Sunitinib Malate	2	0.3175906913	1	72	>=65	FEMALE
D00000000224389	ERICH6B	Sunitinib Malate	2	0.3175906913	1	72	>=65	FEMALE
D00000000224389	KMT2D	Sunitinib Malate	2	0.3175906913	1	72	>=65	FEMALE
D00000000224389	PPIP5K1	Sunitinib Malate	2	0.3175906913	1	72	>=65	FEMALE
D00000000224389	THEMIS	Sunitinib Malate	2	0.3175906913	1	72	>=65	FEMALE
D00000000224389	WDFY4	Sunitinib Malate	2	0.3175906913	1	72	>=65	FEMALE
D00000000224401	CSPG4	Placebo	1	0.2464065708	1	38	<65	MALE
D00000000224401	CTCFL	Placebo	2	0.2464065708	1	38	<65	MALE
D00000000224401	ERICH6B	Placebo	2	0.2464065708	1	38	<65	MALE
D00000000224401	KMT2D	Placebo	2	0.2464065708	1	38	<65	MALE
D00000000224401	PPIP5K1	Placebo	2	0.2464065708	1	38	<65	MALE
D00000000224401	THEMIS	Placebo	1	0.2464065708	1	38	<65	MALE
D00000000224401	WDFY4	Placebo	2	0.2464065708	1	38	<65	MALE
D00000000224409	CSPG4	Sunitinib Malate	2	2.4202600958	1	54	<65	FEMALE
D00000000224409	CTCFL	Sunitinib Malate	2	2.4202600958	1	54	<65	FEMALE
D00000000224409	ERICH6B	Sunitinib Malate	2	2.4202600958	1	54	<65	FEMALE
D00000000224409	KMT2D	Sunitinib Malate	2	2.4202600958	1	54	<65	FEMALE
D00000000224409	PPIP5K1	Sunitinib Malate	2	2.4202600958	1	54	<65	FEMALE
D00000000224409	THEMIS	Sunitinib Malate	1	2.4202600958	1	54	<65	FEMALE
D00000000224409	WDFY4	Sunitinib Malate	2	2.4202600958	1	54	<65	FEMALE
D00000000224410	CSPG4	Placebo	2	5.5550992471	0	59	<65	FEMALE
D00000000224410	CTCFL	Placebo	2	5.5550992471	0	59	<65	FEMALE
D00000000224410	ERICH6B	Placebo	1	5.5550992471	0	59	<65	FEMALE
D00000000224410	KMT2D	Placebo	2	5.5550992471	0	59	<65	FEMALE
D00000000224410	PPIP5K1	Placebo	2	5.5550992471	0	59	<65	FEMALE
D00000000224410	THEMIS	Placebo	2	5.5550992471	0	59	<65	FEMALE
D00000000224410	WDFY4	Placebo	2	5.5550992471	0	59	<65	FEMALE
D00000000224417	CSPG4	Sunitinib Malate	2	6.1656399726	1	63	<65	MALE
D00000000224417	CTCFL	Sunitinib Malate	2	6.1656399726	1	63	<65	MALE
D00000000224417	ERICH6B	Sunitinib Malate	2	6.1656399726	1	63	<65	MALE
D00000000224417	KMT2D	Sunitinib Malate	1	6.1656399726	1	63	<65	MALE
D00000000224417	PPIP5K1	Sunitinib Malate	2	6.1656399726	1	63	<65	MALE
D00000000224417	THEMIS	Sunitinib Malate	2	6.1656399726	1	63	<65	MALE
D00000000224417	WDFY4	Sunitinib Malate	2	6.1656399726	1	63	<65	MALE
D00000000224419	CSPG4	Placebo	2	2.7214236824	0	54	<65	MALE
D00000000224419	CTCFL	Placebo	2	2.7214236824	0	54	<65	MALE
D00000000224419	ERICH6B	Placebo	2	2.7214236824	0	54	<65	MALE
D00000000224419	KMT2D	Placebo	2	2.7214236824	0	54	<65	MALE
D00000000224419	PPIP5K1	Placebo	2	2.7214236824	0	54	<65	MALE
D00000000224419	THEMIS	Placebo	2	2.7214236824	0	54	<65	MALE
D00000000224419	WDFY4	Placebo	2	2.7214236824	0	54	<65	MALE
D00000000224421	CSPG4	Sunitinib Malate	1	0.0793976728	0	66	>=65	MALE
D00000000224421	CTCFL	Sunitinib Malate	2	0.0793976728	0	66	>=65	MALE
D00000000224421	ERICH6B	Sunitinib Malate	2	0.0793976728	0	66	>=65	MALE
D00000000224421	KMT2D	Sunitinib Malate	2	0.0793976728	0	66	>=65	MALE
D00000000224421	PPIP5K1	Sunitinib Malate	2	0.0793976728	0	66	>=65	MALE
D00000000224421	THEMIS	Sunitinib Malate	2	0.0793976728	0	66	>=65	MALE
D00000000224421	WDFY4	Sunitinib Malate	2	0.0793976728	0	66	>=65	MALE
D00000000224423	CSPG4	Sunitinib Malate	1	6.8856947296	0	49	<65	FEMALE
D00000000224423	CTCFL	Sunitinib Malate	1	6.8856947296	0	49	<65	FEMALE
D00000000224423	ERICH6B	Sunitinib Malate	2	6.8856947296	0	49	<65	FEMALE
D00000000224423	KMT2D	Sunitinib Malate	1	6.8856947296	0	49	<65	FEMALE
D00000000224423	PPIP5K1	Sunitinib Malate	2	6.8856947296	0	49	<65	FEMALE
D00000000224423	THEMIS	Sunitinib Malate	2	6.8856947296	0	49	<65	FEMALE
D00000000224423	WDFY4	Sunitinib Malate	2	6.8856947296	0	49	<65	FEMALE
D00000000224429	CSPG4	Placebo	1	5.7522245038	0	50	<65	MALE
D00000000224429	CTCFL	Placebo	2	5.7522245038	0	50	<65	MALE
D00000000224429	ERICH6B	Placebo	2	5.7522245038	0	50	<65	MALE
D00000000224429	KMT2D	Placebo	2	5.7522245038	0	50	<65	MALE
D00000000224429	PPIP5K1	Placebo	2	5.7522245038	0	50	<65	MALE
D00000000224429	THEMIS	Placebo	2	5.7522245038	0	50	<65	MALE
D00000000224429	WDFY4	Placebo	2	5.7522245038	0	50	<65	MALE
D00000000224433	CSPG4	Placebo	2	0.2600958248	1	58	<65	FEMALE
D00000000224433	CTCFL	Placebo	2	0.2600958248	1	58	<65	FEMALE
D00000000224433	ERICH6B	Placebo	1	0.2600958248	1	58	<65	FEMALE
D00000000224433	KMT2D	Placebo	2	0.2600958248	1	58	<65	FEMALE
D00000000224433	PPIP5K1	Placebo	1	0.2600958248	1	58	<65	FEMALE
D00000000224433	THEMIS	Placebo	1	0.2600958248	1	58	<65	FEMALE
D00000000224433	WDFY4	Placebo	1	0.2600958248	1	58	<65	FEMALE
D00000000224435	CSPG4	Sunitinib Malate	2	4.9445585216	0	57	<65	MALE
D00000000224435	CTCFL	Sunitinib Malate	1	4.9445585216	0	57	<65	MALE
D00000000224435	ERICH6B	Sunitinib Malate	1	4.9445585216	0	57	<65	MALE
D00000000224435	KMT2D	Sunitinib Malate	2	4.9445585216	0	57	<65	MALE
D00000000224435	PPIP5K1	Sunitinib Malate	2	4.9445585216	0	57	<65	MALE
D00000000224435	THEMIS	Sunitinib Malate	2	4.9445585216	0	57	<65	MALE
D00000000224435	WDFY4	Sunitinib Malate	2	4.9445585216	0	57	<65	MALE
D00000000224437	CSPG4	Placebo	1	3.8767967146	1	68	>=65	FEMALE
D00000000224437	CTCFL	Placebo	1	3.8767967146	1	68	>=65	FEMALE
D00000000224437	ERICH6B	Placebo	2	3.8767967146	1	68	>=65	FEMALE
D00000000224437	KMT2D	Placebo	2	3.8767967146	1	68	>=65	FEMALE
D00000000224437	PPIP5K1	Placebo	2	3.8767967146	1	68	>=65	FEMALE
D00000000224437	THEMIS	Placebo	2	3.8767967146	1	68	>=65	FEMALE
D00000000224437	WDFY4	Placebo	1	3.8767967146	1	68	>=65	FEMALE
D00000000224440	CSPG4	Placebo	1	2.8637919233	1	56	<65	MALE
D00000000224440	CTCFL	Placebo	2	2.8637919233	1	56	<65	MALE
D00000000224440	ERICH6B	Placebo	1	2.8637919233	1	56	<65	MALE
D00000000224440	KMT2D	Placebo	2	2.8637919233	1	56	<65	MALE
D00000000224440	PPIP5K1	Placebo	1	2.8637919233	1	56	<65	MALE
D00000000224440	THEMIS	Placebo	1	2.8637919233	1	56	<65	MALE
D00000000224440	WDFY4	Placebo	1	2.8637919233	1	56	<65	MALE
D00000000224442	CSPG4	Placebo	2	0.9828884326	0	47	<65	MALE
D00000000224442	CTCFL	Placebo	2	0.9828884326	0	47	<65	MALE
D00000000224442	ERICH6B	Placebo	2	0.9828884326	0	47	<65	MALE
D00000000224442	KMT2D	Placebo	2	0.9828884326	0	47	<65	MALE
D00000000224442	PPIP5K1	Placebo	2	0.9828884326	0	47	<65	MALE
D00000000224442	THEMIS	Placebo	1	0.9828884326	0	47	<65	MALE
D00000000224442	WDFY4	Placebo	2	0.9828884326	0	47	<65	MALE
D00000000224443	CSPG4	Sunitinib Malate	2	4.681724846	0	65	>=65	MALE
D00000000224443	CTCFL	Sunitinib Malate	2	4.681724846	0	65	>=65	MALE
D00000000224443	ERICH6B	Sunitinib Malate	2	4.681724846	0	65	>=65	MALE
D00000000224443	KMT2D	Sunitinib Malate	1	4.681724846	0	65	>=65	MALE
D00000000224443	PPIP5K1	Sunitinib Malate	2	4.681724846	0	65	>=65	MALE
D00000000224443	THEMIS	Sunitinib Malate	1	4.681724846	0	65	>=65	MALE
D00000000224443	WDFY4	Sunitinib Malate	1	4.681724846	0	65	>=65	MALE
D00000000224444	CSPG4	Placebo	2	6.2696783025	0	44	<65	MALE
D00000000224444	CTCFL	Placebo	1	6.2696783025	0	44	<65	MALE
D00000000224444	ERICH6B	Placebo	2	6.2696783025	0	44	<65	MALE
D00000000224444	KMT2D	Placebo	2	6.2696783025	0	44	<65	MALE
D00000000224444	PPIP5K1	Placebo	2	6.2696783025	0	44	<65	MALE
D00000000224444	THEMIS	Placebo	2	6.2696783025	0	44	<65	MALE
D00000000224444	WDFY4	Placebo	2	6.2696783025	0	44	<65	MALE
D00000000224446	CSPG4	Sunitinib Malate	2	8.219028063	0	59	<65	MALE
D00000000224446	CTCFL	Sunitinib Malate	1	8.219028063	0	59	<65	MALE
D00000000224446	ERICH6B	Sunitinib Malate	1	8.219028063	0	59	<65	MALE
D00000000224446	KMT2D	Sunitinib Malate	1	8.219028063	0	59	<65	MALE
D00000000224446	PPIP5K1	Sunitinib Malate	2	8.219028063	0	59	<65	MALE
D00000000224446	THEMIS	Sunitinib Malate	2	8.219028063	0	59	<65	MALE
D00000000224446	WDFY4	Sunitinib Malate	1	8.219028063	0	59	<65	MALE
D00000000224456	CSPG4	Sunitinib Malate	1	5.9630390144	0	52	<65	MALE
D00000000224456	CTCFL	Sunitinib Malate	2	5.9630390144	0	52	<65	MALE
D00000000224456	ERICH6B	Sunitinib Malate	2	5.9630390144	0	52	<65	MALE
D00000000224456	KMT2D	Sunitinib Malate	1	5.9630390144	0	52	<65	MALE
D00000000224456	PPIP5K1	Sunitinib Malate	2	5.9630390144	0	52	<65	MALE
D00000000224456	THEMIS	Sunitinib Malate	1	5.9630390144	0	52	<65	MALE
D00000000224456	WDFY4	Sunitinib Malate	1	5.9630390144	0	52	<65	MALE
D00000000224461	CSPG4	Sunitinib Malate	2	0.9691991786	1	61	<65	MALE
D00000000224461	CTCFL	Sunitinib Malate	2	0.9691991786	1	61	<65	MALE
D00000000224461	ERICH6B	Sunitinib Malate	2	0.9691991786	1	61	<65	MALE
D00000000224461	KMT2D	Sunitinib Malate	1	0.9691991786	1	61	<65	MALE
D00000000224461	PPIP5K1	Sunitinib Malate	2	0.9691991786	1	61	<65	MALE
D00000000224461	THEMIS	Sunitinib Malate	1	0.9691991786	1	61	<65	MALE
D00000000224461	WDFY4	Sunitinib Malate	2	0.9691991786	1	61	<65	MALE
D00000000224462	CSPG4	Sunitinib Malate	2	0.9911019849	1	41	<65	MALE
D00000000224462	CTCFL	Sunitinib Malate	1	0.9911019849	1	41	<65	MALE
D00000000224462	ERICH6B	Sunitinib Malate	2	0.9911019849	1	41	<65	MALE
D00000000224462	KMT2D	Sunitinib Malate	2	0.9911019849	1	41	<65	MALE
D00000000224462	PPIP5K1	Sunitinib Malate	2	0.9911019849	1	41	<65	MALE
D00000000224462	THEMIS	Sunitinib Malate	1	0.9911019849	1	41	<65	MALE
D00000000224462	WDFY4	Sunitinib Malate	2	0.9911019849	1	41	<65	MALE
D00000000224467	CSPG4	Sunitinib Malate	2	5.4236824093	1	59	<65	MALE
D00000000224467	CTCFL	Sunitinib Malate	2	5.4236824093	1	59	<65	MALE
D00000000224467	ERICH6B	Sunitinib Malate	2	5.4236824093	1	59	<65	MALE
D00000000224467	KMT2D	Sunitinib Malate	2	5.4236824093	1	59	<65	MALE
D00000000224467	PPIP5K1	Sunitinib Malate	1	5.4236824093	1	59	<65	MALE
D00000000224467	THEMIS	Sunitinib Malate	2	5.4236824093	1	59	<65	MALE
D00000000224467	WDFY4	Sunitinib Malate	2	5.4236824093	1	59	<65	MALE
D00000000224471	CSPG4	Sunitinib Malate	2	5.4099931554	0	38	<65	FEMALE
D00000000224471	CTCFL	Sunitinib Malate	1	5.4099931554	0	38	<65	FEMALE
D00000000224471	ERICH6B	Sunitinib Malate	1	5.4099931554	0	38	<65	FEMALE
D00000000224471	KMT2D	Sunitinib Malate	2	5.4099931554	0	38	<65	FEMALE
D00000000224471	PPIP5K1	Sunitinib Malate	2	5.4099931554	0	38	<65	FEMALE
D00000000224471	THEMIS	Sunitinib Malate	2	5.4099931554	0	38	<65	FEMALE
D00000000224471	WDFY4	Sunitinib Malate	2	5.4099931554	0	38	<65	FEMALE
D00000000224473	CSPG4	Sunitinib Malate	1	5.7029431896	0	61	<65	MALE
D00000000224473	CTCFL	Sunitinib Malate	1	5.7029431896	0	61	<65	MALE
D00000000224473	ERICH6B	Sunitinib Malate	2	5.7029431896	0	61	<65	MALE
D00000000224473	KMT2D	Sunitinib Malate	2	5.7029431896	0	61	<65	MALE
D00000000224473	PPIP5K1	Sunitinib Malate	1	5.7029431896	0	61	<65	MALE
D00000000224473	THEMIS	Sunitinib Malate	1	5.7029431896	0	61	<65	MALE
D00000000224473	WDFY4	Sunitinib Malate	1	5.7029431896	0	61	<65	MALE
D00000000224474	CSPG4	Placebo	2	7.3730321697	0	56	<65	MALE
D00000000224474	CTCFL	Placebo	1	7.3730321697	0	56	<65	MALE
D00000000224474	ERICH6B	Placebo	2	7.3730321697	0	56	<65	MALE
D00000000224474	KMT2D	Placebo	2	7.3730321697	0	56	<65	MALE
D00000000224474	PPIP5K1	Placebo	2	7.3730321697	0	56	<65	MALE
D00000000224474	THEMIS	Placebo	1	7.3730321697	0	56	<65	MALE
D00000000224474	WDFY4	Placebo	2	7.3730321697	0	56	<65	MALE
D00000000224475	CSPG4	Placebo	2	1.1937029432	0	56	<65	MALE
D00000000224475	CTCFL	Placebo	2	1.1937029432	0	56	<65	MALE
D00000000224475	ERICH6B	Placebo	2	1.1937029432	0	56	<65	MALE
D00000000224475	KMT2D	Placebo	2	1.1937029432	0	56	<65	MALE
D00000000224475	PPIP5K1	Placebo	2	1.1937029432	0	56	<65	MALE
D00000000224475	THEMIS	Placebo	2	1.1937029432	0	56	<65	MALE
D00000000224475	WDFY4	Placebo	2	1.1937029432	0	56	<65	MALE
D00000000224478	CSPG4	Sunitinib Malate	2	1.0130047912	1	33	<65	MALE
D00000000224478	CTCFL	Sunitinib Malate	1	1.0130047912	1	33	<65	MALE
D00000000224478	ERICH6B	Sunitinib Malate	2	1.0130047912	1	33	<65	MALE
D00000000224478	KMT2D	Sunitinib Malate	2	1.0130047912	1	33	<65	MALE
D00000000224478	PPIP5K1	Sunitinib Malate	2	1.0130047912	1	33	<65	MALE
D00000000224478	THEMIS	Sunitinib Malate	2	1.0130047912	1	33	<65	MALE
D00000000224478	WDFY4	Sunitinib Malate	2	1.0130047912	1	33	<65	MALE
D00000000224488	CSPG4	Placebo	2	5.3278576318	0	51	<65	FEMALE
D00000000224488	CTCFL	Placebo	1	5.3278576318	0	51	<65	FEMALE
D00000000224488	ERICH6B	Placebo	2	5.3278576318	0	51	<65	FEMALE
D00000000224488	KMT2D	Placebo	2	5.3278576318	0	51	<65	FEMALE
D00000000224488	PPIP5K1	Placebo	1	5.3278576318	0	51	<65	FEMALE
D00000000224488	THEMIS	Placebo	1	5.3278576318	0	51	<65	FEMALE
D00000000224488	WDFY4	Placebo	2	5.3278576318	0	51	<65	FEMALE
D00000000224489	CSPG4	Placebo	1	6.9897330595	0	49	<65	MALE
D00000000224489	CTCFL	Placebo	2	6.9897330595	0	49	<65	MALE
D00000000224489	ERICH6B	Placebo	2	6.9897330595	0	49	<65	MALE
D00000000224489	KMT2D	Placebo	2	6.9897330595	0	49	<65	MALE
D00000000224489	PPIP5K1	Placebo	2	6.9897330595	0	49	<65	MALE
D00000000224489	THEMIS	Placebo	2	6.9897330595	0	49	<65	MALE
D00000000224489	WDFY4	Placebo	2	6.9897330595	0	49	<65	MALE
D00000000224491	CSPG4	Sunitinib Malate	2	6.4996577687	0	45	<65	MALE
D00000000224491	CTCFL	Sunitinib Malate	2	6.4996577687	0	45	<65	MALE
D00000000224491	ERICH6B	Sunitinib Malate	2	6.4996577687	0	45	<65	MALE
D00000000224491	KMT2D	Sunitinib Malate	2	6.4996577687	0	45	<65	MALE
D00000000224491	PPIP5K1	Sunitinib Malate	2	6.4996577687	0	45	<65	MALE
D00000000224491	THEMIS	Sunitinib Malate	1	6.4996577687	0	45	<65	MALE
D00000000224491	WDFY4	Sunitinib Malate	2	6.4996577687	0	45	<65	MALE
D00000000224494	CSPG4	Sunitinib Malate	2	1.1608487337	1	79	>=65	FEMALE
D00000000224494	CTCFL	Sunitinib Malate	2	1.1608487337	1	79	>=65	FEMALE
D00000000224494	ERICH6B	Sunitinib Malate	2	1.1608487337	1	79	>=65	FEMALE
D00000000224494	KMT2D	Sunitinib Malate	2	1.1608487337	1	79	>=65	FEMALE
D00000000224494	PPIP5K1	Sunitinib Malate	2	1.1608487337	1	79	>=65	FEMALE
D00000000224494	THEMIS	Sunitinib Malate	2	1.1608487337	1	79	>=65	FEMALE
D00000000224494	WDFY4	Sunitinib Malate	2	1.1608487337	1	79	>=65	FEMALE
D00000000224495	CSPG4	Placebo	1	0.5612594114	1	71	>=65	MALE
D00000000224495	CTCFL	Placebo	2	0.5612594114	1	71	>=65	MALE
D00000000224495	ERICH6B	Placebo	2	0.5612594114	1	71	>=65	MALE
D00000000224495	KMT2D	Placebo	2	0.5612594114	1	71	>=65	MALE
D00000000224495	PPIP5K1	Placebo	1	0.5612594114	1	71	>=65	MALE
D00000000224495	THEMIS	Placebo	2	0.5612594114	1	71	>=65	MALE
D00000000224495	WDFY4	Placebo	1	0.5612594114	1	71	>=65	MALE
D00000000224504	CSPG4	Sunitinib Malate	1	6.1136208077	0	51	<65	FEMALE
D00000000224504	CTCFL	Sunitinib Malate	1	6.1136208077	0	51	<65	FEMALE
D00000000224504	ERICH6B	Sunitinib Malate	2	6.1136208077	0	51	<65	FEMALE
D00000000224504	KMT2D	Sunitinib Malate	1	6.1136208077	0	51	<65	FEMALE
D00000000224504	PPIP5K1	Sunitinib Malate	1	6.1136208077	0	51	<65	FEMALE
D00000000224504	THEMIS	Sunitinib Malate	2	6.1136208077	0	51	<65	FEMALE
D00000000224504	WDFY4	Sunitinib Malate	1	6.1136208077	0	51	<65	FEMALE
D00000000224505	CSPG4	Placebo	2	2.3436002738	1	70	>=65	MALE
D00000000224505	CTCFL	Placebo	2	2.3436002738	1	70	>=65	MALE
D00000000224505	ERICH6B	Placebo	2	2.3436002738	1	70	>=65	MALE
D00000000224505	KMT2D	Placebo	2	2.3436002738	1	70	>=65	MALE
D00000000224505	PPIP5K1	Placebo	2	2.3436002738	1	70	>=65	MALE
D00000000224505	THEMIS	Placebo	2	2.3436002738	1	70	>=65	MALE
D00000000224505	WDFY4	Placebo	2	2.3436002738	1	70	>=65	MALE
D00000000224506	CSPG4	Sunitinib Malate	2	1.1718001369	0	44	<65	MALE
D00000000224506	CTCFL	Sunitinib Malate	2	1.1718001369	0	44	<65	MALE
D00000000224506	ERICH6B	Sunitinib Malate	2	1.1718001369	0	44	<65	MALE
D00000000224506	KMT2D	Sunitinib Malate	2	1.1718001369	0	44	<65	MALE
D00000000224506	PPIP5K1	Sunitinib Malate	1	1.1718001369	0	44	<65	MALE
D00000000224506	THEMIS	Sunitinib Malate	2	1.1718001369	0	44	<65	MALE
D00000000224506	WDFY4	Sunitinib Malate	1	1.1718001369	0	44	<65	MALE
D00000000224507	CSPG4	Sunitinib Malate	2	6.6091718001	0	51	<65	MALE
D00000000224507	CTCFL	Sunitinib Malate	1	6.6091718001	0	51	<65	MALE
D00000000224507	ERICH6B	Sunitinib Malate	2	6.6091718001	0	51	<65	MALE
D00000000224507	KMT2D	Sunitinib Malate	2	6.6091718001	0	51	<65	MALE
D00000000224507	PPIP5K1	Sunitinib Malate	2	6.6091718001	0	51	<65	MALE
D00000000224507	THEMIS	Sunitinib Malate	1	6.6091718001	0	51	<65	MALE
D00000000224507	WDFY4	Sunitinib Malate	1	6.6091718001	0	51	<65	MALE
D00000000224513	CSPG4	Sunitinib Malate	2	6.3983572895	0	42	<65	MALE
D00000000224513	CTCFL	Sunitinib Malate	2	6.3983572895	0	42	<65	MALE
D00000000224513	ERICH6B	Sunitinib Malate	2	6.3983572895	0	42	<65	MALE
D00000000224513	KMT2D	Sunitinib Malate	2	6.3983572895	0	42	<65	MALE
D00000000224513	PPIP5K1	Sunitinib Malate	2	6.3983572895	0	42	<65	MALE
D00000000224513	THEMIS	Sunitinib Malate	1	6.3983572895	0	42	<65	MALE
D00000000224513	WDFY4	Sunitinib Malate	2	6.3983572895	0	42	<65	MALE
D00000000224515	CSPG4	Sunitinib Malate	2	0.3504449008	1	73	>=65	MALE
D00000000224515	CTCFL	Sunitinib Malate	2	0.3504449008	1	73	>=65	MALE
D00000000224515	ERICH6B	Sunitinib Malate	1	0.3504449008	1	73	>=65	MALE
D00000000224515	KMT2D	Sunitinib Malate	2	0.3504449008	1	73	>=65	MALE
D00000000224515	PPIP5K1	Sunitinib Malate	2	0.3504449008	1	73	>=65	MALE
D00000000224515	THEMIS	Sunitinib Malate	2	0.3504449008	1	73	>=65	MALE
D00000000224515	WDFY4	Sunitinib Malate	2	0.3504449008	1	73	>=65	MALE
D00000000224517	CSPG4	Placebo	1	0.2409308693	0	81	>=65	MALE
D00000000224517	CTCFL	Placebo	1	0.2409308693	0	81	>=65	MALE
D00000000224517	ERICH6B	Placebo	1	0.2409308693	0	81	>=65	MALE
D00000000224517	KMT2D	Placebo	2	0.2409308693	0	81	>=65	MALE
D00000000224517	PPIP5K1	Placebo	1	0.2409308693	0	81	>=65	MALE
D00000000224517	THEMIS	Placebo	2	0.2409308693	0	81	>=65	MALE
D00000000224517	WDFY4	Placebo	2	0.2409308693	0	81	>=65	MALE
D00000000224523	CSPG4	Sunitinib Malate	2	0.6899383984	1	70	>=65	MALE
D00000000224523	CTCFL	Sunitinib Malate	2	0.6899383984	1	70	>=65	MALE
D00000000224523	ERICH6B	Sunitinib Malate	2	0.6899383984	1	70	>=65	MALE
D00000000224523	KMT2D	Sunitinib Malate	2	0.6899383984	1	70	>=65	MALE
D00000000224523	PPIP5K1	Sunitinib Malate	2	0.6899383984	1	70	>=65	MALE
D00000000224523	THEMIS	Sunitinib Malate	2	0.6899383984	1	70	>=65	MALE
D00000000224523	WDFY4	Sunitinib Malate	2	0.6899383984	1	70	>=65	MALE
D00000000224533	CSPG4	Sunitinib Malate	1	6.8802190281	0	65	>=65	MALE
D00000000224533	CTCFL	Sunitinib Malate	2	6.8802190281	0	65	>=65	MALE
D00000000224533	ERICH6B	Sunitinib Malate	1	6.8802190281	0	65	>=65	MALE
D00000000224533	KMT2D	Sunitinib Malate	2	6.8802190281	0	65	>=65	MALE
D00000000224533	PPIP5K1	Sunitinib Malate	2	6.8802190281	0	65	>=65	MALE
D00000000224533	THEMIS	Sunitinib Malate	1	6.8802190281	0	65	>=65	MALE
D00000000224533	WDFY4	Sunitinib Malate	1	6.8802190281	0	65	>=65	MALE
D00000000224556	CSPG4	Sunitinib Malate	2	0.7446954141	0	69	>=65	MALE
D00000000224556	CTCFL	Sunitinib Malate	1	0.7446954141	0	69	>=65	MALE
D00000000224556	ERICH6B	Sunitinib Malate	2	0.7446954141	0	69	>=65	MALE
D00000000224556	KMT2D	Sunitinib Malate	2	0.7446954141	0	69	>=65	MALE
D00000000224556	PPIP5K1	Sunitinib Malate	2	0.7446954141	0	69	>=65	MALE
D00000000224556	THEMIS	Sunitinib Malate	1	0.7446954141	0	69	>=65	MALE
D00000000224556	WDFY4	Sunitinib Malate	1	0.7446954141	0	69	>=65	MALE
D00000000224558	CSPG4	Sunitinib Malate	2	4.8678986995	1	56	<65	MALE
D00000000224558	CTCFL	Sunitinib Malate	1	4.8678986995	1	56	<65	MALE
D00000000224558	ERICH6B	Sunitinib Malate	1	4.8678986995	1	56	<65	MALE
D00000000224558	KMT2D	Sunitinib Malate	2	4.8678986995	1	56	<65	MALE
D00000000224558	PPIP5K1	Sunitinib Malate	2	4.8678986995	1	56	<65	MALE
D00000000224558	THEMIS	Sunitinib Malate	1	4.8678986995	1	56	<65	MALE
D00000000224558	WDFY4	Sunitinib Malate	2	4.8678986995	1	56	<65	MALE
D00000000224559	CSPG4	Placebo	2	0.2272416153	0	43	<65	FEMALE
D00000000224559	CTCFL	Placebo	1	0.2272416153	0	43	<65	FEMALE
D00000000224559	ERICH6B	Placebo	2	0.2272416153	0	43	<65	FEMALE
D00000000224559	KMT2D	Placebo	2	0.2272416153	0	43	<65	FEMALE
D00000000224559	PPIP5K1	Placebo	1	0.2272416153	0	43	<65	FEMALE
D00000000224559	THEMIS	Placebo	1	0.2272416153	0	43	<65	FEMALE
D00000000224559	WDFY4	Placebo	1	0.2272416153	0	43	<65	FEMALE
D00000000224560	CSPG4	Sunitinib Malate	1	6.0123203285	0	52	<65	MALE
D00000000224560	CTCFL	Sunitinib Malate	2	6.0123203285	0	52	<65	MALE
D00000000224560	ERICH6B	Sunitinib Malate	2	6.0123203285	0	52	<65	MALE
D00000000224560	KMT2D	Sunitinib Malate	2	6.0123203285	0	52	<65	MALE
D00000000224560	PPIP5K1	Sunitinib Malate	2	6.0123203285	0	52	<65	MALE
D00000000224560	THEMIS	Sunitinib Malate	1	6.0123203285	0	52	<65	MALE
D00000000224560	WDFY4	Sunitinib Malate	1	6.0123203285	0	52	<65	MALE
D00000000224564	CSPG4	Placebo	2	2.8610540726	0	78	>=65	MALE
D00000000224564	CTCFL	Placebo	2	2.8610540726	0	78	>=65	MALE
D00000000224564	ERICH6B	Placebo	1	2.8610540726	0	78	>=65	MALE
D00000000224564	KMT2D	Placebo	2	2.8610540726	0	78	>=65	MALE
D00000000224564	PPIP5K1	Placebo	2	2.8610540726	0	78	>=65	MALE
D00000000224564	THEMIS	Placebo	1	2.8610540726	0	78	>=65	MALE
D00000000224564	WDFY4	Placebo	2	2.8610540726	0	78	>=65	MALE
D00000000224565	CSPG4	Sunitinib Malate	2	5.1937029432	0	46	<65	FEMALE
D00000000224565	CTCFL	Sunitinib Malate	1	5.1937029432	0	46	<65	FEMALE
D00000000224565	ERICH6B	Sunitinib Malate	2	5.1937029432	0	46	<65	FEMALE
D00000000224565	KMT2D	Sunitinib Malate	2	5.1937029432	0	46	<65	FEMALE
D00000000224565	PPIP5K1	Sunitinib Malate	2	5.1937029432	0	46	<65	FEMALE
D00000000224565	THEMIS	Sunitinib Malate	1	5.1937029432	0	46	<65	FEMALE
D00000000224565	WDFY4	Sunitinib Malate	2	5.1937029432	0	46	<65	FEMALE
D00000000224569	CSPG4	Sunitinib Malate	2	2.2997946612	1	53	<65	FEMALE
D00000000224569	CTCFL	Sunitinib Malate	1	2.2997946612	1	53	<65	FEMALE
D00000000224569	ERICH6B	Sunitinib Malate	2	2.2997946612	1	53	<65	FEMALE
D00000000224569	KMT2D	Sunitinib Malate	2	2.2997946612	1	53	<65	FEMALE
D00000000224569	PPIP5K1	Sunitinib Malate	2	2.2997946612	1	53	<65	FEMALE
D00000000224569	THEMIS	Sunitinib Malate	1	2.2997946612	1	53	<65	FEMALE
D00000000224569	WDFY4	Sunitinib Malate	2	2.2997946612	1	53	<65	FEMALE
D00000000224581	CSPG4	Placebo	2	6.9021218344	0	43	<65	MALE
D00000000224581	CTCFL	Placebo	1	6.9021218344	0	43	<65	MALE
D00000000224581	ERICH6B	Placebo	2	6.9021218344	0	43	<65	MALE
D00000000224581	KMT2D	Placebo	1	6.9021218344	0	43	<65	MALE
D00000000224581	PPIP5K1	Placebo	2	6.9021218344	0	43	<65	MALE
D00000000224581	THEMIS	Placebo	1	6.9021218344	0	43	<65	MALE
D00000000224581	WDFY4	Placebo	1	6.9021218344	0	43	<65	MALE
D00000000224591	CSPG4	Placebo	1	1.7577002053	1	50	<65	MALE
D00000000224591	CTCFL	Placebo	2	1.7577002053	1	50	<65	MALE
D00000000224591	ERICH6B	Placebo	2	1.7577002053	1	50	<65	MALE
D00000000224591	KMT2D	Placebo	1	1.7577002053	1	50	<65	MALE
D00000000224591	PPIP5K1	Placebo	2	1.7577002053	1	50	<65	MALE
D00000000224591	THEMIS	Placebo	1	1.7577002053	1	50	<65	MALE
D00000000224591	WDFY4	Placebo	2	1.7577002053	1	50	<65	MALE
D00000000224592	CSPG4	Placebo	2	4.3832991102	0	71	>=65	MALE
D00000000224592	CTCFL	Placebo	2	4.3832991102	0	71	>=65	MALE
D00000000224592	ERICH6B	Placebo	2	4.3832991102	0	71	>=65	MALE
D00000000224592	KMT2D	Placebo	2	4.3832991102	0	71	>=65	MALE
D00000000224592	PPIP5K1	Placebo	2	4.3832991102	0	71	>=65	MALE
D00000000224592	THEMIS	Placebo	2	4.3832991102	0	71	>=65	MALE
D00000000224592	WDFY4	Placebo	2	4.3832991102	0	71	>=65	MALE
D00000000224593	CSPG4	Sunitinib Malate	2	3.4661190965	1	56	<65	MALE
D00000000224593	CTCFL	Sunitinib Malate	1	3.4661190965	1	56	<65	MALE
D00000000224593	ERICH6B	Sunitinib Malate	2	3.4661190965	1	56	<65	MALE
D00000000224593	KMT2D	Sunitinib Malate	1	3.4661190965	1	56	<65	MALE
D00000000224593	PPIP5K1	Sunitinib Malate	2	3.4661190965	1	56	<65	MALE
D00000000224593	THEMIS	Sunitinib Malate	1	3.4661190965	1	56	<65	MALE
D00000000224593	WDFY4	Sunitinib Malate	2	3.4661190965	1	56	<65	MALE
D00000000224598	CSPG4	Sunitinib Malate	1	5.9575633128	0	53	<65	MALE
D00000000224598	CTCFL	Sunitinib Malate	2	5.9575633128	0	53	<65	MALE
D00000000224598	ERICH6B	Sunitinib Malate	2	5.9575633128	0	53	<65	MALE
D00000000224598	KMT2D	Sunitinib Malate	2	5.9575633128	0	53	<65	MALE
D00000000224598	PPIP5K1	Sunitinib Malate	1	5.9575633128	0	53	<65	MALE
D00000000224598	THEMIS	Sunitinib Malate	1	5.9575633128	0	53	<65	MALE
D00000000224598	WDFY4	Sunitinib Malate	2	5.9575633128	0	53	<65	MALE
D00000000224606	CSPG4	Placebo	1	8.0301163587	0	75	>=65	MALE
D00000000224606	CTCFL	Placebo	1	8.0301163587	0	75	>=65	MALE
D00000000224606	ERICH6B	Placebo	2	8.0301163587	0	75	>=65	MALE
D00000000224606	KMT2D	Placebo	1	8.0301163587	0	75	>=65	MALE
D00000000224606	PPIP5K1	Placebo	2	8.0301163587	0	75	>=65	MALE
D00000000224606	THEMIS	Placebo	2	8.0301163587	0	75	>=65	MALE
D00000000224606	WDFY4	Placebo	2	8.0301163587	0	75	>=65	MALE
D00000000224608	CSPG4	Sunitinib Malate	2	1.9110198494	1	62	<65	MALE
D00000000224608	CTCFL	Sunitinib Malate	1	1.9110198494	1	62	<65	MALE
D00000000224608	ERICH6B	Sunitinib Malate	2	1.9110198494	1	62	<65	MALE
D00000000224608	KMT2D	Sunitinib Malate	1	1.9110198494	1	62	<65	MALE
D00000000224608	PPIP5K1	Sunitinib Malate	2	1.9110198494	1	62	<65	MALE
D00000000224608	THEMIS	Sunitinib Malate	1	1.9110198494	1	62	<65	MALE
D00000000224608	WDFY4	Sunitinib Malate	2	1.9110198494	1	62	<65	MALE
D00000000224613	CSPG4	Sunitinib Malate	2	0.7693360712	0	68	>=65	FEMALE
D00000000224613	CTCFL	Sunitinib Malate	2	0.7693360712	0	68	>=65	FEMALE
D00000000224613	ERICH6B	Sunitinib Malate	2	0.7693360712	0	68	>=65	FEMALE
D00000000224613	KMT2D	Sunitinib Malate	2	0.7693360712	0	68	>=65	FEMALE
D00000000224613	PPIP5K1	Sunitinib Malate	2	0.7693360712	0	68	>=65	FEMALE
D00000000224613	THEMIS	Sunitinib Malate	2	0.7693360712	0	68	>=65	FEMALE
D00000000224613	WDFY4	Sunitinib Malate	2	0.7693360712	0	68	>=65	FEMALE
D00000000224618	CSPG4	Placebo	1	4.8186173854	0	40	<65	MALE
D00000000224618	CTCFL	Placebo	2	4.8186173854	0	40	<65	MALE
D00000000224618	ERICH6B	Placebo	2	4.8186173854	0	40	<65	MALE
D00000000224618	KMT2D	Placebo	2	4.8186173854	0	40	<65	MALE
D00000000224618	PPIP5K1	Placebo	2	4.8186173854	0	40	<65	MALE
D00000000224618	THEMIS	Placebo	1	4.8186173854	0	40	<65	MALE
D00000000224618	WDFY4	Placebo	1	4.8186173854	0	40	<65	MALE
D00000000224619	CSPG4	Sunitinib Malate	2	0.0027378508	0	69	>=65	MALE
D00000000224619	CTCFL	Sunitinib Malate	2	0.0027378508	0	69	>=65	MALE
D00000000224619	ERICH6B	Sunitinib Malate	1	0.0027378508	0	69	>=65	MALE
D00000000224619	KMT2D	Sunitinib Malate	2	0.0027378508	0	69	>=65	MALE
D00000000224619	PPIP5K1	Sunitinib Malate	2	0.0027378508	0	69	>=65	MALE
D00000000224619	THEMIS	Sunitinib Malate	2	0.0027378508	0	69	>=65	MALE
D00000000224619	WDFY4	Sunitinib Malate	2	0.0027378508	0	69	>=65	MALE
D00000000224627	CSPG4	Placebo	2	5.3360711841	0	71	>=65	FEMALE
D00000000224627	CTCFL	Placebo	2	5.3360711841	0	71	>=65	FEMALE
D00000000224627	ERICH6B	Placebo	2	5.3360711841	0	71	>=65	FEMALE
D00000000224627	KMT2D	Placebo	2	5.3360711841	0	71	>=65	FEMALE
D00000000224627	PPIP5K1	Placebo	2	5.3360711841	0	71	>=65	FEMALE
D00000000224627	THEMIS	Placebo	2	5.3360711841	0	71	>=65	FEMALE
D00000000224627	WDFY4	Placebo	2	5.3360711841	0	71	>=65	FEMALE
D00000000224629	CSPG4	Sunitinib Malate	2	6.5133470226	0	59	<65	MALE
D00000000224629	CTCFL	Sunitinib Malate	2	6.5133470226	0	59	<65	MALE
D00000000224629	ERICH6B	Sunitinib Malate	1	6.5133470226	0	59	<65	MALE
D00000000224629	KMT2D	Sunitinib Malate	2	6.5133470226	0	59	<65	MALE
D00000000224629	PPIP5K1	Sunitinib Malate	1	6.5133470226	0	59	<65	MALE
D00000000224629	THEMIS	Sunitinib Malate	2	6.5133470226	0	59	<65	MALE
D00000000224629	WDFY4	Sunitinib Malate	1	6.5133470226	0	59	<65	MALE
D00000000224634	CSPG4	Sunitinib Malate	1	6.674880219	0	37	<65	MALE
D00000000224634	CTCFL	Sunitinib Malate	2	6.674880219	0	37	<65	MALE
D00000000224634	ERICH6B	Sunitinib Malate	1	6.674880219	0	37	<65	MALE
D00000000224634	KMT2D	Sunitinib Malate	2	6.674880219	0	37	<65	MALE
D00000000224634	PPIP5K1	Sunitinib Malate	2	6.674880219	0	37	<65	MALE
D00000000224634	THEMIS	Sunitinib Malate	2	6.674880219	0	37	<65	MALE
D00000000224634	WDFY4	Sunitinib Malate	1	6.674880219	0	37	<65	MALE
D00000000224635	CSPG4	Sunitinib Malate	2	2.4339493498	0	66	>=65	MALE
D00000000224635	CTCFL	Sunitinib Malate	2	2.4339493498	0	66	>=65	MALE
D00000000224635	ERICH6B	Sunitinib Malate	2	2.4339493498	0	66	>=65	MALE
D00000000224635	KMT2D	Sunitinib Malate	1	2.4339493498	0	66	>=65	MALE
D00000000224635	PPIP5K1	Sunitinib Malate	1	2.4339493498	0	66	>=65	MALE
D00000000224635	THEMIS	Sunitinib Malate	1	2.4339493498	0	66	>=65	MALE
D00000000224635	WDFY4	Sunitinib Malate	2	2.4339493498	0	66	>=65	MALE
D00000000224641	CSPG4	Sunitinib Malate	2	5.8425735797	0	57	<65	MALE
D00000000224641	CTCFL	Sunitinib Malate	1	5.8425735797	0	57	<65	MALE
D00000000224641	ERICH6B	Sunitinib Malate	1	5.8425735797	0	57	<65	MALE
D00000000224641	KMT2D	Sunitinib Malate	2	5.8425735797	0	57	<65	MALE
D00000000224641	PPIP5K1	Sunitinib Malate	2	5.8425735797	0	57	<65	MALE
D00000000224641	THEMIS	Sunitinib Malate	2	5.8425735797	0	57	<65	MALE
D00000000224641	WDFY4	Sunitinib Malate	2	5.8425735797	0	57	<65	MALE
D00000000224650	CSPG4	Placebo	2	0.2272416153	1	60	<65	FEMALE
D00000000224650	CTCFL	Placebo	1	0.2272416153	1	60	<65	FEMALE
D00000000224650	ERICH6B	Placebo	1	0.2272416153	1	60	<65	FEMALE
D00000000224650	KMT2D	Placebo	2	0.2272416153	1	60	<65	FEMALE
D00000000224650	PPIP5K1	Placebo	1	0.2272416153	1	60	<65	FEMALE
D00000000224650	THEMIS	Placebo	2	0.2272416153	1	60	<65	FEMALE
D00000000224650	WDFY4	Placebo	1	0.2272416153	1	60	<65	FEMALE
D00000000224655	CSPG4	Sunitinib Malate	2	0.7857631759	0	49	<65	MALE
D00000000224655	CTCFL	Sunitinib Malate	2	0.7857631759	0	49	<65	MALE
D00000000224655	ERICH6B	Sunitinib Malate	2	0.7857631759	0	49	<65	MALE
D00000000224655	KMT2D	Sunitinib Malate	2	0.7857631759	0	49	<65	MALE
D00000000224655	PPIP5K1	Sunitinib Malate	2	0.7857631759	0	49	<65	MALE
D00000000224655	THEMIS	Sunitinib Malate	2	0.7857631759	0	49	<65	MALE
D00000000224655	WDFY4	Sunitinib Malate	2	0.7857631759	0	49	<65	MALE
D00000000224656	CSPG4	Placebo	2	4.3613963039	0	71	>=65	MALE
D00000000224656	CTCFL	Placebo	2	4.3613963039	0	71	>=65	MALE
D00000000224656	ERICH6B	Placebo	2	4.3613963039	0	71	>=65	MALE
D00000000224656	KMT2D	Placebo	2	4.3613963039	0	71	>=65	MALE
D00000000224656	PPIP5K1	Placebo	2	4.3613963039	0	71	>=65	MALE
D00000000224656	THEMIS	Placebo	2	4.3613963039	0	71	>=65	MALE
D00000000224656	WDFY4	Placebo	2	4.3613963039	0	71	>=65	MALE
D00000000224659	CSPG4	Placebo	1	2.4969199179	1	52	<65	MALE
D00000000224659	CTCFL	Placebo	2	2.4969199179	1	52	<65	MALE
D00000000224659	ERICH6B	Placebo	2	2.4969199179	1	52	<65	MALE
D00000000224659	KMT2D	Placebo	2	2.4969199179	1	52	<65	MALE
D00000000224659	PPIP5K1	Placebo	2	2.4969199179	1	52	<65	MALE
D00000000224659	THEMIS	Placebo	1	2.4969199179	1	52	<65	MALE
D00000000224659	WDFY4	Placebo	1	2.4969199179	1	52	<65	MALE
D00000000224664	CSPG4	Placebo	2	6.6803559206	0	59	<65	MALE
D00000000224664	CTCFL	Placebo	1	6.6803559206	0	59	<65	MALE
D00000000224664	ERICH6B	Placebo	2	6.6803559206	0	59	<65	MALE
D00000000224664	KMT2D	Placebo	2	6.6803559206	0	59	<65	MALE
D00000000224664	PPIP5K1	Placebo	2	6.6803559206	0	59	<65	MALE
D00000000224664	THEMIS	Placebo	1	6.6803559206	0	59	<65	MALE
D00000000224664	WDFY4	Placebo	1	6.6803559206	0	59	<65	MALE
D00000000224665	CSPG4	Sunitinib Malate	2	0.9609856263	0	69	>=65	FEMALE
D00000000224665	CTCFL	Sunitinib Malate	2	0.9609856263	0	69	>=65	FEMALE
D00000000224665	ERICH6B	Sunitinib Malate	2	0.9609856263	0	69	>=65	FEMALE
D00000000224665	KMT2D	Sunitinib Malate	2	0.9609856263	0	69	>=65	FEMALE
D00000000224665	PPIP5K1	Sunitinib Malate	2	0.9609856263	0	69	>=65	FEMALE
D00000000224665	THEMIS	Sunitinib Malate	1	0.9609856263	0	69	>=65	FEMALE
D00000000224665	WDFY4	Sunitinib Malate	1	0.9609856263	0	69	>=65	FEMALE
D00000000224666	CSPG4	Sunitinib Malate	2	0.2327173169	1	47	<65	MALE
D00000000224666	CTCFL	Sunitinib Malate	2	0.2327173169	1	47	<65	MALE
D00000000224666	ERICH6B	Sunitinib Malate	2	0.2327173169	1	47	<65	MALE
D00000000224666	KMT2D	Sunitinib Malate	2	0.2327173169	1	47	<65	MALE
D00000000224666	PPIP5K1	Sunitinib Malate	2	0.2327173169	1	47	<65	MALE
D00000000224666	THEMIS	Sunitinib Malate	2	0.2327173169	1	47	<65	MALE
D00000000224666	WDFY4	Sunitinib Malate	2	0.2327173169	1	47	<65	MALE
D00000000224668	CSPG4	Sunitinib Malate	2	5.015742642	0	56	<65	MALE
D00000000224668	CTCFL	Sunitinib Malate	1	5.015742642	0	56	<65	MALE
D00000000224668	ERICH6B	Sunitinib Malate	2	5.015742642	0	56	<65	MALE
D00000000224668	KMT2D	Sunitinib Malate	1	5.015742642	0	56	<65	MALE
D00000000224668	PPIP5K1	Sunitinib Malate	1	5.015742642	0	56	<65	MALE
D00000000224668	THEMIS	Sunitinib Malate	1	5.015742642	0	56	<65	MALE
D00000000224668	WDFY4	Sunitinib Malate	2	5.015742642	0	56	<65	MALE
D00000000224674	CSPG4	Sunitinib Malate	2	6.006844627	0	69	>=65	MALE
D00000000224674	CTCFL	Sunitinib Malate	1	6.006844627	0	69	>=65	MALE
D00000000224674	ERICH6B	Sunitinib Malate	2	6.006844627	0	69	>=65	MALE
D00000000224674	KMT2D	Sunitinib Malate	2	6.006844627	0	69	>=65	MALE
D00000000224674	PPIP5K1	Sunitinib Malate	2	6.006844627	0	69	>=65	MALE
D00000000224674	THEMIS	Sunitinib Malate	1	6.006844627	0	69	>=65	MALE
D00000000224674	WDFY4	Sunitinib Malate	2	6.006844627	0	69	>=65	MALE
D00000000224676	CSPG4	Placebo	2	1.6481861739	0	50	<65	MALE
D00000000224676	CTCFL	Placebo	2	1.6481861739	0	50	<65	MALE
D00000000224676	ERICH6B	Placebo	2	1.6481861739	0	50	<65	MALE
D00000000224676	KMT2D	Placebo	2	1.6481861739	0	50	<65	MALE
D00000000224676	PPIP5K1	Placebo	2	1.6481861739	0	50	<65	MALE
D00000000224676	THEMIS	Placebo	1	1.6481861739	0	50	<65	MALE
D00000000224676	WDFY4	Placebo	1	1.6481861739	0	50	<65	MALE
D00000000224678	CSPG4	Sunitinib Malate	2	5.3196440794	0	57	<65	MALE
D00000000224678	CTCFL	Sunitinib Malate	1	5.3196440794	0	57	<65	MALE
D00000000224678	ERICH6B	Sunitinib Malate	2	5.3196440794	0	57	<65	MALE
D00000000224678	KMT2D	Sunitinib Malate	2	5.3196440794	0	57	<65	MALE
D00000000224678	PPIP5K1	Sunitinib Malate	2	5.3196440794	0	57	<65	MALE
D00000000224678	THEMIS	Sunitinib Malate	1	5.3196440794	0	57	<65	MALE
D00000000224678	WDFY4	Sunitinib Malate	2	5.3196440794	0	57	<65	MALE
D00000000224681	CSPG4	Sunitinib Malate	1	2.7843942505	1	49	<65	MALE
D00000000224681	CTCFL	Sunitinib Malate	2	2.7843942505	1	49	<65	MALE
D00000000224681	ERICH6B	Sunitinib Malate	2	2.7843942505	1	49	<65	MALE
D00000000224681	KMT2D	Sunitinib Malate	2	2.7843942505	1	49	<65	MALE
D00000000224681	PPIP5K1	Sunitinib Malate	2	2.7843942505	1	49	<65	MALE
D00000000224681	THEMIS	Sunitinib Malate	2	2.7843942505	1	49	<65	MALE
D00000000224681	WDFY4	Sunitinib Malate	2	2.7843942505	1	49	<65	MALE
D00000000224694	CSPG4	Placebo	2	0.4681724846	1	67	>=65	FEMALE
D00000000224694	CTCFL	Placebo	2	0.4681724846	1	67	>=65	FEMALE
D00000000224694	ERICH6B	Placebo	1	0.4681724846	1	67	>=65	FEMALE
D00000000224694	KMT2D	Placebo	2	0.4681724846	1	67	>=65	FEMALE
D00000000224694	PPIP5K1	Placebo	2	0.4681724846	1	67	>=65	FEMALE
D00000000224694	THEMIS	Placebo	1	0.4681724846	1	67	>=65	FEMALE
D00000000224694	WDFY4	Placebo	1	0.4681724846	1	67	>=65	FEMALE
D00000000224704	CSPG4	Sunitinib Malate	2	1.3607118412	1	55	<65	MALE
D00000000224704	CTCFL	Sunitinib Malate	2	1.3607118412	1	55	<65	MALE
D00000000224704	ERICH6B	Sunitinib Malate	2	1.3607118412	1	55	<65	MALE
D00000000224704	KMT2D	Sunitinib Malate	2	1.3607118412	1	55	<65	MALE
D00000000224704	PPIP5K1	Sunitinib Malate	1	1.3607118412	1	55	<65	MALE
D00000000224704	THEMIS	Sunitinib Malate	1	1.3607118412	1	55	<65	MALE
D00000000224704	WDFY4	Sunitinib Malate	2	1.3607118412	1	55	<65	MALE
D00000000224705	CSPG4	Placebo	1	6.9349760438	0	59	<65	MALE
D00000000224705	CTCFL	Placebo	2	6.9349760438	0	59	<65	MALE
D00000000224705	ERICH6B	Placebo	2	6.9349760438	0	59	<65	MALE
D00000000224705	KMT2D	Placebo	2	6.9349760438	0	59	<65	MALE
D00000000224705	PPIP5K1	Placebo	2	6.9349760438	0	59	<65	MALE
D00000000224705	THEMIS	Placebo	2	6.9349760438	0	59	<65	MALE
D00000000224705	WDFY4	Placebo	1	6.9349760438	0	59	<65	MALE
D00000000224706	CSPG4	Placebo	2	4.3915126626	0	53	<65	FEMALE
D00000000224706	CTCFL	Placebo	2	4.3915126626	0	53	<65	FEMALE
D00000000224706	ERICH6B	Placebo	2	4.3915126626	0	53	<65	FEMALE
D00000000224706	KMT2D	Placebo	2	4.3915126626	0	53	<65	FEMALE
D00000000224706	PPIP5K1	Placebo	2	4.3915126626	0	53	<65	FEMALE
D00000000224706	THEMIS	Placebo	2	4.3915126626	0	53	<65	FEMALE
D00000000224706	WDFY4	Placebo	1	4.3915126626	0	53	<65	FEMALE
D00000000224716	CSPG4	Sunitinib Malate	1	1.401779603	0	53	<65	MALE
D00000000224716	CTCFL	Sunitinib Malate	2	1.401779603	0	53	<65	MALE
D00000000224716	ERICH6B	Sunitinib Malate	2	1.401779603	0	53	<65	MALE
D00000000224716	KMT2D	Sunitinib Malate	2	1.401779603	0	53	<65	MALE
D00000000224716	PPIP5K1	Sunitinib Malate	2	1.401779603	0	53	<65	MALE
D00000000224716	THEMIS	Sunitinib Malate	2	1.401779603	0	53	<65	MALE
D00000000224716	WDFY4	Sunitinib Malate	2	1.401779603	0	53	<65	MALE
D00000000224724	CSPG4	Placebo	1	1.9028062971	1	49	<65	MALE
D00000000224724	CTCFL	Placebo	2	1.9028062971	1	49	<65	MALE
D00000000224724	ERICH6B	Placebo	1	1.9028062971	1	49	<65	MALE
D00000000224724	KMT2D	Placebo	2	1.9028062971	1	49	<65	MALE
D00000000224724	PPIP5K1	Placebo	2	1.9028062971	1	49	<65	MALE
D00000000224724	THEMIS	Placebo	2	1.9028062971	1	49	<65	MALE
D00000000224724	WDFY4	Placebo	1	1.9028062971	1	49	<65	MALE
D00000000224732	CSPG4	Sunitinib Malate	2	0.9555099247	0	81	>=65	FEMALE
D00000000224732	CTCFL	Sunitinib Malate	1	0.9555099247	0	81	>=65	FEMALE
D00000000224732	ERICH6B	Sunitinib Malate	1	0.9555099247	0	81	>=65	FEMALE
D00000000224732	KMT2D	Sunitinib Malate	2	0.9555099247	0	81	>=65	FEMALE
D00000000224732	PPIP5K1	Sunitinib Malate	2	0.9555099247	0	81	>=65	FEMALE
D00000000224732	THEMIS	Sunitinib Malate	2	0.9555099247	0	81	>=65	FEMALE
D00000000224732	WDFY4	Sunitinib Malate	2	0.9555099247	0	81	>=65	FEMALE
D00000000224734	CSPG4	Sunitinib Malate	1	1.1635865845	0	53	<65	MALE
D00000000224734	CTCFL	Sunitinib Malate	2	1.1635865845	0	53	<65	MALE
D00000000224734	ERICH6B	Sunitinib Malate	2	1.1635865845	0	53	<65	MALE
D00000000224734	KMT2D	Sunitinib Malate	2	1.1635865845	0	53	<65	MALE
D00000000224734	PPIP5K1	Sunitinib Malate	2	1.1635865845	0	53	<65	MALE
D00000000224734	THEMIS	Sunitinib Malate	1	1.1635865845	0	53	<65	MALE
D00000000224734	WDFY4	Sunitinib Malate	2	1.1635865845	0	53	<65	MALE
D00000000224739	CSPG4	Sunitinib Malate	1	0.5804243669	1	62	<65	MALE
D00000000224739	CTCFL	Sunitinib Malate	2	0.5804243669	1	62	<65	MALE
D00000000224739	ERICH6B	Sunitinib Malate	1	0.5804243669	1	62	<65	MALE
D00000000224739	KMT2D	Sunitinib Malate	2	0.5804243669	1	62	<65	MALE
D00000000224739	PPIP5K1	Sunitinib Malate	2	0.5804243669	1	62	<65	MALE
D00000000224739	THEMIS	Sunitinib Malate	2	0.5804243669	1	62	<65	MALE
D00000000224739	WDFY4	Sunitinib Malate	1	0.5804243669	1	62	<65	MALE
D00000000224740	CSPG4	Sunitinib Malate	2	1.2539356605	1	55	<65	FEMALE
D00000000224740	CTCFL	Sunitinib Malate	2	1.2539356605	1	55	<65	FEMALE
D00000000224740	ERICH6B	Sunitinib Malate	2	1.2539356605	1	55	<65	FEMALE
D00000000224740	KMT2D	Sunitinib Malate	2	1.2539356605	1	55	<65	FEMALE
D00000000224740	PPIP5K1	Sunitinib Malate	2	1.2539356605	1	55	<65	FEMALE
D00000000224740	THEMIS	Sunitinib Malate	2	1.2539356605	1	55	<65	FEMALE
D00000000224740	WDFY4	Sunitinib Malate	2	1.2539356605	1	55	<65	FEMALE
D00000000224741	CSPG4	Sunitinib Malate	2	6.3244353183	0	68	>=65	FEMALE
D00000000224741	CTCFL	Sunitinib Malate	2	6.3244353183	0	68	>=65	FEMALE
D00000000224741	ERICH6B	Sunitinib Malate	2	6.3244353183	0	68	>=65	FEMALE
D00000000224741	KMT2D	Sunitinib Malate	1	6.3244353183	0	68	>=65	FEMALE
D00000000224741	PPIP5K1	Sunitinib Malate	2	6.3244353183	0	68	>=65	FEMALE
D00000000224741	THEMIS	Sunitinib Malate	2	6.3244353183	0	68	>=65	FEMALE
D00000000224741	WDFY4	Sunitinib Malate	2	6.3244353183	0	68	>=65	FEMALE
D00000000224743	CSPG4	Sunitinib Malate	2	3.2224503765	1	74	>=65	FEMALE
D00000000224743	CTCFL	Sunitinib Malate	2	3.2224503765	1	74	>=65	FEMALE
D00000000224743	ERICH6B	Sunitinib Malate	1	3.2224503765	1	74	>=65	FEMALE
D00000000224743	KMT2D	Sunitinib Malate	1	3.2224503765	1	74	>=65	FEMALE
D00000000224743	PPIP5K1	Sunitinib Malate	2	3.2224503765	1	74	>=65	FEMALE
D00000000224743	THEMIS	Sunitinib Malate	1	3.2224503765	1	74	>=65	FEMALE
D00000000224743	WDFY4	Sunitinib Malate	2	3.2224503765	1	74	>=65	FEMALE
D00000000224749	CSPG4	Sunitinib Malate	1	0.2327173169	0	57	<65	FEMALE
D00000000224749	CTCFL	Sunitinib Malate	2	0.2327173169	0	57	<65	FEMALE
D00000000224749	ERICH6B	Sunitinib Malate	2	0.2327173169	0	57	<65	FEMALE
D00000000224749	KMT2D	Sunitinib Malate	2	0.2327173169	0	57	<65	FEMALE
D00000000224749	PPIP5K1	Sunitinib Malate	2	0.2327173169	0	57	<65	FEMALE
D00000000224749	THEMIS	Sunitinib Malate	1	0.2327173169	0	57	<65	FEMALE
D00000000224749	WDFY4	Sunitinib Malate	1	0.2327173169	0	57	<65	FEMALE
D00000000224751	CSPG4	Placebo	2	0.1177275838	1	37	<65	FEMALE
D00000000224751	CTCFL	Placebo	1	0.1177275838	1	37	<65	FEMALE
D00000000224751	ERICH6B	Placebo	2	0.1177275838	1	37	<65	FEMALE
D00000000224751	KMT2D	Placebo	2	0.1177275838	1	37	<65	FEMALE
D00000000224751	PPIP5K1	Placebo	1	0.1177275838	1	37	<65	FEMALE
D00000000224751	THEMIS	Placebo	1	0.1177275838	1	37	<65	FEMALE
D00000000224751	WDFY4	Placebo	1	0.1177275838	1	37	<65	FEMALE
D00000000224753	CSPG4	Placebo	1	0.5804243669	1	58	<65	MALE
D00000000224753	CTCFL	Placebo	1	0.5804243669	1	58	<65	MALE
D00000000224753	ERICH6B	Placebo	2	0.5804243669	1	58	<65	MALE
D00000000224753	KMT2D	Placebo	2	0.5804243669	1	58	<65	MALE
D00000000224753	PPIP5K1	Placebo	1	0.5804243669	1	58	<65	MALE
D00000000224753	THEMIS	Placebo	1	0.5804243669	1	58	<65	MALE
D00000000224753	WDFY4	Placebo	2	0.5804243669	1	58	<65	MALE
D00000000224760	CSPG4	Placebo	2	0.0027378508	0	65	>=65	MALE
D00000000224760	CTCFL	Placebo	2	0.0027378508	0	65	>=65	MALE
D00000000224760	ERICH6B	Placebo	2	0.0027378508	0	65	>=65	MALE
D00000000224760	KMT2D	Placebo	2	0.0027378508	0	65	>=65	MALE
D00000000224760	PPIP5K1	Placebo	2	0.0027378508	0	65	>=65	MALE
D00000000224760	THEMIS	Placebo	1	0.0027378508	0	65	>=65	MALE
D00000000224760	WDFY4	Placebo	2	0.0027378508	0	65	>=65	MALE
D00000000224764	CSPG4	Placebo	2	5.9520876112	0	53	<65	FEMALE
D00000000224764	CTCFL	Placebo	2	5.9520876112	0	53	<65	FEMALE
D00000000224764	ERICH6B	Placebo	2	5.9520876112	0	53	<65	FEMALE
D00000000224764	KMT2D	Placebo	2	5.9520876112	0	53	<65	FEMALE
D00000000224764	PPIP5K1	Placebo	2	5.9520876112	0	53	<65	FEMALE
D00000000224764	THEMIS	Placebo	1	5.9520876112	0	53	<65	FEMALE
D00000000224764	WDFY4	Placebo	2	5.9520876112	0	53	<65	FEMALE
D00000000224767	CSPG4	Placebo	2	5.8507871321	0	56	<65	MALE
D00000000224767	CTCFL	Placebo	2	5.8507871321	0	56	<65	MALE
D00000000224767	ERICH6B	Placebo	1	5.8507871321	0	56	<65	MALE
D00000000224767	KMT2D	Placebo	2	5.8507871321	0	56	<65	MALE
D00000000224767	PPIP5K1	Placebo	2	5.8507871321	0	56	<65	MALE
D00000000224767	THEMIS	Placebo	2	5.8507871321	0	56	<65	MALE
D00000000224767	WDFY4	Placebo	2	5.8507871321	0	56	<65	MALE
D00000000224772	CSPG4	Sunitinib Malate	2	2.1327857632	1	69	>=65	MALE
D00000000224772	CTCFL	Sunitinib Malate	1	2.1327857632	1	69	>=65	MALE
D00000000224772	ERICH6B	Sunitinib Malate	2	2.1327857632	1	69	>=65	MALE
D00000000224772	KMT2D	Sunitinib Malate	2	2.1327857632	1	69	>=65	MALE
D00000000224772	PPIP5K1	Sunitinib Malate	2	2.1327857632	1	69	>=65	MALE
D00000000224772	THEMIS	Sunitinib Malate	1	2.1327857632	1	69	>=65	MALE
D00000000224772	WDFY4	Sunitinib Malate	2	2.1327857632	1	69	>=65	MALE
D00000000224773	CSPG4	Placebo	2	5.5605749487	1	28	<65	MALE
D00000000224773	CTCFL	Placebo	2	5.5605749487	1	28	<65	MALE
D00000000224773	ERICH6B	Placebo	2	5.5605749487	1	28	<65	MALE
D00000000224773	KMT2D	Placebo	2	5.5605749487	1	28	<65	MALE
D00000000224773	PPIP5K1	Placebo	1	5.5605749487	1	28	<65	MALE
D00000000224773	THEMIS	Placebo	1	5.5605749487	1	28	<65	MALE
D00000000224773	WDFY4	Placebo	1	5.5605749487	1	28	<65	MALE
D00000000224779	CSPG4	Sunitinib Malate	2	1.144421629	1	52	<65	FEMALE
D00000000224779	CTCFL	Sunitinib Malate	2	1.144421629	1	52	<65	FEMALE
D00000000224779	ERICH6B	Sunitinib Malate	2	1.144421629	1	52	<65	FEMALE
D00000000224779	KMT2D	Sunitinib Malate	2	1.144421629	1	52	<65	FEMALE
D00000000224779	PPIP5K1	Sunitinib Malate	2	1.144421629	1	52	<65	FEMALE
D00000000224779	THEMIS	Sunitinib Malate	2	1.144421629	1	52	<65	FEMALE
D00000000224779	WDFY4	Sunitinib Malate	2	1.144421629	1	52	<65	FEMALE
D00000000224781	CSPG4	Sunitinib Malate	2	0.4736481862	1	54	<65	MALE
D00000000224781	CTCFL	Sunitinib Malate	2	0.4736481862	1	54	<65	MALE
D00000000224781	ERICH6B	Sunitinib Malate	2	0.4736481862	1	54	<65	MALE
D00000000224781	KMT2D	Sunitinib Malate	2	0.4736481862	1	54	<65	MALE
D00000000224781	PPIP5K1	Sunitinib Malate	2	0.4736481862	1	54	<65	MALE
D00000000224781	THEMIS	Sunitinib Malate	1	0.4736481862	1	54	<65	MALE
D00000000224781	WDFY4	Sunitinib Malate	2	0.4736481862	1	54	<65	MALE
D00000000224782	CSPG4	Placebo	2	2.5626283368	1	56	<65	MALE
D00000000224782	CTCFL	Placebo	1	2.5626283368	1	56	<65	MALE
D00000000224782	ERICH6B	Placebo	1	2.5626283368	1	56	<65	MALE
D00000000224782	KMT2D	Placebo	2	2.5626283368	1	56	<65	MALE
D00000000224782	PPIP5K1	Placebo	2	2.5626283368	1	56	<65	MALE
D00000000224782	THEMIS	Placebo	2	2.5626283368	1	56	<65	MALE
D00000000224782	WDFY4	Placebo	2	2.5626283368	1	56	<65	MALE
D00000000224784	CSPG4	Placebo	2	1.363449692	0	70	>=65	MALE
D00000000224784	CTCFL	Placebo	2	1.363449692	0	70	>=65	MALE
D00000000224784	ERICH6B	Placebo	2	1.363449692	0	70	>=65	MALE
D00000000224784	KMT2D	Placebo	2	1.363449692	0	70	>=65	MALE
D00000000224784	PPIP5K1	Placebo	2	1.363449692	0	70	>=65	MALE
D00000000224784	THEMIS	Placebo	2	1.363449692	0	70	>=65	MALE
D00000000224784	WDFY4	Placebo	2	1.363449692	0	70	>=65	MALE
D00000000224792	CSPG4	Placebo	2	2.6146475017	1	60	<65	MALE
D00000000224792	CTCFL	Placebo	2	2.6146475017	1	60	<65	MALE
D00000000224792	ERICH6B	Placebo	2	2.6146475017	1	60	<65	MALE
D00000000224792	KMT2D	Placebo	2	2.6146475017	1	60	<65	MALE
D00000000224792	PPIP5K1	Placebo	1	2.6146475017	1	60	<65	MALE
D00000000224792	THEMIS	Placebo	2	2.6146475017	1	60	<65	MALE
D00000000224792	WDFY4	Placebo	2	2.6146475017	1	60	<65	MALE
D00000000224797	CSPG4	Placebo	2	7.8986995209	0	55	<65	MALE
D00000000224797	CTCFL	Placebo	2	7.8986995209	0	55	<65	MALE
D00000000224797	ERICH6B	Placebo	1	7.8986995209	0	55	<65	MALE
D00000000224797	KMT2D	Placebo	2	7.8986995209	0	55	<65	MALE
D00000000224797	PPIP5K1	Placebo	2	7.8986995209	0	55	<65	MALE
D00000000224797	THEMIS	Placebo	2	7.8986995209	0	55	<65	MALE
D00000000224797	WDFY4	Placebo	2	7.8986995209	0	55	<65	MALE
D00000000224799	CSPG4	Sunitinib Malate	1	0.4435318275	1	69	>=65	MALE
D00000000224799	CTCFL	Sunitinib Malate	2	0.4435318275	1	69	>=65	MALE
D00000000224799	ERICH6B	Sunitinib Malate	2	0.4435318275	1	69	>=65	MALE
D00000000224799	KMT2D	Sunitinib Malate	2	0.4435318275	1	69	>=65	MALE
D00000000224799	PPIP5K1	Sunitinib Malate	2	0.4435318275	1	69	>=65	MALE
D00000000224799	THEMIS	Sunitinib Malate	2	0.4435318275	1	69	>=65	MALE
D00000000224799	WDFY4	Sunitinib Malate	2	0.4435318275	1	69	>=65	MALE
D00000000224810	CSPG4	Placebo	2	0.0355920602	1	63	<65	FEMALE
D00000000224810	CTCFL	Placebo	1	0.0355920602	1	63	<65	FEMALE
D00000000224810	ERICH6B	Placebo	2	0.0355920602	1	63	<65	FEMALE
D00000000224810	KMT2D	Placebo	2	0.0355920602	1	63	<65	FEMALE
D00000000224810	PPIP5K1	Placebo	2	0.0355920602	1	63	<65	FEMALE
D00000000224810	THEMIS	Placebo	1	0.0355920602	1	63	<65	FEMALE
D00000000224810	WDFY4	Placebo	2	0.0355920602	1	63	<65	FEMALE
D00000000224814	CSPG4	Sunitinib Malate	2	0.462696783	0	41	<65	MALE
D00000000224814	CTCFL	Sunitinib Malate	2	0.462696783	0	41	<65	MALE
D00000000224814	ERICH6B	Sunitinib Malate	2	0.462696783	0	41	<65	MALE
D00000000224814	KMT2D	Sunitinib Malate	2	0.462696783	0	41	<65	MALE
D00000000224814	PPIP5K1	Sunitinib Malate	2	0.462696783	0	41	<65	MALE
D00000000224814	THEMIS	Sunitinib Malate	1	0.462696783	0	41	<65	MALE
D00000000224814	WDFY4	Sunitinib Malate	1	0.462696783	0	41	<65	MALE
D00000000224818	CSPG4	Placebo	2	0.5201916496	1	59	<65	FEMALE
D00000000224818	CTCFL	Placebo	2	0.5201916496	1	59	<65	FEMALE
D00000000224818	ERICH6B	Placebo	2	0.5201916496	1	59	<65	FEMALE
D00000000224818	KMT2D	Placebo	2	0.5201916496	1	59	<65	FEMALE
D00000000224818	PPIP5K1	Placebo	2	0.5201916496	1	59	<65	FEMALE
D00000000224818	THEMIS	Placebo	2	0.5201916496	1	59	<65	FEMALE
D00000000224818	WDFY4	Placebo	1	0.5201916496	1	59	<65	FEMALE
D00000000224821	CSPG4	Sunitinib Malate	2	0.1971252567	0	68	>=65	FEMALE
D00000000224821	CTCFL	Sunitinib Malate	1	0.1971252567	0	68	>=65	FEMALE
D00000000224821	ERICH6B	Sunitinib Malate	2	0.1971252567	0	68	>=65	FEMALE
D00000000224821	KMT2D	Sunitinib Malate	2	0.1971252567	0	68	>=65	FEMALE
D00000000224821	PPIP5K1	Sunitinib Malate	1	0.1971252567	0	68	>=65	FEMALE
D00000000224821	THEMIS	Sunitinib Malate	1	0.1971252567	0	68	>=65	FEMALE
D00000000224821	WDFY4	Sunitinib Malate	2	0.1971252567	0	68	>=65	FEMALE
D00000000224824	CSPG4	Sunitinib Malate	2	5.5058179329	0	58	<65	MALE
D00000000224824	CTCFL	Sunitinib Malate	1	5.5058179329	0	58	<65	MALE
D00000000224824	ERICH6B	Sunitinib Malate	2	5.5058179329	0	58	<65	MALE
D00000000224824	KMT2D	Sunitinib Malate	2	5.5058179329	0	58	<65	MALE
D00000000224824	PPIP5K1	Sunitinib Malate	1	5.5058179329	0	58	<65	MALE
D00000000224824	THEMIS	Sunitinib Malate	1	5.5058179329	0	58	<65	MALE
D00000000224824	WDFY4	Sunitinib Malate	1	5.5058179329	0	58	<65	MALE
D00000000224833	CSPG4	Sunitinib Malate	2	1.5030800821	1	55	<65	MALE
D00000000224833	CTCFL	Sunitinib Malate	2	1.5030800821	1	55	<65	MALE
D00000000224833	ERICH6B	Sunitinib Malate	2	1.5030800821	1	55	<65	MALE
D00000000224833	KMT2D	Sunitinib Malate	2	1.5030800821	1	55	<65	MALE
D00000000224833	PPIP5K1	Sunitinib Malate	1	1.5030800821	1	55	<65	MALE
D00000000224833	THEMIS	Sunitinib Malate	2	1.5030800821	1	55	<65	MALE
D00000000224833	WDFY4	Sunitinib Malate	2	1.5030800821	1	55	<65	MALE
D00000000224837	CSPG4	Sunitinib Malate	2	2.3846680356	0	44	<65	MALE
D00000000224837	CTCFL	Sunitinib Malate	2	2.3846680356	0	44	<65	MALE
D00000000224837	ERICH6B	Sunitinib Malate	2	2.3846680356	0	44	<65	MALE
D00000000224837	KMT2D	Sunitinib Malate	2	2.3846680356	0	44	<65	MALE
D00000000224837	PPIP5K1	Sunitinib Malate	2	2.3846680356	0	44	<65	MALE
D00000000224837	THEMIS	Sunitinib Malate	2	2.3846680356	0	44	<65	MALE
D00000000224837	WDFY4	Sunitinib Malate	2	2.3846680356	0	44	<65	MALE
D00000000224848	CSPG4	Placebo	2	5.2813141684	0	62	<65	MALE
D00000000224848	CTCFL	Placebo	2	5.2813141684	0	62	<65	MALE
D00000000224848	ERICH6B	Placebo	2	5.2813141684	0	62	<65	MALE
D00000000224848	KMT2D	Placebo	2	5.2813141684	0	62	<65	MALE
D00000000224848	PPIP5K1	Placebo	2	5.2813141684	0	62	<65	MALE
D00000000224848	THEMIS	Placebo	2	5.2813141684	0	62	<65	MALE
D00000000224848	WDFY4	Placebo	2	5.2813141684	0	62	<65	MALE
D00000000224858	CSPG4	Placebo	1	4.8240930869	0	73	>=65	MALE
D00000000224858	CTCFL	Placebo	1	4.8240930869	0	73	>=65	MALE
D00000000224858	ERICH6B	Placebo	2	4.8240930869	0	73	>=65	MALE
D00000000224858	KMT2D	Placebo	2	4.8240930869	0	73	>=65	MALE
D00000000224858	PPIP5K1	Placebo	2	4.8240930869	0	73	>=65	MALE
D00000000224858	THEMIS	Placebo	2	4.8240930869	0	73	>=65	MALE
D00000000224858	WDFY4	Placebo	2	4.8240930869	0	73	>=65	MALE
D00000000224859	CSPG4	Sunitinib Malate	2	5.2073921971	1	41	<65	MALE
D00000000224859	CTCFL	Sunitinib Malate	2	5.2073921971	1	41	<65	MALE
D00000000224859	ERICH6B	Sunitinib Malate	2	5.2073921971	1	41	<65	MALE
D00000000224859	KMT2D	Sunitinib Malate	2	5.2073921971	1	41	<65	MALE
D00000000224859	PPIP5K1	Sunitinib Malate	2	5.2073921971	1	41	<65	MALE
D00000000224859	THEMIS	Sunitinib Malate	2	5.2073921971	1	41	<65	MALE
D00000000224859	WDFY4	Sunitinib Malate	2	5.2073921971	1	41	<65	MALE
D00000000224860	CSPG4	Sunitinib Malate	2	5.3798767967	0	56	<65	MALE
D00000000224860	CTCFL	Sunitinib Malate	2	5.3798767967	0	56	<65	MALE
D00000000224860	ERICH6B	Sunitinib Malate	2	5.3798767967	0	56	<65	MALE
D00000000224860	KMT2D	Sunitinib Malate	2	5.3798767967	0	56	<65	MALE
D00000000224860	PPIP5K1	Sunitinib Malate	1	5.3798767967	0	56	<65	MALE
D00000000224860	THEMIS	Sunitinib Malate	1	5.3798767967	0	56	<65	MALE
D00000000224860	WDFY4	Sunitinib Malate	2	5.3798767967	0	56	<65	MALE
D00000000224863	CSPG4	Placebo	2	0.1177275838	1	64	<65	MALE
D00000000224863	CTCFL	Placebo	2	0.1177275838	1	64	<65	MALE
D00000000224863	ERICH6B	Placebo	1	0.1177275838	1	64	<65	MALE
D00000000224863	KMT2D	Placebo	2	0.1177275838	1	64	<65	MALE
D00000000224863	PPIP5K1	Placebo	1	0.1177275838	1	64	<65	MALE
D00000000224863	THEMIS	Placebo	1	0.1177275838	1	64	<65	MALE
D00000000224863	WDFY4	Placebo	2	0.1177275838	1	64	<65	MALE
D00000000224875	CSPG4	Placebo	2	5.5414099932	0	73	>=65	FEMALE
D00000000224875	CTCFL	Placebo	2	5.5414099932	0	73	>=65	FEMALE
D00000000224875	ERICH6B	Placebo	2	5.5414099932	0	73	>=65	FEMALE
D00000000224875	KMT2D	Placebo	2	5.5414099932	0	73	>=65	FEMALE
D00000000224875	PPIP5K1	Placebo	2	5.5414099932	0	73	>=65	FEMALE
D00000000224875	THEMIS	Placebo	2	5.5414099932	0	73	>=65	FEMALE
D00000000224875	WDFY4	Placebo	2	5.5414099932	0	73	>=65	FEMALE
