# Supplementary material for: Molecular characterization of renal cell carcinoma tumors from a phase III anti-angiogenic adjuvant therapy trial
Source: Nat Commun. 2022 Oct 10;13:5959. doi: 10.1038/s41467-022-33555-8 (PMC9550765; doi:10.1038/s41467-022-33555-8)
Supplement: Supplementary file 4 — Source Data [file 41467_2022_33555_MOESM4_ESM.zip › STRAC_Figure Source Data Sets/Figure_2b_Forest_plot_for_treatment_arm_effect_of_TMB_and_DFS_association.tsv]

Participant ID	Biomarker	Treatment	Strata - >= Median (1), < Median (2-Reference)	Disease Free Survival in Years	Censored Flag (1-Not Censored, 0-Censored)	Age	Age Category - < 65 or >= 65	Sex
D00000000224210	Tumor Mutation Burden	Sunitinib Malate	1	4.977412731	0	29	<65	FEMALE
D00000000224219	Tumor Mutation Burden	Sunitinib Malate	1	1.3826146475	1	58	<65	MALE
D00000000224220	Tumor Mutation Burden	Sunitinib Malate	1	5.2950034223	0	53	<65	FEMALE
D00000000224222	Tumor Mutation Burden	Sunitinib Malate	1	6.2532511978	0	65	>=65	MALE
D00000000224233	Tumor Mutation Burden	Sunitinib Malate	1	5.3853524983	0	41	<65	FEMALE
D00000000224250	Tumor Mutation Burden	Sunitinib Malate	1	0.0027378508	0	74	>=65	FEMALE
D00000000224270	Tumor Mutation Burden	Sunitinib Malate	1	0.9472963723	0	43	<65	MALE
D00000000224311	Tumor Mutation Burden	Sunitinib Malate	1	6.1136208077	0	73	>=65	MALE
D00000000224315	Tumor Mutation Burden	Sunitinib Malate	1	6.5325119781	0	44	<65	MALE
D00000000224324	Tumor Mutation Burden	Sunitinib Malate	1	0.6735112936	0	48	<65	MALE
D00000000224354	Tumor Mutation Burden	Sunitinib Malate	1	4.9856262834	0	60	<65	MALE
D00000000224364	Tumor Mutation Burden	Sunitinib Malate	1	4.8678986995	0	60	<65	MALE
D00000000224371	Tumor Mutation Burden	Sunitinib Malate	1	5.4099931554	0	83	>=65	MALE
D00000000224377	Tumor Mutation Burden	Sunitinib Malate	1	4.1368925394	1	45	<65	MALE
D00000000224409	Tumor Mutation Burden	Sunitinib Malate	1	2.4202600958	1	54	<65	FEMALE
D00000000224417	Tumor Mutation Burden	Sunitinib Malate	1	6.1656399726	1	63	<65	MALE
D00000000224421	Tumor Mutation Burden	Sunitinib Malate	1	0.0793976728	0	66	>=65	MALE
D00000000224423	Tumor Mutation Burden	Sunitinib Malate	1	6.8856947296	0	49	<65	FEMALE
D00000000224446	Tumor Mutation Burden	Sunitinib Malate	1	8.219028063	0	59	<65	MALE
D00000000224461	Tumor Mutation Burden	Sunitinib Malate	1	0.9691991786	1	61	<65	MALE
D00000000224467	Tumor Mutation Burden	Sunitinib Malate	1	5.4236824093	1	59	<65	MALE
D00000000224471	Tumor Mutation Burden	Sunitinib Malate	1	5.4099931554	0	38	<65	FEMALE
D00000000224478	Tumor Mutation Burden	Sunitinib Malate	1	1.0130047912	1	33	<65	MALE
D00000000224504	Tumor Mutation Burden	Sunitinib Malate	1	6.1136208077	0	51	<65	FEMALE
D00000000224506	Tumor Mutation Burden	Sunitinib Malate	1	1.1718001369	0	44	<65	MALE
D00000000224533	Tumor Mutation Burden	Sunitinib Malate	1	6.8802190281	0	65	>=65	MALE
D00000000224556	Tumor Mutation Burden	Sunitinib Malate	1	0.7446954141	0	69	>=65	MALE
D00000000224558	Tumor Mutation Burden	Sunitinib Malate	1	4.8678986995	1	56	<65	MALE
D00000000224565	Tumor Mutation Burden	Sunitinib Malate	1	5.1937029432	0	46	<65	FEMALE
D00000000224569	Tumor Mutation Burden	Sunitinib Malate	1	2.2997946612	1	53	<65	FEMALE
D00000000224593	Tumor Mutation Burden	Sunitinib Malate	1	3.4661190965	1	56	<65	MALE
D00000000224608	Tumor Mutation Burden	Sunitinib Malate	1	1.9110198494	1	62	<65	MALE
D00000000224613	Tumor Mutation Burden	Sunitinib Malate	1	0.7693360712	0	68	>=65	FEMALE
D00000000224629	Tumor Mutation Burden	Sunitinib Malate	1	6.5133470226	0	59	<65	MALE
D00000000224634	Tumor Mutation Burden	Sunitinib Malate	1	6.674880219	0	37	<65	MALE
D00000000224635	Tumor Mutation Burden	Sunitinib Malate	1	2.4339493498	0	66	>=65	MALE
D00000000224668	Tumor Mutation Burden	Sunitinib Malate	1	5.015742642	0	56	<65	MALE
D00000000224674	Tumor Mutation Burden	Sunitinib Malate	1	6.006844627	0	69	>=65	MALE
D00000000224681	Tumor Mutation Burden	Sunitinib Malate	1	2.7843942505	1	49	<65	MALE
D00000000224704	Tumor Mutation Burden	Sunitinib Malate	1	1.3607118412	1	55	<65	MALE
D00000000224716	Tumor Mutation Burden	Sunitinib Malate	1	1.401779603	0	53	<65	MALE
D00000000224732	Tumor Mutation Burden	Sunitinib Malate	1	0.9555099247	0	81	>=65	FEMALE
D00000000224734	Tumor Mutation Burden	Sunitinib Malate	1	1.1635865845	0	53	<65	MALE
D00000000224739	Tumor Mutation Burden	Sunitinib Malate	1	0.5804243669	1	62	<65	MALE
D00000000224741	Tumor Mutation Burden	Sunitinib Malate	1	6.3244353183	0	68	>=65	FEMALE
D00000000224772	Tumor Mutation Burden	Sunitinib Malate	1	2.1327857632	1	69	>=65	MALE
D00000000224781	Tumor Mutation Burden	Sunitinib Malate	1	0.4736481862	1	54	<65	MALE
D00000000224799	Tumor Mutation Burden	Sunitinib Malate	1	0.4435318275	1	69	>=65	MALE
D00000000224860	Tumor Mutation Burden	Sunitinib Malate	1	5.3798767967	0	56	<65	MALE
D00000000224203	Tumor Mutation Burden	Sunitinib Malate	2	1.7303216975	1	34	<65	MALE
D00000000224206	Tumor Mutation Burden	Sunitinib Malate	2	1.0376454483	1	48	<65	FEMALE
D00000000224221	Tumor Mutation Burden	Sunitinib Malate	2	1.8590006845	1	45	<65	FEMALE
D00000000224224	Tumor Mutation Burden	Sunitinib Malate	2	6.5215605749	0	45	<65	MALE
D00000000224239	Tumor Mutation Burden	Sunitinib Malate	2	3.9014373717	0	64	<65	MALE
D00000000224242	Tumor Mutation Burden	Sunitinib Malate	2	1.3415468857	1	46	<65	MALE
D00000000224251	Tumor Mutation Burden	Sunitinib Malate	2	0.0027378508	0	60	<65	MALE
D00000000224276	Tumor Mutation Burden	Sunitinib Malate	2	6.7679671458	0	55	<65	FEMALE
D00000000224285	Tumor Mutation Burden	Sunitinib Malate	2	0.3285420945	0	41	<65	MALE
D00000000224309	Tumor Mutation Burden	Sunitinib Malate	2	6.3846680356	0	48	<65	MALE
D00000000224312	Tumor Mutation Burden	Sunitinib Malate	2	4.9801505818	0	41	<65	MALE
D00000000224321	Tumor Mutation Burden	Sunitinib Malate	2	1.1334702259	0	67	>=65	MALE
D00000000224389	Tumor Mutation Burden	Sunitinib Malate	2	0.3175906913	1	72	>=65	FEMALE
D00000000224435	Tumor Mutation Burden	Sunitinib Malate	2	4.9445585216	0	57	<65	MALE
D00000000224443	Tumor Mutation Burden	Sunitinib Malate	2	4.681724846	0	65	>=65	MALE
D00000000224456	Tumor Mutation Burden	Sunitinib Malate	2	5.9630390144	0	52	<65	MALE
D00000000224462	Tumor Mutation Burden	Sunitinib Malate	2	0.9911019849	1	41	<65	MALE
D00000000224473	Tumor Mutation Burden	Sunitinib Malate	2	5.7029431896	0	61	<65	MALE
D00000000224491	Tumor Mutation Burden	Sunitinib Malate	2	6.4996577687	0	45	<65	MALE
D00000000224494	Tumor Mutation Burden	Sunitinib Malate	2	1.1608487337	1	79	>=65	FEMALE
D00000000224507	Tumor Mutation Burden	Sunitinib Malate	2	6.6091718001	0	51	<65	MALE
D00000000224513	Tumor Mutation Burden	Sunitinib Malate	2	6.3983572895	0	42	<65	MALE
D00000000224515	Tumor Mutation Burden	Sunitinib Malate	2	0.3504449008	1	73	>=65	MALE
D00000000224523	Tumor Mutation Burden	Sunitinib Malate	2	0.6899383984	1	70	>=65	MALE
D00000000224560	Tumor Mutation Burden	Sunitinib Malate	2	6.0123203285	0	52	<65	MALE
D00000000224598	Tumor Mutation Burden	Sunitinib Malate	2	5.9575633128	0	53	<65	MALE
D00000000224619	Tumor Mutation Burden	Sunitinib Malate	2	0.0027378508	0	69	>=65	MALE
D00000000224641	Tumor Mutation Burden	Sunitinib Malate	2	5.8425735797	0	57	<65	MALE
D00000000224655	Tumor Mutation Burden	Sunitinib Malate	2	0.7857631759	0	49	<65	MALE
D00000000224665	Tumor Mutation Burden	Sunitinib Malate	2	0.9609856263	0	69	>=65	FEMALE
D00000000224666	Tumor Mutation Burden	Sunitinib Malate	2	0.2327173169	1	47	<65	MALE
D00000000224678	Tumor Mutation Burden	Sunitinib Malate	2	5.3196440794	0	57	<65	MALE
D00000000224740	Tumor Mutation Burden	Sunitinib Malate	2	1.2539356605	1	55	<65	FEMALE
D00000000224743	Tumor Mutation Burden	Sunitinib Malate	2	3.2224503765	1	74	>=65	FEMALE
D00000000224749	Tumor Mutation Burden	Sunitinib Malate	2	0.2327173169	0	57	<65	FEMALE
D00000000224779	Tumor Mutation Burden	Sunitinib Malate	2	1.144421629	1	52	<65	FEMALE
D00000000224814	Tumor Mutation Burden	Sunitinib Malate	2	0.462696783	0	41	<65	MALE
D00000000224821	Tumor Mutation Burden	Sunitinib Malate	2	0.1971252567	0	68	>=65	FEMALE
D00000000224824	Tumor Mutation Burden	Sunitinib Malate	2	5.5058179329	0	58	<65	MALE
D00000000224833	Tumor Mutation Burden	Sunitinib Malate	2	1.5030800821	1	55	<65	MALE
D00000000224837	Tumor Mutation Burden	Sunitinib Malate	2	2.3846680356	0	44	<65	MALE
D00000000224859	Tumor Mutation Burden	Sunitinib Malate	2	5.2073921971	1	41	<65	MALE
D00000000224202	Tumor Mutation Burden	Placebo	1	5.5140314853	0	65	>=65	MALE
D00000000224238	Tumor Mutation Burden	Placebo	1	0.1505817933	1	67	>=65	MALE
D00000000224246	Tumor Mutation Burden	Placebo	1	1.6125941136	1	76	>=65	MALE
D00000000224252	Tumor Mutation Burden	Placebo	1	0.1368925394	1	70	>=65	FEMALE
D00000000224275	Tumor Mutation Burden	Placebo	1	0.5366187543	1	78	>=65	MALE
D00000000224280	Tumor Mutation Burden	Placebo	1	0.2327173169	1	46	<65	FEMALE
D00000000224298	Tumor Mutation Burden	Placebo	1	4.887063655	0	55	<65	MALE
D00000000224302	Tumor Mutation Burden	Placebo	1	3.0116358658	1	53	<65	MALE
D00000000224318	Tumor Mutation Burden	Placebo	1	0.6406570842	1	35	<65	MALE
D00000000224327	Tumor Mutation Burden	Placebo	1	1.4674880219	0	74	>=65	MALE
D00000000224329	Tumor Mutation Burden	Placebo	1	2.4558521561	1	75	>=65	FEMALE
D00000000224338	Tumor Mutation Burden	Placebo	1	1.8370978782	1	70	>=65	MALE
D00000000224380	Tumor Mutation Burden	Placebo	1	2.3244353183	0	36	<65	FEMALE
D00000000224383	Tumor Mutation Burden	Placebo	1	0.3668720055	0	76	>=65	MALE
D00000000224388	Tumor Mutation Burden	Placebo	1	0.462696783	1	60	<65	MALE
D00000000224419	Tumor Mutation Burden	Placebo	1	2.7214236824	0	54	<65	MALE
D00000000224433	Tumor Mutation Burden	Placebo	1	0.2600958248	1	58	<65	FEMALE
D00000000224437	Tumor Mutation Burden	Placebo	1	3.8767967146	1	68	>=65	FEMALE
D00000000224440	Tumor Mutation Burden	Placebo	1	2.8637919233	1	56	<65	MALE
D00000000224474	Tumor Mutation Burden	Placebo	1	7.3730321697	0	56	<65	MALE
D00000000224489	Tumor Mutation Burden	Placebo	1	6.9897330595	0	49	<65	MALE
D00000000224495	Tumor Mutation Burden	Placebo	1	0.5612594114	1	71	>=65	MALE
D00000000224517	Tumor Mutation Burden	Placebo	1	0.2409308693	0	81	>=65	MALE
D00000000224559	Tumor Mutation Burden	Placebo	1	0.2272416153	0	43	<65	FEMALE
D00000000224564	Tumor Mutation Burden	Placebo	1	2.8610540726	0	78	>=65	MALE
D00000000224591	Tumor Mutation Burden	Placebo	1	1.7577002053	1	50	<65	MALE
D00000000224618	Tumor Mutation Burden	Placebo	1	4.8186173854	0	40	<65	MALE
D00000000224664	Tumor Mutation Burden	Placebo	1	6.6803559206	0	59	<65	MALE
D00000000224676	Tumor Mutation Burden	Placebo	1	1.6481861739	0	50	<65	MALE
D00000000224694	Tumor Mutation Burden	Placebo	1	0.4681724846	1	67	>=65	FEMALE
D00000000224724	Tumor Mutation Burden	Placebo	1	1.9028062971	1	49	<65	MALE
D00000000224751	Tumor Mutation Burden	Placebo	1	0.1177275838	1	37	<65	FEMALE
D00000000224753	Tumor Mutation Burden	Placebo	1	0.5804243669	1	58	<65	MALE
D00000000224773	Tumor Mutation Burden	Placebo	1	5.5605749487	1	28	<65	MALE
D00000000224782	Tumor Mutation Burden	Placebo	1	2.5626283368	1	56	<65	MALE
D00000000224797	Tumor Mutation Burden	Placebo	1	7.8986995209	0	55	<65	MALE
D00000000224858	Tumor Mutation Burden	Placebo	1	4.8240930869	0	73	>=65	MALE
D00000000224209	Tumor Mutation Burden	Placebo	2	4.1779603012	0	53	<65	MALE
D00000000224213	Tumor Mutation Burden	Placebo	2	6.1054072553	0	56	<65	MALE
D00000000224223	Tumor Mutation Burden	Placebo	2	5.5989048597	0	69	>=65	MALE
D00000000224226	Tumor Mutation Burden	Placebo	2	5.6919917864	0	48	<65	FEMALE
D00000000224247	Tumor Mutation Burden	Placebo	2	4.6981519507	0	63	<65	MALE
D00000000224256	Tumor Mutation Burden	Placebo	2	2.1273100616	1	67	>=65	MALE
D00000000224273	Tumor Mutation Burden	Placebo	2	4.9664613279	1	69	>=65	MALE
D00000000224281	Tumor Mutation Burden	Placebo	2	0.887063655	1	51	<65	MALE
D00000000224282	Tumor Mutation Burden	Placebo	2	5.6235455168	0	50	<65	FEMALE
D00000000224286	Tumor Mutation Burden	Placebo	2	5.3497604381	1	63	<65	MALE
D00000000224292	Tumor Mutation Burden	Placebo	2	4.6872005476	0	53	<65	MALE
D00000000224349	Tumor Mutation Burden	Placebo	2	7.446954141	0	70	>=65	MALE
D00000000224355	Tumor Mutation Burden	Placebo	2	5.7330595483	0	68	>=65	MALE
D00000000224365	Tumor Mutation Burden	Placebo	2	0.2381930185	1	54	<65	MALE
D00000000224379	Tumor Mutation Burden	Placebo	2	5.0841889117	0	38	<65	FEMALE
D00000000224387	Tumor Mutation Burden	Placebo	2	4.9171800137	0	56	<65	MALE
D00000000224401	Tumor Mutation Burden	Placebo	2	0.2464065708	1	38	<65	MALE
D00000000224410	Tumor Mutation Burden	Placebo	2	5.5550992471	0	59	<65	FEMALE
D00000000224429	Tumor Mutation Burden	Placebo	2	5.7522245038	0	50	<65	MALE
D00000000224442	Tumor Mutation Burden	Placebo	2	0.9828884326	0	47	<65	MALE
D00000000224444	Tumor Mutation Burden	Placebo	2	6.2696783025	0	44	<65	MALE
D00000000224475	Tumor Mutation Burden	Placebo	2	1.1937029432	0	56	<65	MALE
D00000000224488	Tumor Mutation Burden	Placebo	2	5.3278576318	0	51	<65	FEMALE
D00000000224505	Tumor Mutation Burden	Placebo	2	2.3436002738	1	70	>=65	MALE
D00000000224581	Tumor Mutation Burden	Placebo	2	6.9021218344	0	43	<65	MALE
D00000000224592	Tumor Mutation Burden	Placebo	2	4.3832991102	0	71	>=65	MALE
D00000000224606	Tumor Mutation Burden	Placebo	2	8.0301163587	0	75	>=65	MALE
D00000000224627	Tumor Mutation Burden	Placebo	2	5.3360711841	0	71	>=65	FEMALE
D00000000224650	Tumor Mutation Burden	Placebo	2	0.2272416153	1	60	<65	FEMALE
D00000000224656	Tumor Mutation Burden	Placebo	2	4.3613963039	0	71	>=65	MALE
D00000000224659	Tumor Mutation Burden	Placebo	2	2.4969199179	1	52	<65	MALE
D00000000224705	Tumor Mutation Burden	Placebo	2	6.9349760438	0	59	<65	MALE
D00000000224706	Tumor Mutation Burden	Placebo	2	4.3915126626	0	53	<65	FEMALE
D00000000224760	Tumor Mutation Burden	Placebo	2	0.0027378508	0	65	>=65	MALE
D00000000224764	Tumor Mutation Burden	Placebo	2	5.9520876112	0	53	<65	FEMALE
D00000000224767	Tumor Mutation Burden	Placebo	2	5.8507871321	0	56	<65	MALE
D00000000224784	Tumor Mutation Burden	Placebo	2	1.363449692	0	70	>=65	MALE
D00000000224792	Tumor Mutation Burden	Placebo	2	2.6146475017	1	60	<65	MALE
D00000000224810	Tumor Mutation Burden	Placebo	2	0.0355920602	1	63	<65	FEMALE
D00000000224818	Tumor Mutation Burden	Placebo	2	0.5201916496	1	59	<65	FEMALE
D00000000224848	Tumor Mutation Burden	Placebo	2	5.2813141684	0	62	<65	MALE
D00000000224863	Tumor Mutation Burden	Placebo	2	0.1177275838	1	64	<65	MALE
D00000000224875	Tumor Mutation Burden	Placebo	2	5.5414099932	0	73	>=65	FEMALE
