# Supplementary material for: Molecular characterization of renal cell carcinoma tumors from a phase III anti-angiogenic adjuvant therapy trial
Source: Nat Commun. 2022 Oct 10;13:5959. doi: 10.1038/s41467-022-33555-8 (PMC9550765; doi:10.1038/s41467-022-33555-8)
Supplement: Supplementary file 4 — Source Data [file 41467_2022_33555_MOESM4_ESM.zip › STRAC_Figure Source Data Sets/Figure_3b_Forest_plot_for_treatment_arm_effect_for_association_of_RNA_sequence_expression_and_DFS.tsv]

Participant ID	Biomarker	Treatment	Strata - >= Median (1), < Median (2-Reference)	Disease Free Survival in Years	Censored Flag (1-Not Censored, 0-Censored)	Age	Age Category - < 65 or >= 65	Sex
D00000000224210	B9991003_Javelin_Renal_101_genes	Sunitinib Malate	1	4.977412731	0	29	<65	FEMALE
D00000000224219	B9991003_Javelin_Renal_101_genes	Sunitinib Malate	1	1.382614648	1	58	<65	MALE
D00000000224220	B9991003_Javelin_Renal_101_genes	Sunitinib Malate	1	5.295003422	0	53	<65	FEMALE
D00000000224222	B9991003_Javelin_Renal_101_genes	Sunitinib Malate	1	6.253251198	0	65	>=65	MALE
D00000000224224	B9991003_Javelin_Renal_101_genes	Sunitinib Malate	1	6.521560575	0	45	<65	MALE
D00000000224233	B9991003_Javelin_Renal_101_genes	Sunitinib Malate	1	5.385352498	0	41	<65	FEMALE
D00000000224242	B9991003_Javelin_Renal_101_genes	Sunitinib Malate	1	1.341546886	1	46	<65	MALE
D00000000224250	B9991003_Javelin_Renal_101_genes	Sunitinib Malate	1	0.002737851	0	74	>=65	FEMALE
D00000000224312	B9991003_Javelin_Renal_101_genes	Sunitinib Malate	1	4.980150582	0	41	<65	MALE
D00000000224371	B9991003_Javelin_Renal_101_genes	Sunitinib Malate	1	5.409993155	0	83	>=65	MALE
D00000000224376	B9991003_Javelin_Renal_101_genes	Sunitinib Malate	1	1.607118412	1	39	<65	FEMALE
D00000000224421	B9991003_Javelin_Renal_101_genes	Sunitinib Malate	1	0.079397673	0	66	>=65	MALE
D00000000224423	B9991003_Javelin_Renal_101_genes	Sunitinib Malate	1	6.88569473	0	49	<65	FEMALE
D00000000224435	B9991003_Javelin_Renal_101_genes	Sunitinib Malate	1	4.944558522	0	57	<65	MALE
D00000000224443	B9991003_Javelin_Renal_101_genes	Sunitinib Malate	1	4.681724846	0	65	>=65	MALE
D00000000224446	B9991003_Javelin_Renal_101_genes	Sunitinib Malate	1	8.219028063	0	59	<65	MALE
D00000000224461	B9991003_Javelin_Renal_101_genes	Sunitinib Malate	1	0.969199179	1	61	<65	MALE
D00000000224467	B9991003_Javelin_Renal_101_genes	Sunitinib Malate	1	5.423682409	1	59	<65	MALE
D00000000224473	B9991003_Javelin_Renal_101_genes	Sunitinib Malate	1	5.70294319	0	61	<65	MALE
D00000000224494	B9991003_Javelin_Renal_101_genes	Sunitinib Malate	1	1.160848734	1	79	>=65	FEMALE
D00000000224504	B9991003_Javelin_Renal_101_genes	Sunitinib Malate	1	6.113620808	0	51	<65	FEMALE
D00000000224513	B9991003_Javelin_Renal_101_genes	Sunitinib Malate	1	6.39835729	0	42	<65	MALE
D00000000224533	B9991003_Javelin_Renal_101_genes	Sunitinib Malate	1	6.880219028	0	65	>=65	MALE
D00000000224558	B9991003_Javelin_Renal_101_genes	Sunitinib Malate	1	4.8678987	1	56	<65	MALE
D00000000224560	B9991003_Javelin_Renal_101_genes	Sunitinib Malate	1	6.012320329	0	52	<65	MALE
D00000000224593	B9991003_Javelin_Renal_101_genes	Sunitinib Malate	1	3.466119097	1	56	<65	MALE
D00000000224613	B9991003_Javelin_Renal_101_genes	Sunitinib Malate	1	0.769336071	0	68	>=65	FEMALE
D00000000224619	B9991003_Javelin_Renal_101_genes	Sunitinib Malate	1	0.002737851	0	69	>=65	MALE
D00000000224629	B9991003_Javelin_Renal_101_genes	Sunitinib Malate	1	6.513347023	0	59	<65	MALE
D00000000224665	B9991003_Javelin_Renal_101_genes	Sunitinib Malate	1	0.960985626	0	69	>=65	FEMALE
D00000000224666	B9991003_Javelin_Renal_101_genes	Sunitinib Malate	1	0.232717317	1	47	<65	MALE
D00000000224681	B9991003_Javelin_Renal_101_genes	Sunitinib Malate	1	2.784394251	1	49	<65	MALE
D00000000224741	B9991003_Javelin_Renal_101_genes	Sunitinib Malate	1	6.324435318	0	68	>=65	FEMALE
D00000000224799	B9991003_Javelin_Renal_101_genes	Sunitinib Malate	1	0.443531828	1	69	>=65	MALE
D00000000224821	B9991003_Javelin_Renal_101_genes	Sunitinib Malate	1	0.197125257	0	68	>=65	FEMALE
D00000000224824	B9991003_Javelin_Renal_101_genes	Sunitinib Malate	1	5.505817933	0	58	<65	MALE
D00000000224859	B9991003_Javelin_Renal_101_genes	Sunitinib Malate	1	5.207392197	1	41	<65	MALE
D00000000224206	B9991003_Javelin_Renal_101_genes	Sunitinib Malate	2	1.037645448	1	48	<65	FEMALE
D00000000224237	B9991003_Javelin_Renal_101_genes	Sunitinib Malate	2	1.199178645	1	46	<65	MALE
D00000000224239	B9991003_Javelin_Renal_101_genes	Sunitinib Malate	2	3.901437372	0	64	<65	MALE
D00000000224251	B9991003_Javelin_Renal_101_genes	Sunitinib Malate	2	0.002737851	0	60	<65	MALE
D00000000224270	B9991003_Javelin_Renal_101_genes	Sunitinib Malate	2	0.947296372	0	43	<65	MALE
D00000000224285	B9991003_Javelin_Renal_101_genes	Sunitinib Malate	2	0.328542094	0	41	<65	MALE
D00000000224311	B9991003_Javelin_Renal_101_genes	Sunitinib Malate	2	6.113620808	0	73	>=65	MALE
D00000000224321	B9991003_Javelin_Renal_101_genes	Sunitinib Malate	2	1.133470226	0	67	>=65	MALE
D00000000224324	B9991003_Javelin_Renal_101_genes	Sunitinib Malate	2	0.673511294	0	48	<65	MALE
D00000000224354	B9991003_Javelin_Renal_101_genes	Sunitinib Malate	2	4.985626283	0	60	<65	MALE
D00000000224377	B9991003_Javelin_Renal_101_genes	Sunitinib Malate	2	4.136892539	1	45	<65	MALE
D00000000224409	B9991003_Javelin_Renal_101_genes	Sunitinib Malate	2	2.420260096	1	54	<65	FEMALE
D00000000224417	B9991003_Javelin_Renal_101_genes	Sunitinib Malate	2	6.165639973	1	63	<65	MALE
D00000000224456	B9991003_Javelin_Renal_101_genes	Sunitinib Malate	2	5.963039014	0	52	<65	MALE
D00000000224462	B9991003_Javelin_Renal_101_genes	Sunitinib Malate	2	0.991101985	1	41	<65	MALE
D00000000224471	B9991003_Javelin_Renal_101_genes	Sunitinib Malate	2	5.409993155	0	38	<65	FEMALE
D00000000224523	B9991003_Javelin_Renal_101_genes	Sunitinib Malate	2	0.689938398	1	70	>=65	MALE
D00000000224565	B9991003_Javelin_Renal_101_genes	Sunitinib Malate	2	5.193702943	0	46	<65	FEMALE
D00000000224569	B9991003_Javelin_Renal_101_genes	Sunitinib Malate	2	2.299794661	1	53	<65	FEMALE
D00000000224598	B9991003_Javelin_Renal_101_genes	Sunitinib Malate	2	5.957563313	0	53	<65	MALE
D00000000224608	B9991003_Javelin_Renal_101_genes	Sunitinib Malate	2	1.911019849	1	62	<65	MALE
D00000000224634	B9991003_Javelin_Renal_101_genes	Sunitinib Malate	2	6.674880219	0	37	<65	MALE
D00000000224641	B9991003_Javelin_Renal_101_genes	Sunitinib Malate	2	5.84257358	0	57	<65	MALE
D00000000224704	B9991003_Javelin_Renal_101_genes	Sunitinib Malate	2	1.360711841	1	55	<65	MALE
D00000000224716	B9991003_Javelin_Renal_101_genes	Sunitinib Malate	2	1.401779603	0	53	<65	MALE
D00000000224732	B9991003_Javelin_Renal_101_genes	Sunitinib Malate	2	0.955509925	0	81	>=65	FEMALE
D00000000224734	B9991003_Javelin_Renal_101_genes	Sunitinib Malate	2	1.163586585	0	53	<65	MALE
D00000000224739	B9991003_Javelin_Renal_101_genes	Sunitinib Malate	2	0.580424367	1	62	<65	MALE
D00000000224740	B9991003_Javelin_Renal_101_genes	Sunitinib Malate	2	1.253935661	1	55	<65	FEMALE
D00000000224743	B9991003_Javelin_Renal_101_genes	Sunitinib Malate	2	3.222450376	1	74	>=65	FEMALE
D00000000224772	B9991003_Javelin_Renal_101_genes	Sunitinib Malate	2	2.132785763	1	69	>=65	MALE
D00000000224779	B9991003_Javelin_Renal_101_genes	Sunitinib Malate	2	1.144421629	1	52	<65	FEMALE
D00000000224781	B9991003_Javelin_Renal_101_genes	Sunitinib Malate	2	0.473648186	1	54	<65	MALE
D00000000224833	B9991003_Javelin_Renal_101_genes	Sunitinib Malate	2	1.503080082	1	55	<65	MALE
D00000000224860	B9991003_Javelin_Renal_101_genes	Sunitinib Malate	2	5.379876797	0	56	<65	MALE
D00000000224202	B9991003_Javelin_Renal_101_genes	Placebo	1	5.514031485	0	65	>=65	MALE
D00000000224209	B9991003_Javelin_Renal_101_genes	Placebo	1	4.177960301	0	53	<65	MALE
D00000000224213	B9991003_Javelin_Renal_101_genes	Placebo	1	6.105407255	0	56	<65	MALE
D00000000224246	B9991003_Javelin_Renal_101_genes	Placebo	1	1.612594114	1	76	>=65	MALE
D00000000224247	B9991003_Javelin_Renal_101_genes	Placebo	1	4.698151951	0	63	<65	MALE
D00000000224292	B9991003_Javelin_Renal_101_genes	Placebo	1	4.687200548	0	53	<65	MALE
D00000000224327	B9991003_Javelin_Renal_101_genes	Placebo	1	1.467488022	0	74	>=65	MALE
D00000000224365	B9991003_Javelin_Renal_101_genes	Placebo	1	0.238193018	1	54	<65	MALE
D00000000224378	B9991003_Javelin_Renal_101_genes	Placebo	1	3.75633128	1	69	>=65	MALE
D00000000224379	B9991003_Javelin_Renal_101_genes	Placebo	1	5.084188912	0	38	<65	FEMALE
D00000000224383	B9991003_Javelin_Renal_101_genes	Placebo	1	0.366872005	0	76	>=65	MALE
D00000000224388	B9991003_Javelin_Renal_101_genes	Placebo	1	0.462696783	1	60	<65	MALE
D00000000224410	B9991003_Javelin_Renal_101_genes	Placebo	1	5.555099247	0	59	<65	FEMALE
D00000000224412	B9991003_Javelin_Renal_101_genes	Placebo	1	5.582477755	0	56	<65	MALE
D00000000224419	B9991003_Javelin_Renal_101_genes	Placebo	1	2.721423682	0	54	<65	MALE
D00000000224429	B9991003_Javelin_Renal_101_genes	Placebo	1	5.752224504	0	50	<65	MALE
D00000000224437	B9991003_Javelin_Renal_101_genes	Placebo	1	3.876796715	1	68	>=65	FEMALE
D00000000224442	B9991003_Javelin_Renal_101_genes	Placebo	1	0.982888433	0	47	<65	MALE
D00000000224444	B9991003_Javelin_Renal_101_genes	Placebo	1	6.269678303	0	44	<65	MALE
D00000000224475	B9991003_Javelin_Renal_101_genes	Placebo	1	1.193702943	0	56	<65	MALE
D00000000224488	B9991003_Javelin_Renal_101_genes	Placebo	1	5.327857632	0	51	<65	FEMALE
D00000000224505	B9991003_Javelin_Renal_101_genes	Placebo	1	2.343600274	1	70	>=65	MALE
D00000000224581	B9991003_Javelin_Renal_101_genes	Placebo	1	6.902121834	0	43	<65	MALE
D00000000224591	B9991003_Javelin_Renal_101_genes	Placebo	1	1.757700205	1	50	<65	MALE
D00000000224618	B9991003_Javelin_Renal_101_genes	Placebo	1	4.818617385	0	40	<65	MALE
D00000000224705	B9991003_Javelin_Renal_101_genes	Placebo	1	6.934976044	0	59	<65	MALE
D00000000224760	B9991003_Javelin_Renal_101_genes	Placebo	1	0.002737851	0	65	>=65	MALE
D00000000224773	B9991003_Javelin_Renal_101_genes	Placebo	1	5.560574949	1	28	<65	MALE
D00000000224810	B9991003_Javelin_Renal_101_genes	Placebo	1	0.03559206	1	63	<65	FEMALE
D00000000224848	B9991003_Javelin_Renal_101_genes	Placebo	1	5.281314168	0	62	<65	MALE
D00000000224204	B9991003_Javelin_Renal_101_genes	Placebo	2	5.149897331	0	64	<65	MALE
D00000000224226	B9991003_Javelin_Renal_101_genes	Placebo	2	5.691991786	0	48	<65	FEMALE
D00000000224280	B9991003_Javelin_Renal_101_genes	Placebo	2	0.232717317	1	46	<65	FEMALE
D00000000224282	B9991003_Javelin_Renal_101_genes	Placebo	2	5.623545517	0	50	<65	FEMALE
D00000000224286	B9991003_Javelin_Renal_101_genes	Placebo	2	5.349760438	1	63	<65	MALE
D00000000224302	B9991003_Javelin_Renal_101_genes	Placebo	2	3.011635866	1	53	<65	MALE
D00000000224329	B9991003_Javelin_Renal_101_genes	Placebo	2	2.455852156	1	75	>=65	FEMALE
D00000000224338	B9991003_Javelin_Renal_101_genes	Placebo	2	1.837097878	1	70	>=65	MALE
D00000000224370	B9991003_Javelin_Renal_101_genes	Placebo	2	4.681724846	0	65	>=65	MALE
D00000000224380	B9991003_Javelin_Renal_101_genes	Placebo	2	2.324435318	0	36	<65	FEMALE
D00000000224433	B9991003_Javelin_Renal_101_genes	Placebo	2	0.260095825	1	58	<65	FEMALE
D00000000224440	B9991003_Javelin_Renal_101_genes	Placebo	2	2.863791923	1	56	<65	MALE
D00000000224474	B9991003_Javelin_Renal_101_genes	Placebo	2	7.37303217	0	56	<65	MALE
D00000000224495	B9991003_Javelin_Renal_101_genes	Placebo	2	0.561259411	1	71	>=65	MALE
D00000000224517	B9991003_Javelin_Renal_101_genes	Placebo	2	0.240930869	0	81	>=65	MALE
D00000000224559	B9991003_Javelin_Renal_101_genes	Placebo	2	0.227241615	0	43	<65	FEMALE
D00000000224564	B9991003_Javelin_Renal_101_genes	Placebo	2	2.861054073	0	78	>=65	MALE
D00000000224592	B9991003_Javelin_Renal_101_genes	Placebo	2	4.38329911	0	71	>=65	MALE
D00000000224627	B9991003_Javelin_Renal_101_genes	Placebo	2	5.336071184	0	71	>=65	FEMALE
D00000000224650	B9991003_Javelin_Renal_101_genes	Placebo	2	0.227241615	1	60	<65	FEMALE
D00000000224656	B9991003_Javelin_Renal_101_genes	Placebo	2	4.361396304	0	71	>=65	MALE
D00000000224706	B9991003_Javelin_Renal_101_genes	Placebo	2	4.391512663	0	53	<65	FEMALE
D00000000224713	B9991003_Javelin_Renal_101_genes	Placebo	2	6.828199863	0	45	<65	FEMALE
D00000000224724	B9991003_Javelin_Renal_101_genes	Placebo	2	1.902806297	1	49	<65	MALE
D00000000224751	B9991003_Javelin_Renal_101_genes	Placebo	2	0.117727584	1	37	<65	FEMALE
D00000000224753	B9991003_Javelin_Renal_101_genes	Placebo	2	0.580424367	1	58	<65	MALE
D00000000224782	B9991003_Javelin_Renal_101_genes	Placebo	2	2.562628337	1	56	<65	MALE
D00000000224792	B9991003_Javelin_Renal_101_genes	Placebo	2	2.614647502	1	60	<65	MALE
D00000000224797	B9991003_Javelin_Renal_101_genes	Placebo	2	7.898699521	0	55	<65	MALE
D00000000224818	B9991003_Javelin_Renal_101_genes	Placebo	2	0.52019165	1	59	<65	FEMALE
D00000000224858	B9991003_Javelin_Renal_101_genes	Placebo	2	4.824093087	0	73	>=65	MALE
D00000000224206	B9991003_rc3_Angiogenesis	Sunitinib Malate	1	1.037645448	1	48	<65	FEMALE
D00000000224210	B9991003_rc3_Angiogenesis	Sunitinib Malate	1	4.977412731	0	29	<65	FEMALE
D00000000224220	B9991003_rc3_Angiogenesis	Sunitinib Malate	1	5.295003422	0	53	<65	FEMALE
D00000000224222	B9991003_rc3_Angiogenesis	Sunitinib Malate	1	6.253251198	0	65	>=65	MALE
D00000000224224	B9991003_rc3_Angiogenesis	Sunitinib Malate	1	6.521560575	0	45	<65	MALE
D00000000224233	B9991003_rc3_Angiogenesis	Sunitinib Malate	1	5.385352498	0	41	<65	FEMALE
D00000000224237	B9991003_rc3_Angiogenesis	Sunitinib Malate	1	1.199178645	1	46	<65	MALE
D00000000224239	B9991003_rc3_Angiogenesis	Sunitinib Malate	1	3.901437372	0	64	<65	MALE
D00000000224251	B9991003_rc3_Angiogenesis	Sunitinib Malate	1	0.002737851	0	60	<65	MALE
D00000000224270	B9991003_rc3_Angiogenesis	Sunitinib Malate	1	0.947296372	0	43	<65	MALE
D00000000224285	B9991003_rc3_Angiogenesis	Sunitinib Malate	1	0.328542094	0	41	<65	MALE
D00000000224312	B9991003_rc3_Angiogenesis	Sunitinib Malate	1	4.980150582	0	41	<65	MALE
D00000000224321	B9991003_rc3_Angiogenesis	Sunitinib Malate	1	1.133470226	0	67	>=65	MALE
D00000000224354	B9991003_rc3_Angiogenesis	Sunitinib Malate	1	4.985626283	0	60	<65	MALE
D00000000224376	B9991003_rc3_Angiogenesis	Sunitinib Malate	1	1.607118412	1	39	<65	FEMALE
D00000000224409	B9991003_rc3_Angiogenesis	Sunitinib Malate	1	2.420260096	1	54	<65	FEMALE
D00000000224417	B9991003_rc3_Angiogenesis	Sunitinib Malate	1	6.165639973	1	63	<65	MALE
D00000000224435	B9991003_rc3_Angiogenesis	Sunitinib Malate	1	4.944558522	0	57	<65	MALE
D00000000224443	B9991003_rc3_Angiogenesis	Sunitinib Malate	1	4.681724846	0	65	>=65	MALE
D00000000224446	B9991003_rc3_Angiogenesis	Sunitinib Malate	1	8.219028063	0	59	<65	MALE
D00000000224461	B9991003_rc3_Angiogenesis	Sunitinib Malate	1	0.969199179	1	61	<65	MALE
D00000000224462	B9991003_rc3_Angiogenesis	Sunitinib Malate	1	0.991101985	1	41	<65	MALE
D00000000224504	B9991003_rc3_Angiogenesis	Sunitinib Malate	1	6.113620808	0	51	<65	FEMALE
D00000000224513	B9991003_rc3_Angiogenesis	Sunitinib Malate	1	6.39835729	0	42	<65	MALE
D00000000224558	B9991003_rc3_Angiogenesis	Sunitinib Malate	1	4.8678987	1	56	<65	MALE
D00000000224569	B9991003_rc3_Angiogenesis	Sunitinib Malate	1	2.299794661	1	53	<65	FEMALE
D00000000224598	B9991003_rc3_Angiogenesis	Sunitinib Malate	1	5.957563313	0	53	<65	MALE
D00000000224613	B9991003_rc3_Angiogenesis	Sunitinib Malate	1	0.769336071	0	68	>=65	FEMALE
D00000000224629	B9991003_rc3_Angiogenesis	Sunitinib Malate	1	6.513347023	0	59	<65	MALE
D00000000224634	B9991003_rc3_Angiogenesis	Sunitinib Malate	1	6.674880219	0	37	<65	MALE
D00000000224641	B9991003_rc3_Angiogenesis	Sunitinib Malate	1	5.84257358	0	57	<65	MALE
D00000000224732	B9991003_rc3_Angiogenesis	Sunitinib Malate	1	0.955509925	0	81	>=65	FEMALE
D00000000224734	B9991003_rc3_Angiogenesis	Sunitinib Malate	1	1.163586585	0	53	<65	MALE
D00000000224739	B9991003_rc3_Angiogenesis	Sunitinib Malate	1	0.580424367	1	62	<65	MALE
D00000000224741	B9991003_rc3_Angiogenesis	Sunitinib Malate	1	6.324435318	0	68	>=65	FEMALE
D00000000224772	B9991003_rc3_Angiogenesis	Sunitinib Malate	1	2.132785763	1	69	>=65	MALE
D00000000224781	B9991003_rc3_Angiogenesis	Sunitinib Malate	1	0.473648186	1	54	<65	MALE
D00000000224824	B9991003_rc3_Angiogenesis	Sunitinib Malate	1	5.505817933	0	58	<65	MALE
D00000000224833	B9991003_rc3_Angiogenesis	Sunitinib Malate	1	1.503080082	1	55	<65	MALE
D00000000224860	B9991003_rc3_Angiogenesis	Sunitinib Malate	1	5.379876797	0	56	<65	MALE
D00000000224219	B9991003_rc3_Angiogenesis	Sunitinib Malate	2	1.382614648	1	58	<65	MALE
D00000000224242	B9991003_rc3_Angiogenesis	Sunitinib Malate	2	1.341546886	1	46	<65	MALE
D00000000224250	B9991003_rc3_Angiogenesis	Sunitinib Malate	2	0.002737851	0	74	>=65	FEMALE
D00000000224311	B9991003_rc3_Angiogenesis	Sunitinib Malate	2	6.113620808	0	73	>=65	MALE
D00000000224324	B9991003_rc3_Angiogenesis	Sunitinib Malate	2	0.673511294	0	48	<65	MALE
D00000000224371	B9991003_rc3_Angiogenesis	Sunitinib Malate	2	5.409993155	0	83	>=65	MALE
D00000000224377	B9991003_rc3_Angiogenesis	Sunitinib Malate	2	4.136892539	1	45	<65	MALE
D00000000224421	B9991003_rc3_Angiogenesis	Sunitinib Malate	2	0.079397673	0	66	>=65	MALE
D00000000224423	B9991003_rc3_Angiogenesis	Sunitinib Malate	2	6.88569473	0	49	<65	FEMALE
D00000000224456	B9991003_rc3_Angiogenesis	Sunitinib Malate	2	5.963039014	0	52	<65	MALE
D00000000224467	B9991003_rc3_Angiogenesis	Sunitinib Malate	2	5.423682409	1	59	<65	MALE
D00000000224471	B9991003_rc3_Angiogenesis	Sunitinib Malate	2	5.409993155	0	38	<65	FEMALE
D00000000224473	B9991003_rc3_Angiogenesis	Sunitinib Malate	2	5.70294319	0	61	<65	MALE
D00000000224494	B9991003_rc3_Angiogenesis	Sunitinib Malate	2	1.160848734	1	79	>=65	FEMALE
D00000000224523	B9991003_rc3_Angiogenesis	Sunitinib Malate	2	0.689938398	1	70	>=65	MALE
D00000000224533	B9991003_rc3_Angiogenesis	Sunitinib Malate	2	6.880219028	0	65	>=65	MALE
D00000000224560	B9991003_rc3_Angiogenesis	Sunitinib Malate	2	6.012320329	0	52	<65	MALE
D00000000224565	B9991003_rc3_Angiogenesis	Sunitinib Malate	2	5.193702943	0	46	<65	FEMALE
D00000000224593	B9991003_rc3_Angiogenesis	Sunitinib Malate	2	3.466119097	1	56	<65	MALE
D00000000224608	B9991003_rc3_Angiogenesis	Sunitinib Malate	2	1.911019849	1	62	<65	MALE
D00000000224619	B9991003_rc3_Angiogenesis	Sunitinib Malate	2	0.002737851	0	69	>=65	MALE
D00000000224665	B9991003_rc3_Angiogenesis	Sunitinib Malate	2	0.960985626	0	69	>=65	FEMALE
D00000000224666	B9991003_rc3_Angiogenesis	Sunitinib Malate	2	0.232717317	1	47	<65	MALE
D00000000224681	B9991003_rc3_Angiogenesis	Sunitinib Malate	2	2.784394251	1	49	<65	MALE
D00000000224704	B9991003_rc3_Angiogenesis	Sunitinib Malate	2	1.360711841	1	55	<65	MALE
D00000000224716	B9991003_rc3_Angiogenesis	Sunitinib Malate	2	1.401779603	0	53	<65	MALE
D00000000224740	B9991003_rc3_Angiogenesis	Sunitinib Malate	2	1.253935661	1	55	<65	FEMALE
D00000000224743	B9991003_rc3_Angiogenesis	Sunitinib Malate	2	3.222450376	1	74	>=65	FEMALE
D00000000224779	B9991003_rc3_Angiogenesis	Sunitinib Malate	2	1.144421629	1	52	<65	FEMALE
D00000000224799	B9991003_rc3_Angiogenesis	Sunitinib Malate	2	0.443531828	1	69	>=65	MALE
D00000000224821	B9991003_rc3_Angiogenesis	Sunitinib Malate	2	0.197125257	0	68	>=65	FEMALE
D00000000224859	B9991003_rc3_Angiogenesis	Sunitinib Malate	2	5.207392197	1	41	<65	MALE
D00000000224202	B9991003_rc3_Angiogenesis	Placebo	1	5.514031485	0	65	>=65	MALE
D00000000224209	B9991003_rc3_Angiogenesis	Placebo	1	4.177960301	0	53	<65	MALE
D00000000224213	B9991003_rc3_Angiogenesis	Placebo	1	6.105407255	0	56	<65	MALE
D00000000224246	B9991003_rc3_Angiogenesis	Placebo	1	1.612594114	1	76	>=65	MALE
D00000000224247	B9991003_rc3_Angiogenesis	Placebo	1	4.698151951	0	63	<65	MALE
D00000000224282	B9991003_rc3_Angiogenesis	Placebo	1	5.623545517	0	50	<65	FEMALE
D00000000224329	B9991003_rc3_Angiogenesis	Placebo	1	2.455852156	1	75	>=65	FEMALE
D00000000224370	B9991003_rc3_Angiogenesis	Placebo	1	4.681724846	0	65	>=65	MALE
D00000000224379	B9991003_rc3_Angiogenesis	Placebo	1	5.084188912	0	38	<65	FEMALE
D00000000224429	B9991003_rc3_Angiogenesis	Placebo	1	5.752224504	0	50	<65	MALE
D00000000224437	B9991003_rc3_Angiogenesis	Placebo	1	3.876796715	1	68	>=65	FEMALE
D00000000224440	B9991003_rc3_Angiogenesis	Placebo	1	2.863791923	1	56	<65	MALE
D00000000224444	B9991003_rc3_Angiogenesis	Placebo	1	6.269678303	0	44	<65	MALE
D00000000224474	B9991003_rc3_Angiogenesis	Placebo	1	7.37303217	0	56	<65	MALE
D00000000224475	B9991003_rc3_Angiogenesis	Placebo	1	1.193702943	0	56	<65	MALE
D00000000224505	B9991003_rc3_Angiogenesis	Placebo	1	2.343600274	1	70	>=65	MALE
D00000000224581	B9991003_rc3_Angiogenesis	Placebo	1	6.902121834	0	43	<65	MALE
D00000000224627	B9991003_rc3_Angiogenesis	Placebo	1	5.336071184	0	71	>=65	FEMALE
D00000000224705	B9991003_rc3_Angiogenesis	Placebo	1	6.934976044	0	59	<65	MALE
D00000000224706	B9991003_rc3_Angiogenesis	Placebo	1	4.391512663	0	53	<65	FEMALE
D00000000224713	B9991003_rc3_Angiogenesis	Placebo	1	6.828199863	0	45	<65	FEMALE
D00000000224724	B9991003_rc3_Angiogenesis	Placebo	1	1.902806297	1	49	<65	MALE
D00000000224760	B9991003_rc3_Angiogenesis	Placebo	1	0.002737851	0	65	>=65	MALE
D00000000224773	B9991003_rc3_Angiogenesis	Placebo	1	5.560574949	1	28	<65	MALE
D00000000224782	B9991003_rc3_Angiogenesis	Placebo	1	2.562628337	1	56	<65	MALE
D00000000224792	B9991003_rc3_Angiogenesis	Placebo	1	2.614647502	1	60	<65	MALE
D00000000224797	B9991003_rc3_Angiogenesis	Placebo	1	7.898699521	0	55	<65	MALE
D00000000224204	B9991003_rc3_Angiogenesis	Placebo	2	5.149897331	0	64	<65	MALE
D00000000224226	B9991003_rc3_Angiogenesis	Placebo	2	5.691991786	0	48	<65	FEMALE
D00000000224280	B9991003_rc3_Angiogenesis	Placebo	2	0.232717317	1	46	<65	FEMALE
D00000000224286	B9991003_rc3_Angiogenesis	Placebo	2	5.349760438	1	63	<65	MALE
D00000000224292	B9991003_rc3_Angiogenesis	Placebo	2	4.687200548	0	53	<65	MALE
D00000000224302	B9991003_rc3_Angiogenesis	Placebo	2	3.011635866	1	53	<65	MALE
D00000000224327	B9991003_rc3_Angiogenesis	Placebo	2	1.467488022	0	74	>=65	MALE
D00000000224338	B9991003_rc3_Angiogenesis	Placebo	2	1.837097878	1	70	>=65	MALE
D00000000224365	B9991003_rc3_Angiogenesis	Placebo	2	0.238193018	1	54	<65	MALE
D00000000224378	B9991003_rc3_Angiogenesis	Placebo	2	3.75633128	1	69	>=65	MALE
D00000000224380	B9991003_rc3_Angiogenesis	Placebo	2	2.324435318	0	36	<65	FEMALE
D00000000224383	B9991003_rc3_Angiogenesis	Placebo	2	0.366872005	0	76	>=65	MALE
D00000000224388	B9991003_rc3_Angiogenesis	Placebo	2	0.462696783	1	60	<65	MALE
D00000000224410	B9991003_rc3_Angiogenesis	Placebo	2	5.555099247	0	59	<65	FEMALE
D00000000224412	B9991003_rc3_Angiogenesis	Placebo	2	5.582477755	0	56	<65	MALE
D00000000224419	B9991003_rc3_Angiogenesis	Placebo	2	2.721423682	0	54	<65	MALE
D00000000224433	B9991003_rc3_Angiogenesis	Placebo	2	0.260095825	1	58	<65	FEMALE
D00000000224442	B9991003_rc3_Angiogenesis	Placebo	2	0.982888433	0	47	<65	MALE
D00000000224488	B9991003_rc3_Angiogenesis	Placebo	2	5.327857632	0	51	<65	FEMALE
D00000000224495	B9991003_rc3_Angiogenesis	Placebo	2	0.561259411	1	71	>=65	MALE
D00000000224517	B9991003_rc3_Angiogenesis	Placebo	2	0.240930869	0	81	>=65	MALE
D00000000224559	B9991003_rc3_Angiogenesis	Placebo	2	0.227241615	0	43	<65	FEMALE
D00000000224564	B9991003_rc3_Angiogenesis	Placebo	2	2.861054073	0	78	>=65	MALE
D00000000224591	B9991003_rc3_Angiogenesis	Placebo	2	1.757700205	1	50	<65	MALE
D00000000224592	B9991003_rc3_Angiogenesis	Placebo	2	4.38329911	0	71	>=65	MALE
D00000000224618	B9991003_rc3_Angiogenesis	Placebo	2	4.818617385	0	40	<65	MALE
D00000000224650	B9991003_rc3_Angiogenesis	Placebo	2	0.227241615	1	60	<65	FEMALE
D00000000224656	B9991003_rc3_Angiogenesis	Placebo	2	4.361396304	0	71	>=65	MALE
D00000000224751	B9991003_rc3_Angiogenesis	Placebo	2	0.117727584	1	37	<65	FEMALE
D00000000224753	B9991003_rc3_Angiogenesis	Placebo	2	0.580424367	1	58	<65	MALE
D00000000224810	B9991003_rc3_Angiogenesis	Placebo	2	0.03559206	1	63	<65	FEMALE
D00000000224818	B9991003_rc3_Angiogenesis	Placebo	2	0.52019165	1	59	<65	FEMALE
D00000000224848	B9991003_rc3_Angiogenesis	Placebo	2	5.281314168	0	62	<65	MALE
D00000000224858	B9991003_rc3_Angiogenesis	Placebo	2	4.824093087	0	73	>=65	MALE
D00000000224206	MCDERMOTT_ANGIO	Sunitinib Malate	1	1.037645448	1	48	<65	FEMALE
D00000000224210	MCDERMOTT_ANGIO	Sunitinib Malate	1	4.977412731	0	29	<65	FEMALE
D00000000224220	MCDERMOTT_ANGIO	Sunitinib Malate	1	5.295003422	0	53	<65	FEMALE
D00000000224233	MCDERMOTT_ANGIO	Sunitinib Malate	1	5.385352498	0	41	<65	FEMALE
D00000000224239	MCDERMOTT_ANGIO	Sunitinib Malate	1	3.901437372	0	64	<65	MALE
D00000000224242	MCDERMOTT_ANGIO	Sunitinib Malate	1	1.341546886	1	46	<65	MALE
D00000000224251	MCDERMOTT_ANGIO	Sunitinib Malate	1	0.002737851	0	60	<65	MALE
D00000000224270	MCDERMOTT_ANGIO	Sunitinib Malate	1	0.947296372	0	43	<65	MALE
D00000000224285	MCDERMOTT_ANGIO	Sunitinib Malate	1	0.328542094	0	41	<65	MALE
D00000000224312	MCDERMOTT_ANGIO	Sunitinib Malate	1	4.980150582	0	41	<65	MALE
D00000000224321	MCDERMOTT_ANGIO	Sunitinib Malate	1	1.133470226	0	67	>=65	MALE
D00000000224376	MCDERMOTT_ANGIO	Sunitinib Malate	1	1.607118412	1	39	<65	FEMALE
D00000000224409	MCDERMOTT_ANGIO	Sunitinib Malate	1	2.420260096	1	54	<65	FEMALE
D00000000224417	MCDERMOTT_ANGIO	Sunitinib Malate	1	6.165639973	1	63	<65	MALE
D00000000224435	MCDERMOTT_ANGIO	Sunitinib Malate	1	4.944558522	0	57	<65	MALE
D00000000224443	MCDERMOTT_ANGIO	Sunitinib Malate	1	4.681724846	0	65	>=65	MALE
D00000000224446	MCDERMOTT_ANGIO	Sunitinib Malate	1	8.219028063	0	59	<65	MALE
D00000000224461	MCDERMOTT_ANGIO	Sunitinib Malate	1	0.969199179	1	61	<65	MALE
D00000000224462	MCDERMOTT_ANGIO	Sunitinib Malate	1	0.991101985	1	41	<65	MALE
D00000000224467	MCDERMOTT_ANGIO	Sunitinib Malate	1	5.423682409	1	59	<65	MALE
D00000000224504	MCDERMOTT_ANGIO	Sunitinib Malate	1	6.113620808	0	51	<65	FEMALE
D00000000224513	MCDERMOTT_ANGIO	Sunitinib Malate	1	6.39835729	0	42	<65	MALE
D00000000224558	MCDERMOTT_ANGIO	Sunitinib Malate	1	4.8678987	1	56	<65	MALE
D00000000224569	MCDERMOTT_ANGIO	Sunitinib Malate	1	2.299794661	1	53	<65	FEMALE
D00000000224598	MCDERMOTT_ANGIO	Sunitinib Malate	1	5.957563313	0	53	<65	MALE
D00000000224613	MCDERMOTT_ANGIO	Sunitinib Malate	1	0.769336071	0	68	>=65	FEMALE
D00000000224629	MCDERMOTT_ANGIO	Sunitinib Malate	1	6.513347023	0	59	<65	MALE
D00000000224634	MCDERMOTT_ANGIO	Sunitinib Malate	1	6.674880219	0	37	<65	MALE
D00000000224641	MCDERMOTT_ANGIO	Sunitinib Malate	1	5.84257358	0	57	<65	MALE
D00000000224732	MCDERMOTT_ANGIO	Sunitinib Malate	1	0.955509925	0	81	>=65	FEMALE
D00000000224734	MCDERMOTT_ANGIO	Sunitinib Malate	1	1.163586585	0	53	<65	MALE
D00000000224739	MCDERMOTT_ANGIO	Sunitinib Malate	1	0.580424367	1	62	<65	MALE
D00000000224741	MCDERMOTT_ANGIO	Sunitinib Malate	1	6.324435318	0	68	>=65	FEMALE
D00000000224772	MCDERMOTT_ANGIO	Sunitinib Malate	1	2.132785763	1	69	>=65	MALE
D00000000224781	MCDERMOTT_ANGIO	Sunitinib Malate	1	0.473648186	1	54	<65	MALE
D00000000224824	MCDERMOTT_ANGIO	Sunitinib Malate	1	5.505817933	0	58	<65	MALE
D00000000224833	MCDERMOTT_ANGIO	Sunitinib Malate	1	1.503080082	1	55	<65	MALE
D00000000224860	MCDERMOTT_ANGIO	Sunitinib Malate	1	5.379876797	0	56	<65	MALE
D00000000224219	MCDERMOTT_ANGIO	Sunitinib Malate	2	1.382614648	1	58	<65	MALE
D00000000224222	MCDERMOTT_ANGIO	Sunitinib Malate	2	6.253251198	0	65	>=65	MALE
D00000000224224	MCDERMOTT_ANGIO	Sunitinib Malate	2	6.521560575	0	45	<65	MALE
D00000000224237	MCDERMOTT_ANGIO	Sunitinib Malate	2	1.199178645	1	46	<65	MALE
D00000000224250	MCDERMOTT_ANGIO	Sunitinib Malate	2	0.002737851	0	74	>=65	FEMALE
D00000000224311	MCDERMOTT_ANGIO	Sunitinib Malate	2	6.113620808	0	73	>=65	MALE
D00000000224324	MCDERMOTT_ANGIO	Sunitinib Malate	2	0.673511294	0	48	<65	MALE
D00000000224354	MCDERMOTT_ANGIO	Sunitinib Malate	2	4.985626283	0	60	<65	MALE
D00000000224371	MCDERMOTT_ANGIO	Sunitinib Malate	2	5.409993155	0	83	>=65	MALE
D00000000224377	MCDERMOTT_ANGIO	Sunitinib Malate	2	4.136892539	1	45	<65	MALE
D00000000224421	MCDERMOTT_ANGIO	Sunitinib Malate	2	0.079397673	0	66	>=65	MALE
D00000000224423	MCDERMOTT_ANGIO	Sunitinib Malate	2	6.88569473	0	49	<65	FEMALE
D00000000224456	MCDERMOTT_ANGIO	Sunitinib Malate	2	5.963039014	0	52	<65	MALE
D00000000224471	MCDERMOTT_ANGIO	Sunitinib Malate	2	5.409993155	0	38	<65	FEMALE
D00000000224473	MCDERMOTT_ANGIO	Sunitinib Malate	2	5.70294319	0	61	<65	MALE
D00000000224494	MCDERMOTT_ANGIO	Sunitinib Malate	2	1.160848734	1	79	>=65	FEMALE
D00000000224523	MCDERMOTT_ANGIO	Sunitinib Malate	2	0.689938398	1	70	>=65	MALE
D00000000224533	MCDERMOTT_ANGIO	Sunitinib Malate	2	6.880219028	0	65	>=65	MALE
D00000000224560	MCDERMOTT_ANGIO	Sunitinib Malate	2	6.012320329	0	52	<65	MALE
D00000000224565	MCDERMOTT_ANGIO	Sunitinib Malate	2	5.193702943	0	46	<65	FEMALE
D00000000224593	MCDERMOTT_ANGIO	Sunitinib Malate	2	3.466119097	1	56	<65	MALE
D00000000224608	MCDERMOTT_ANGIO	Sunitinib Malate	2	1.911019849	1	62	<65	MALE
D00000000224619	MCDERMOTT_ANGIO	Sunitinib Malate	2	0.002737851	0	69	>=65	MALE
D00000000224665	MCDERMOTT_ANGIO	Sunitinib Malate	2	0.960985626	0	69	>=65	FEMALE
D00000000224666	MCDERMOTT_ANGIO	Sunitinib Malate	2	0.232717317	1	47	<65	MALE
D00000000224681	MCDERMOTT_ANGIO	Sunitinib Malate	2	2.784394251	1	49	<65	MALE
D00000000224704	MCDERMOTT_ANGIO	Sunitinib Malate	2	1.360711841	1	55	<65	MALE
D00000000224716	MCDERMOTT_ANGIO	Sunitinib Malate	2	1.401779603	0	53	<65	MALE
D00000000224740	MCDERMOTT_ANGIO	Sunitinib Malate	2	1.253935661	1	55	<65	FEMALE
D00000000224743	MCDERMOTT_ANGIO	Sunitinib Malate	2	3.222450376	1	74	>=65	FEMALE
D00000000224779	MCDERMOTT_ANGIO	Sunitinib Malate	2	1.144421629	1	52	<65	FEMALE
D00000000224799	MCDERMOTT_ANGIO	Sunitinib Malate	2	0.443531828	1	69	>=65	MALE
D00000000224821	MCDERMOTT_ANGIO	Sunitinib Malate	2	0.197125257	0	68	>=65	FEMALE
D00000000224859	MCDERMOTT_ANGIO	Sunitinib Malate	2	5.207392197	1	41	<65	MALE
D00000000224202	MCDERMOTT_ANGIO	Placebo	1	5.514031485	0	65	>=65	MALE
D00000000224209	MCDERMOTT_ANGIO	Placebo	1	4.177960301	0	53	<65	MALE
D00000000224246	MCDERMOTT_ANGIO	Placebo	1	1.612594114	1	76	>=65	MALE
D00000000224282	MCDERMOTT_ANGIO	Placebo	1	5.623545517	0	50	<65	FEMALE
D00000000224302	MCDERMOTT_ANGIO	Placebo	1	3.011635866	1	53	<65	MALE
D00000000224327	MCDERMOTT_ANGIO	Placebo	1	1.467488022	0	74	>=65	MALE
D00000000224329	MCDERMOTT_ANGIO	Placebo	1	2.455852156	1	75	>=65	FEMALE
D00000000224370	MCDERMOTT_ANGIO	Placebo	1	4.681724846	0	65	>=65	MALE
D00000000224379	MCDERMOTT_ANGIO	Placebo	1	5.084188912	0	38	<65	FEMALE
D00000000224429	MCDERMOTT_ANGIO	Placebo	1	5.752224504	0	50	<65	MALE
D00000000224437	MCDERMOTT_ANGIO	Placebo	1	3.876796715	1	68	>=65	FEMALE
D00000000224440	MCDERMOTT_ANGIO	Placebo	1	2.863791923	1	56	<65	MALE
D00000000224444	MCDERMOTT_ANGIO	Placebo	1	6.269678303	0	44	<65	MALE
D00000000224474	MCDERMOTT_ANGIO	Placebo	1	7.37303217	0	56	<65	MALE
D00000000224475	MCDERMOTT_ANGIO	Placebo	1	1.193702943	0	56	<65	MALE
D00000000224488	MCDERMOTT_ANGIO	Placebo	1	5.327857632	0	51	<65	FEMALE
D00000000224505	MCDERMOTT_ANGIO	Placebo	1	2.343600274	1	70	>=65	MALE
D00000000224559	MCDERMOTT_ANGIO	Placebo	1	0.227241615	0	43	<65	FEMALE
D00000000224581	MCDERMOTT_ANGIO	Placebo	1	6.902121834	0	43	<65	MALE
D00000000224627	MCDERMOTT_ANGIO	Placebo	1	5.336071184	0	71	>=65	FEMALE
D00000000224656	MCDERMOTT_ANGIO	Placebo	1	4.361396304	0	71	>=65	MALE
D00000000224705	MCDERMOTT_ANGIO	Placebo	1	6.934976044	0	59	<65	MALE
D00000000224706	MCDERMOTT_ANGIO	Placebo	1	4.391512663	0	53	<65	FEMALE
D00000000224724	MCDERMOTT_ANGIO	Placebo	1	1.902806297	1	49	<65	MALE
D00000000224760	MCDERMOTT_ANGIO	Placebo	1	0.002737851	0	65	>=65	MALE
D00000000224773	MCDERMOTT_ANGIO	Placebo	1	5.560574949	1	28	<65	MALE
D00000000224782	MCDERMOTT_ANGIO	Placebo	1	2.562628337	1	56	<65	MALE
D00000000224792	MCDERMOTT_ANGIO	Placebo	1	2.614647502	1	60	<65	MALE
D00000000224797	MCDERMOTT_ANGIO	Placebo	1	7.898699521	0	55	<65	MALE
D00000000224204	MCDERMOTT_ANGIO	Placebo	2	5.149897331	0	64	<65	MALE
D00000000224213	MCDERMOTT_ANGIO	Placebo	2	6.105407255	0	56	<65	MALE
D00000000224226	MCDERMOTT_ANGIO	Placebo	2	5.691991786	0	48	<65	FEMALE
D00000000224247	MCDERMOTT_ANGIO	Placebo	2	4.698151951	0	63	<65	MALE
D00000000224280	MCDERMOTT_ANGIO	Placebo	2	0.232717317	1	46	<65	FEMALE
D00000000224286	MCDERMOTT_ANGIO	Placebo	2	5.349760438	1	63	<65	MALE
D00000000224292	MCDERMOTT_ANGIO	Placebo	2	4.687200548	0	53	<65	MALE
D00000000224338	MCDERMOTT_ANGIO	Placebo	2	1.837097878	1	70	>=65	MALE
D00000000224365	MCDERMOTT_ANGIO	Placebo	2	0.238193018	1	54	<65	MALE
D00000000224378	MCDERMOTT_ANGIO	Placebo	2	3.75633128	1	69	>=65	MALE
D00000000224380	MCDERMOTT_ANGIO	Placebo	2	2.324435318	0	36	<65	FEMALE
D00000000224383	MCDERMOTT_ANGIO	Placebo	2	0.366872005	0	76	>=65	MALE
D00000000224388	MCDERMOTT_ANGIO	Placebo	2	0.462696783	1	60	<65	MALE
D00000000224410	MCDERMOTT_ANGIO	Placebo	2	5.555099247	0	59	<65	FEMALE
D00000000224412	MCDERMOTT_ANGIO	Placebo	2	5.582477755	0	56	<65	MALE
D00000000224419	MCDERMOTT_ANGIO	Placebo	2	2.721423682	0	54	<65	MALE
D00000000224433	MCDERMOTT_ANGIO	Placebo	2	0.260095825	1	58	<65	FEMALE
D00000000224442	MCDERMOTT_ANGIO	Placebo	2	0.982888433	0	47	<65	MALE
D00000000224495	MCDERMOTT_ANGIO	Placebo	2	0.561259411	1	71	>=65	MALE
D00000000224517	MCDERMOTT_ANGIO	Placebo	2	0.240930869	0	81	>=65	MALE
D00000000224564	MCDERMOTT_ANGIO	Placebo	2	2.861054073	0	78	>=65	MALE
D00000000224591	MCDERMOTT_ANGIO	Placebo	2	1.757700205	1	50	<65	MALE
D00000000224592	MCDERMOTT_ANGIO	Placebo	2	4.38329911	0	71	>=65	MALE
D00000000224618	MCDERMOTT_ANGIO	Placebo	2	4.818617385	0	40	<65	MALE
D00000000224650	MCDERMOTT_ANGIO	Placebo	2	0.227241615	1	60	<65	FEMALE
D00000000224713	MCDERMOTT_ANGIO	Placebo	2	6.828199863	0	45	<65	FEMALE
D00000000224751	MCDERMOTT_ANGIO	Placebo	2	0.117727584	1	37	<65	FEMALE
D00000000224753	MCDERMOTT_ANGIO	Placebo	2	0.580424367	1	58	<65	MALE
D00000000224810	MCDERMOTT_ANGIO	Placebo	2	0.03559206	1	63	<65	FEMALE
D00000000224818	MCDERMOTT_ANGIO	Placebo	2	0.52019165	1	59	<65	FEMALE
D00000000224848	MCDERMOTT_ANGIO	Placebo	2	5.281314168	0	62	<65	MALE
D00000000224858	MCDERMOTT_ANGIO	Placebo	2	4.824093087	0	73	>=65	MALE
D00000000224206	MCDERMOTT_MYELOID_INFLAMMATION	Sunitinib Malate	1	1.037645448	1	48	<65	FEMALE
D00000000224219	MCDERMOTT_MYELOID_INFLAMMATION	Sunitinib Malate	1	1.382614648	1	58	<65	MALE
D00000000224237	MCDERMOTT_MYELOID_INFLAMMATION	Sunitinib Malate	1	1.199178645	1	46	<65	MALE
D00000000224239	MCDERMOTT_MYELOID_INFLAMMATION	Sunitinib Malate	1	3.901437372	0	64	<65	MALE
D00000000224242	MCDERMOTT_MYELOID_INFLAMMATION	Sunitinib Malate	1	1.341546886	1	46	<65	MALE
D00000000224250	MCDERMOTT_MYELOID_INFLAMMATION	Sunitinib Malate	1	0.002737851	0	74	>=65	FEMALE
D00000000224251	MCDERMOTT_MYELOID_INFLAMMATION	Sunitinib Malate	1	0.002737851	0	60	<65	MALE
D00000000224321	MCDERMOTT_MYELOID_INFLAMMATION	Sunitinib Malate	1	1.133470226	0	67	>=65	MALE
D00000000224376	MCDERMOTT_MYELOID_INFLAMMATION	Sunitinib Malate	1	1.607118412	1	39	<65	FEMALE
D00000000224417	MCDERMOTT_MYELOID_INFLAMMATION	Sunitinib Malate	1	6.165639973	1	63	<65	MALE
D00000000224435	MCDERMOTT_MYELOID_INFLAMMATION	Sunitinib Malate	1	4.944558522	0	57	<65	MALE
D00000000224461	MCDERMOTT_MYELOID_INFLAMMATION	Sunitinib Malate	1	0.969199179	1	61	<65	MALE
D00000000224467	MCDERMOTT_MYELOID_INFLAMMATION	Sunitinib Malate	1	5.423682409	1	59	<65	MALE
D00000000224494	MCDERMOTT_MYELOID_INFLAMMATION	Sunitinib Malate	1	1.160848734	1	79	>=65	FEMALE
D00000000224523	MCDERMOTT_MYELOID_INFLAMMATION	Sunitinib Malate	1	0.689938398	1	70	>=65	MALE
D00000000224533	MCDERMOTT_MYELOID_INFLAMMATION	Sunitinib Malate	1	6.880219028	0	65	>=65	MALE
D00000000224558	MCDERMOTT_MYELOID_INFLAMMATION	Sunitinib Malate	1	4.8678987	1	56	<65	MALE
D00000000224569	MCDERMOTT_MYELOID_INFLAMMATION	Sunitinib Malate	1	2.299794661	1	53	<65	FEMALE
D00000000224593	MCDERMOTT_MYELOID_INFLAMMATION	Sunitinib Malate	1	3.466119097	1	56	<65	MALE
D00000000224598	MCDERMOTT_MYELOID_INFLAMMATION	Sunitinib Malate	1	5.957563313	0	53	<65	MALE
D00000000224619	MCDERMOTT_MYELOID_INFLAMMATION	Sunitinib Malate	1	0.002737851	0	69	>=65	MALE
D00000000224641	MCDERMOTT_MYELOID_INFLAMMATION	Sunitinib Malate	1	5.84257358	0	57	<65	MALE
D00000000224665	MCDERMOTT_MYELOID_INFLAMMATION	Sunitinib Malate	1	0.960985626	0	69	>=65	FEMALE
D00000000224704	MCDERMOTT_MYELOID_INFLAMMATION	Sunitinib Malate	1	1.360711841	1	55	<65	MALE
D00000000224732	MCDERMOTT_MYELOID_INFLAMMATION	Sunitinib Malate	1	0.955509925	0	81	>=65	FEMALE
D00000000224740	MCDERMOTT_MYELOID_INFLAMMATION	Sunitinib Malate	1	1.253935661	1	55	<65	FEMALE
D00000000224741	MCDERMOTT_MYELOID_INFLAMMATION	Sunitinib Malate	1	6.324435318	0	68	>=65	FEMALE
D00000000224743	MCDERMOTT_MYELOID_INFLAMMATION	Sunitinib Malate	1	3.222450376	1	74	>=65	FEMALE
D00000000224779	MCDERMOTT_MYELOID_INFLAMMATION	Sunitinib Malate	1	1.144421629	1	52	<65	FEMALE
D00000000224781	MCDERMOTT_MYELOID_INFLAMMATION	Sunitinib Malate	1	0.473648186	1	54	<65	MALE
D00000000224799	MCDERMOTT_MYELOID_INFLAMMATION	Sunitinib Malate	1	0.443531828	1	69	>=65	MALE
D00000000224821	MCDERMOTT_MYELOID_INFLAMMATION	Sunitinib Malate	1	0.197125257	0	68	>=65	FEMALE
D00000000224824	MCDERMOTT_MYELOID_INFLAMMATION	Sunitinib Malate	1	5.505817933	0	58	<65	MALE
D00000000224833	MCDERMOTT_MYELOID_INFLAMMATION	Sunitinib Malate	1	1.503080082	1	55	<65	MALE
D00000000224860	MCDERMOTT_MYELOID_INFLAMMATION	Sunitinib Malate	1	5.379876797	0	56	<65	MALE
D00000000224210	MCDERMOTT_MYELOID_INFLAMMATION	Sunitinib Malate	2	4.977412731	0	29	<65	FEMALE
D00000000224220	MCDERMOTT_MYELOID_INFLAMMATION	Sunitinib Malate	2	5.295003422	0	53	<65	FEMALE
D00000000224222	MCDERMOTT_MYELOID_INFLAMMATION	Sunitinib Malate	2	6.253251198	0	65	>=65	MALE
D00000000224224	MCDERMOTT_MYELOID_INFLAMMATION	Sunitinib Malate	2	6.521560575	0	45	<65	MALE
D00000000224233	MCDERMOTT_MYELOID_INFLAMMATION	Sunitinib Malate	2	5.385352498	0	41	<65	FEMALE
D00000000224270	MCDERMOTT_MYELOID_INFLAMMATION	Sunitinib Malate	2	0.947296372	0	43	<65	MALE
D00000000224285	MCDERMOTT_MYELOID_INFLAMMATION	Sunitinib Malate	2	0.328542094	0	41	<65	MALE
D00000000224311	MCDERMOTT_MYELOID_INFLAMMATION	Sunitinib Malate	2	6.113620808	0	73	>=65	MALE
D00000000224312	MCDERMOTT_MYELOID_INFLAMMATION	Sunitinib Malate	2	4.980150582	0	41	<65	MALE
D00000000224324	MCDERMOTT_MYELOID_INFLAMMATION	Sunitinib Malate	2	0.673511294	0	48	<65	MALE
D00000000224354	MCDERMOTT_MYELOID_INFLAMMATION	Sunitinib Malate	2	4.985626283	0	60	<65	MALE
D00000000224371	MCDERMOTT_MYELOID_INFLAMMATION	Sunitinib Malate	2	5.409993155	0	83	>=65	MALE
D00000000224377	MCDERMOTT_MYELOID_INFLAMMATION	Sunitinib Malate	2	4.136892539	1	45	<65	MALE
D00000000224409	MCDERMOTT_MYELOID_INFLAMMATION	Sunitinib Malate	2	2.420260096	1	54	<65	FEMALE
D00000000224421	MCDERMOTT_MYELOID_INFLAMMATION	Sunitinib Malate	2	0.079397673	0	66	>=65	MALE
D00000000224423	MCDERMOTT_MYELOID_INFLAMMATION	Sunitinib Malate	2	6.88569473	0	49	<65	FEMALE
D00000000224443	MCDERMOTT_MYELOID_INFLAMMATION	Sunitinib Malate	2	4.681724846	0	65	>=65	MALE
D00000000224446	MCDERMOTT_MYELOID_INFLAMMATION	Sunitinib Malate	2	8.219028063	0	59	<65	MALE
D00000000224456	MCDERMOTT_MYELOID_INFLAMMATION	Sunitinib Malate	2	5.963039014	0	52	<65	MALE
D00000000224462	MCDERMOTT_MYELOID_INFLAMMATION	Sunitinib Malate	2	0.991101985	1	41	<65	MALE
D00000000224471	MCDERMOTT_MYELOID_INFLAMMATION	Sunitinib Malate	2	5.409993155	0	38	<65	FEMALE
D00000000224473	MCDERMOTT_MYELOID_INFLAMMATION	Sunitinib Malate	2	5.70294319	0	61	<65	MALE
D00000000224504	MCDERMOTT_MYELOID_INFLAMMATION	Sunitinib Malate	2	6.113620808	0	51	<65	FEMALE
D00000000224513	MCDERMOTT_MYELOID_INFLAMMATION	Sunitinib Malate	2	6.39835729	0	42	<65	MALE
D00000000224560	MCDERMOTT_MYELOID_INFLAMMATION	Sunitinib Malate	2	6.012320329	0	52	<65	MALE
D00000000224565	MCDERMOTT_MYELOID_INFLAMMATION	Sunitinib Malate	2	5.193702943	0	46	<65	FEMALE
D00000000224608	MCDERMOTT_MYELOID_INFLAMMATION	Sunitinib Malate	2	1.911019849	1	62	<65	MALE
D00000000224613	MCDERMOTT_MYELOID_INFLAMMATION	Sunitinib Malate	2	0.769336071	0	68	>=65	FEMALE
D00000000224629	MCDERMOTT_MYELOID_INFLAMMATION	Sunitinib Malate	2	6.513347023	0	59	<65	MALE
D00000000224634	MCDERMOTT_MYELOID_INFLAMMATION	Sunitinib Malate	2	6.674880219	0	37	<65	MALE
D00000000224666	MCDERMOTT_MYELOID_INFLAMMATION	Sunitinib Malate	2	0.232717317	1	47	<65	MALE
D00000000224681	MCDERMOTT_MYELOID_INFLAMMATION	Sunitinib Malate	2	2.784394251	1	49	<65	MALE
D00000000224716	MCDERMOTT_MYELOID_INFLAMMATION	Sunitinib Malate	2	1.401779603	0	53	<65	MALE
D00000000224734	MCDERMOTT_MYELOID_INFLAMMATION	Sunitinib Malate	2	1.163586585	0	53	<65	MALE
D00000000224739	MCDERMOTT_MYELOID_INFLAMMATION	Sunitinib Malate	2	0.580424367	1	62	<65	MALE
D00000000224772	MCDERMOTT_MYELOID_INFLAMMATION	Sunitinib Malate	2	2.132785763	1	69	>=65	MALE
D00000000224859	MCDERMOTT_MYELOID_INFLAMMATION	Sunitinib Malate	2	5.207392197	1	41	<65	MALE
D00000000224202	MCDERMOTT_MYELOID_INFLAMMATION	Placebo	1	5.514031485	0	65	>=65	MALE
D00000000224204	MCDERMOTT_MYELOID_INFLAMMATION	Placebo	1	5.149897331	0	64	<65	MALE
D00000000224209	MCDERMOTT_MYELOID_INFLAMMATION	Placebo	1	4.177960301	0	53	<65	MALE
D00000000224226	MCDERMOTT_MYELOID_INFLAMMATION	Placebo	1	5.691991786	0	48	<65	FEMALE
D00000000224246	MCDERMOTT_MYELOID_INFLAMMATION	Placebo	1	1.612594114	1	76	>=65	MALE
D00000000224247	MCDERMOTT_MYELOID_INFLAMMATION	Placebo	1	4.698151951	0	63	<65	MALE
D00000000224280	MCDERMOTT_MYELOID_INFLAMMATION	Placebo	1	0.232717317	1	46	<65	FEMALE
D00000000224286	MCDERMOTT_MYELOID_INFLAMMATION	Placebo	1	5.349760438	1	63	<65	MALE
D00000000224302	MCDERMOTT_MYELOID_INFLAMMATION	Placebo	1	3.011635866	1	53	<65	MALE
D00000000224365	MCDERMOTT_MYELOID_INFLAMMATION	Placebo	1	0.238193018	1	54	<65	MALE
D00000000224370	MCDERMOTT_MYELOID_INFLAMMATION	Placebo	1	4.681724846	0	65	>=65	MALE
D00000000224379	MCDERMOTT_MYELOID_INFLAMMATION	Placebo	1	5.084188912	0	38	<65	FEMALE
D00000000224383	MCDERMOTT_MYELOID_INFLAMMATION	Placebo	1	0.366872005	0	76	>=65	MALE
D00000000224412	MCDERMOTT_MYELOID_INFLAMMATION	Placebo	1	5.582477755	0	56	<65	MALE
D00000000224419	MCDERMOTT_MYELOID_INFLAMMATION	Placebo	1	2.721423682	0	54	<65	MALE
D00000000224433	MCDERMOTT_MYELOID_INFLAMMATION	Placebo	1	0.260095825	1	58	<65	FEMALE
D00000000224440	MCDERMOTT_MYELOID_INFLAMMATION	Placebo	1	2.863791923	1	56	<65	MALE
D00000000224495	MCDERMOTT_MYELOID_INFLAMMATION	Placebo	1	0.561259411	1	71	>=65	MALE
D00000000224517	MCDERMOTT_MYELOID_INFLAMMATION	Placebo	1	0.240930869	0	81	>=65	MALE
D00000000224559	MCDERMOTT_MYELOID_INFLAMMATION	Placebo	1	0.227241615	0	43	<65	FEMALE
D00000000224564	MCDERMOTT_MYELOID_INFLAMMATION	Placebo	1	2.861054073	0	78	>=65	MALE
D00000000224581	MCDERMOTT_MYELOID_INFLAMMATION	Placebo	1	6.902121834	0	43	<65	MALE
D00000000224592	MCDERMOTT_MYELOID_INFLAMMATION	Placebo	1	4.38329911	0	71	>=65	MALE
D00000000224650	MCDERMOTT_MYELOID_INFLAMMATION	Placebo	1	0.227241615	1	60	<65	FEMALE
D00000000224706	MCDERMOTT_MYELOID_INFLAMMATION	Placebo	1	4.391512663	0	53	<65	FEMALE
D00000000224713	MCDERMOTT_MYELOID_INFLAMMATION	Placebo	1	6.828199863	0	45	<65	FEMALE
D00000000224751	MCDERMOTT_MYELOID_INFLAMMATION	Placebo	1	0.117727584	1	37	<65	FEMALE
D00000000224792	MCDERMOTT_MYELOID_INFLAMMATION	Placebo	1	2.614647502	1	60	<65	MALE
D00000000224810	MCDERMOTT_MYELOID_INFLAMMATION	Placebo	1	0.03559206	1	63	<65	FEMALE
D00000000224818	MCDERMOTT_MYELOID_INFLAMMATION	Placebo	1	0.52019165	1	59	<65	FEMALE
D00000000224848	MCDERMOTT_MYELOID_INFLAMMATION	Placebo	1	5.281314168	0	62	<65	MALE
D00000000224858	MCDERMOTT_MYELOID_INFLAMMATION	Placebo	1	4.824093087	0	73	>=65	MALE
D00000000224213	MCDERMOTT_MYELOID_INFLAMMATION	Placebo	2	6.105407255	0	56	<65	MALE
D00000000224282	MCDERMOTT_MYELOID_INFLAMMATION	Placebo	2	5.623545517	0	50	<65	FEMALE
D00000000224292	MCDERMOTT_MYELOID_INFLAMMATION	Placebo	2	4.687200548	0	53	<65	MALE
D00000000224327	MCDERMOTT_MYELOID_INFLAMMATION	Placebo	2	1.467488022	0	74	>=65	MALE
D00000000224329	MCDERMOTT_MYELOID_INFLAMMATION	Placebo	2	2.455852156	1	75	>=65	FEMALE
D00000000224338	MCDERMOTT_MYELOID_INFLAMMATION	Placebo	2	1.837097878	1	70	>=65	MALE
D00000000224378	MCDERMOTT_MYELOID_INFLAMMATION	Placebo	2	3.75633128	1	69	>=65	MALE
D00000000224380	MCDERMOTT_MYELOID_INFLAMMATION	Placebo	2	2.324435318	0	36	<65	FEMALE
D00000000224388	MCDERMOTT_MYELOID_INFLAMMATION	Placebo	2	0.462696783	1	60	<65	MALE
D00000000224410	MCDERMOTT_MYELOID_INFLAMMATION	Placebo	2	5.555099247	0	59	<65	FEMALE
D00000000224429	MCDERMOTT_MYELOID_INFLAMMATION	Placebo	2	5.752224504	0	50	<65	MALE
D00000000224437	MCDERMOTT_MYELOID_INFLAMMATION	Placebo	2	3.876796715	1	68	>=65	FEMALE
D00000000224442	MCDERMOTT_MYELOID_INFLAMMATION	Placebo	2	0.982888433	0	47	<65	MALE
D00000000224444	MCDERMOTT_MYELOID_INFLAMMATION	Placebo	2	6.269678303	0	44	<65	MALE
D00000000224474	MCDERMOTT_MYELOID_INFLAMMATION	Placebo	2	7.37303217	0	56	<65	MALE
D00000000224475	MCDERMOTT_MYELOID_INFLAMMATION	Placebo	2	1.193702943	0	56	<65	MALE
D00000000224488	MCDERMOTT_MYELOID_INFLAMMATION	Placebo	2	5.327857632	0	51	<65	FEMALE
D00000000224505	MCDERMOTT_MYELOID_INFLAMMATION	Placebo	2	2.343600274	1	70	>=65	MALE
D00000000224591	MCDERMOTT_MYELOID_INFLAMMATION	Placebo	2	1.757700205	1	50	<65	MALE
D00000000224618	MCDERMOTT_MYELOID_INFLAMMATION	Placebo	2	4.818617385	0	40	<65	MALE
D00000000224627	MCDERMOTT_MYELOID_INFLAMMATION	Placebo	2	5.336071184	0	71	>=65	FEMALE
D00000000224656	MCDERMOTT_MYELOID_INFLAMMATION	Placebo	2	4.361396304	0	71	>=65	MALE
D00000000224705	MCDERMOTT_MYELOID_INFLAMMATION	Placebo	2	6.934976044	0	59	<65	MALE
D00000000224724	MCDERMOTT_MYELOID_INFLAMMATION	Placebo	2	1.902806297	1	49	<65	MALE
D00000000224753	MCDERMOTT_MYELOID_INFLAMMATION	Placebo	2	0.580424367	1	58	<65	MALE
D00000000224760	MCDERMOTT_MYELOID_INFLAMMATION	Placebo	2	0.002737851	0	65	>=65	MALE
D00000000224773	MCDERMOTT_MYELOID_INFLAMMATION	Placebo	2	5.560574949	1	28	<65	MALE
D00000000224782	MCDERMOTT_MYELOID_INFLAMMATION	Placebo	2	2.562628337	1	56	<65	MALE
D00000000224797	MCDERMOTT_MYELOID_INFLAMMATION	Placebo	2	7.898699521	0	55	<65	MALE
D00000000224206	MCDERMOTT_TEFF	Sunitinib Malate	1	1.037645448	1	48	<65	FEMALE
D00000000224210	MCDERMOTT_TEFF	Sunitinib Malate	1	4.977412731	0	29	<65	FEMALE
D00000000224219	MCDERMOTT_TEFF	Sunitinib Malate	1	1.382614648	1	58	<65	MALE
D00000000224220	MCDERMOTT_TEFF	Sunitinib Malate	1	5.295003422	0	53	<65	FEMALE
D00000000224222	MCDERMOTT_TEFF	Sunitinib Malate	1	6.253251198	0	65	>=65	MALE
D00000000224224	MCDERMOTT_TEFF	Sunitinib Malate	1	6.521560575	0	45	<65	MALE
D00000000224233	MCDERMOTT_TEFF	Sunitinib Malate	1	5.385352498	0	41	<65	FEMALE
D00000000224242	MCDERMOTT_TEFF	Sunitinib Malate	1	1.341546886	1	46	<65	MALE
D00000000224250	MCDERMOTT_TEFF	Sunitinib Malate	1	0.002737851	0	74	>=65	FEMALE
D00000000224312	MCDERMOTT_TEFF	Sunitinib Malate	1	4.980150582	0	41	<65	MALE
D00000000224371	MCDERMOTT_TEFF	Sunitinib Malate	1	5.409993155	0	83	>=65	MALE
D00000000224376	MCDERMOTT_TEFF	Sunitinib Malate	1	1.607118412	1	39	<65	FEMALE
D00000000224421	MCDERMOTT_TEFF	Sunitinib Malate	1	0.079397673	0	66	>=65	MALE
D00000000224423	MCDERMOTT_TEFF	Sunitinib Malate	1	6.88569473	0	49	<65	FEMALE
D00000000224435	MCDERMOTT_TEFF	Sunitinib Malate	1	4.944558522	0	57	<65	MALE
D00000000224443	MCDERMOTT_TEFF	Sunitinib Malate	1	4.681724846	0	65	>=65	MALE
D00000000224446	MCDERMOTT_TEFF	Sunitinib Malate	1	8.219028063	0	59	<65	MALE
D00000000224461	MCDERMOTT_TEFF	Sunitinib Malate	1	0.969199179	1	61	<65	MALE
D00000000224467	MCDERMOTT_TEFF	Sunitinib Malate	1	5.423682409	1	59	<65	MALE
D00000000224473	MCDERMOTT_TEFF	Sunitinib Malate	1	5.70294319	0	61	<65	MALE
D00000000224494	MCDERMOTT_TEFF	Sunitinib Malate	1	1.160848734	1	79	>=65	FEMALE
D00000000224504	MCDERMOTT_TEFF	Sunitinib Malate	1	6.113620808	0	51	<65	FEMALE
D00000000224513	MCDERMOTT_TEFF	Sunitinib Malate	1	6.39835729	0	42	<65	MALE
D00000000224533	MCDERMOTT_TEFF	Sunitinib Malate	1	6.880219028	0	65	>=65	MALE
D00000000224558	MCDERMOTT_TEFF	Sunitinib Malate	1	4.8678987	1	56	<65	MALE
D00000000224560	MCDERMOTT_TEFF	Sunitinib Malate	1	6.012320329	0	52	<65	MALE
D00000000224569	MCDERMOTT_TEFF	Sunitinib Malate	1	2.299794661	1	53	<65	FEMALE
D00000000224613	MCDERMOTT_TEFF	Sunitinib Malate	1	0.769336071	0	68	>=65	FEMALE
D00000000224619	MCDERMOTT_TEFF	Sunitinib Malate	1	0.002737851	0	69	>=65	MALE
D00000000224629	MCDERMOTT_TEFF	Sunitinib Malate	1	6.513347023	0	59	<65	MALE
D00000000224665	MCDERMOTT_TEFF	Sunitinib Malate	1	0.960985626	0	69	>=65	FEMALE
D00000000224666	MCDERMOTT_TEFF	Sunitinib Malate	1	0.232717317	1	47	<65	MALE
D00000000224681	MCDERMOTT_TEFF	Sunitinib Malate	1	2.784394251	1	49	<65	MALE
D00000000224741	MCDERMOTT_TEFF	Sunitinib Malate	1	6.324435318	0	68	>=65	FEMALE
D00000000224772	MCDERMOTT_TEFF	Sunitinib Malate	1	2.132785763	1	69	>=65	MALE
D00000000224799	MCDERMOTT_TEFF	Sunitinib Malate	1	0.443531828	1	69	>=65	MALE
D00000000224824	MCDERMOTT_TEFF	Sunitinib Malate	1	5.505817933	0	58	<65	MALE
D00000000224859	MCDERMOTT_TEFF	Sunitinib Malate	1	5.207392197	1	41	<65	MALE
D00000000224237	MCDERMOTT_TEFF	Sunitinib Malate	2	1.199178645	1	46	<65	MALE
D00000000224239	MCDERMOTT_TEFF	Sunitinib Malate	2	3.901437372	0	64	<65	MALE
D00000000224251	MCDERMOTT_TEFF	Sunitinib Malate	2	0.002737851	0	60	<65	MALE
D00000000224270	MCDERMOTT_TEFF	Sunitinib Malate	2	0.947296372	0	43	<65	MALE
D00000000224285	MCDERMOTT_TEFF	Sunitinib Malate	2	0.328542094	0	41	<65	MALE
D00000000224311	MCDERMOTT_TEFF	Sunitinib Malate	2	6.113620808	0	73	>=65	MALE
D00000000224321	MCDERMOTT_TEFF	Sunitinib Malate	2	1.133470226	0	67	>=65	MALE
D00000000224324	MCDERMOTT_TEFF	Sunitinib Malate	2	0.673511294	0	48	<65	MALE
D00000000224354	MCDERMOTT_TEFF	Sunitinib Malate	2	4.985626283	0	60	<65	MALE
D00000000224377	MCDERMOTT_TEFF	Sunitinib Malate	2	4.136892539	1	45	<65	MALE
D00000000224409	MCDERMOTT_TEFF	Sunitinib Malate	2	2.420260096	1	54	<65	FEMALE
D00000000224417	MCDERMOTT_TEFF	Sunitinib Malate	2	6.165639973	1	63	<65	MALE
D00000000224456	MCDERMOTT_TEFF	Sunitinib Malate	2	5.963039014	0	52	<65	MALE
D00000000224462	MCDERMOTT_TEFF	Sunitinib Malate	2	0.991101985	1	41	<65	MALE
D00000000224471	MCDERMOTT_TEFF	Sunitinib Malate	2	5.409993155	0	38	<65	FEMALE
D00000000224523	MCDERMOTT_TEFF	Sunitinib Malate	2	0.689938398	1	70	>=65	MALE
D00000000224565	MCDERMOTT_TEFF	Sunitinib Malate	2	5.193702943	0	46	<65	FEMALE
D00000000224593	MCDERMOTT_TEFF	Sunitinib Malate	2	3.466119097	1	56	<65	MALE
D00000000224598	MCDERMOTT_TEFF	Sunitinib Malate	2	5.957563313	0	53	<65	MALE
D00000000224608	MCDERMOTT_TEFF	Sunitinib Malate	2	1.911019849	1	62	<65	MALE
D00000000224634	MCDERMOTT_TEFF	Sunitinib Malate	2	6.674880219	0	37	<65	MALE
D00000000224641	MCDERMOTT_TEFF	Sunitinib Malate	2	5.84257358	0	57	<65	MALE
D00000000224704	MCDERMOTT_TEFF	Sunitinib Malate	2	1.360711841	1	55	<65	MALE
D00000000224716	MCDERMOTT_TEFF	Sunitinib Malate	2	1.401779603	0	53	<65	MALE
D00000000224732	MCDERMOTT_TEFF	Sunitinib Malate	2	0.955509925	0	81	>=65	FEMALE
D00000000224734	MCDERMOTT_TEFF	Sunitinib Malate	2	1.163586585	0	53	<65	MALE
D00000000224739	MCDERMOTT_TEFF	Sunitinib Malate	2	0.580424367	1	62	<65	MALE
D00000000224740	MCDERMOTT_TEFF	Sunitinib Malate	2	1.253935661	1	55	<65	FEMALE
D00000000224743	MCDERMOTT_TEFF	Sunitinib Malate	2	3.222450376	1	74	>=65	FEMALE
D00000000224779	MCDERMOTT_TEFF	Sunitinib Malate	2	1.144421629	1	52	<65	FEMALE
D00000000224781	MCDERMOTT_TEFF	Sunitinib Malate	2	0.473648186	1	54	<65	MALE
D00000000224821	MCDERMOTT_TEFF	Sunitinib Malate	2	0.197125257	0	68	>=65	FEMALE
D00000000224833	MCDERMOTT_TEFF	Sunitinib Malate	2	1.503080082	1	55	<65	MALE
D00000000224860	MCDERMOTT_TEFF	Sunitinib Malate	2	5.379876797	0	56	<65	MALE
D00000000224202	MCDERMOTT_TEFF	Placebo	1	5.514031485	0	65	>=65	MALE
D00000000224209	MCDERMOTT_TEFF	Placebo	1	4.177960301	0	53	<65	MALE
D00000000224213	MCDERMOTT_TEFF	Placebo	1	6.105407255	0	56	<65	MALE
D00000000224247	MCDERMOTT_TEFF	Placebo	1	4.698151951	0	63	<65	MALE
D00000000224292	MCDERMOTT_TEFF	Placebo	1	4.687200548	0	53	<65	MALE
D00000000224365	MCDERMOTT_TEFF	Placebo	1	0.238193018	1	54	<65	MALE
D00000000224378	MCDERMOTT_TEFF	Placebo	1	3.75633128	1	69	>=65	MALE
D00000000224383	MCDERMOTT_TEFF	Placebo	1	0.366872005	0	76	>=65	MALE
D00000000224388	MCDERMOTT_TEFF	Placebo	1	0.462696783	1	60	<65	MALE
D00000000224410	MCDERMOTT_TEFF	Placebo	1	5.555099247	0	59	<65	FEMALE
D00000000224412	MCDERMOTT_TEFF	Placebo	1	5.582477755	0	56	<65	MALE
D00000000224419	MCDERMOTT_TEFF	Placebo	1	2.721423682	0	54	<65	MALE
D00000000224429	MCDERMOTT_TEFF	Placebo	1	5.752224504	0	50	<65	MALE
D00000000224433	MCDERMOTT_TEFF	Placebo	1	0.260095825	1	58	<65	FEMALE
D00000000224437	MCDERMOTT_TEFF	Placebo	1	3.876796715	1	68	>=65	FEMALE
D00000000224442	MCDERMOTT_TEFF	Placebo	1	0.982888433	0	47	<65	MALE
D00000000224444	MCDERMOTT_TEFF	Placebo	1	6.269678303	0	44	<65	MALE
D00000000224475	MCDERMOTT_TEFF	Placebo	1	1.193702943	0	56	<65	MALE
D00000000224488	MCDERMOTT_TEFF	Placebo	1	5.327857632	0	51	<65	FEMALE
D00000000224505	MCDERMOTT_TEFF	Placebo	1	2.343600274	1	70	>=65	MALE
D00000000224581	MCDERMOTT_TEFF	Placebo	1	6.902121834	0	43	<65	MALE
D00000000224591	MCDERMOTT_TEFF	Placebo	1	1.757700205	1	50	<65	MALE
D00000000224618	MCDERMOTT_TEFF	Placebo	1	4.818617385	0	40	<65	MALE
D00000000224760	MCDERMOTT_TEFF	Placebo	1	0.002737851	0	65	>=65	MALE
D00000000224773	MCDERMOTT_TEFF	Placebo	1	5.560574949	1	28	<65	MALE
D00000000224782	MCDERMOTT_TEFF	Placebo	1	2.562628337	1	56	<65	MALE
D00000000224797	MCDERMOTT_TEFF	Placebo	1	7.898699521	0	55	<65	MALE
D00000000224810	MCDERMOTT_TEFF	Placebo	1	0.03559206	1	63	<65	FEMALE
D00000000224848	MCDERMOTT_TEFF	Placebo	1	5.281314168	0	62	<65	MALE
D00000000224204	MCDERMOTT_TEFF	Placebo	2	5.149897331	0	64	<65	MALE
D00000000224226	MCDERMOTT_TEFF	Placebo	2	5.691991786	0	48	<65	FEMALE
D00000000224246	MCDERMOTT_TEFF	Placebo	2	1.612594114	1	76	>=65	MALE
D00000000224280	MCDERMOTT_TEFF	Placebo	2	0.232717317	1	46	<65	FEMALE
D00000000224282	MCDERMOTT_TEFF	Placebo	2	5.623545517	0	50	<65	FEMALE
D00000000224286	MCDERMOTT_TEFF	Placebo	2	5.349760438	1	63	<65	MALE
D00000000224302	MCDERMOTT_TEFF	Placebo	2	3.011635866	1	53	<65	MALE
D00000000224327	MCDERMOTT_TEFF	Placebo	2	1.467488022	0	74	>=65	MALE
D00000000224329	MCDERMOTT_TEFF	Placebo	2	2.455852156	1	75	>=65	FEMALE
D00000000224338	MCDERMOTT_TEFF	Placebo	2	1.837097878	1	70	>=65	MALE
D00000000224370	MCDERMOTT_TEFF	Placebo	2	4.681724846	0	65	>=65	MALE
D00000000224379	MCDERMOTT_TEFF	Placebo	2	5.084188912	0	38	<65	FEMALE
D00000000224380	MCDERMOTT_TEFF	Placebo	2	2.324435318	0	36	<65	FEMALE
D00000000224440	MCDERMOTT_TEFF	Placebo	2	2.863791923	1	56	<65	MALE
D00000000224474	MCDERMOTT_TEFF	Placebo	2	7.37303217	0	56	<65	MALE
D00000000224495	MCDERMOTT_TEFF	Placebo	2	0.561259411	1	71	>=65	MALE
D00000000224517	MCDERMOTT_TEFF	Placebo	2	0.240930869	0	81	>=65	MALE
D00000000224559	MCDERMOTT_TEFF	Placebo	2	0.227241615	0	43	<65	FEMALE
D00000000224564	MCDERMOTT_TEFF	Placebo	2	2.861054073	0	78	>=65	MALE
D00000000224592	MCDERMOTT_TEFF	Placebo	2	4.38329911	0	71	>=65	MALE
D00000000224627	MCDERMOTT_TEFF	Placebo	2	5.336071184	0	71	>=65	FEMALE
D00000000224650	MCDERMOTT_TEFF	Placebo	2	0.227241615	1	60	<65	FEMALE
D00000000224656	MCDERMOTT_TEFF	Placebo	2	4.361396304	0	71	>=65	MALE
D00000000224705	MCDERMOTT_TEFF	Placebo	2	6.934976044	0	59	<65	MALE
D00000000224706	MCDERMOTT_TEFF	Placebo	2	4.391512663	0	53	<65	FEMALE
D00000000224713	MCDERMOTT_TEFF	Placebo	2	6.828199863	0	45	<65	FEMALE
D00000000224724	MCDERMOTT_TEFF	Placebo	2	1.902806297	1	49	<65	MALE
D00000000224751	MCDERMOTT_TEFF	Placebo	2	0.117727584	1	37	<65	FEMALE
D00000000224753	MCDERMOTT_TEFF	Placebo	2	0.580424367	1	58	<65	MALE
D00000000224792	MCDERMOTT_TEFF	Placebo	2	2.614647502	1	60	<65	MALE
D00000000224818	MCDERMOTT_TEFF	Placebo	2	0.52019165	1	59	<65	FEMALE
D00000000224858	MCDERMOTT_TEFF	Placebo	2	4.824093087	0	73	>=65	MALE
