# Supplementary material for: Molecular characterization of renal cell carcinoma tumors from a phase III anti-angiogenic adjuvant therapy trial
Source: Nat Commun. 2022 Oct 10;13:5959. doi: 10.1038/s41467-022-33555-8 (PMC9550765; doi:10.1038/s41467-022-33555-8)
Supplement: Supplementary file 4 — Source Data [file 41467_2022_33555_MOESM4_ESM.zip › STRAC_Figure Source Data Sets/Figure_3c_Kaplan_Meier_plot_in_overall_population_for_IMmotion_150_Teff_signature.tsv]

Participant ID	Biomarker	Treatment	Strata - >= Median (0), < Median (1-Reference)	Disease Free Survival in Years	Censored Flag (1-Not Censored, 0-Censored)	Age	Age Category (Age < 65 or Age >= 65)	Sex
D00000000224206	MCDERMOTT_TEFF	Sunitinib Malate	0	1.0376454483	1	48	Age <65	FEMALE
D00000000224210	MCDERMOTT_TEFF	Sunitinib Malate	0	4.977412731	0	29	Age <65	FEMALE
D00000000224219	MCDERMOTT_TEFF	Sunitinib Malate	0	1.3826146475	1	58	Age <65	MALE
D00000000224220	MCDERMOTT_TEFF	Sunitinib Malate	0	5.2950034223	0	53	Age <65	FEMALE
D00000000224222	MCDERMOTT_TEFF	Sunitinib Malate	0	6.2532511978	0	65	Age >=65	MALE
D00000000224224	MCDERMOTT_TEFF	Sunitinib Malate	0	6.5215605749	0	45	Age <65	MALE
D00000000224233	MCDERMOTT_TEFF	Sunitinib Malate	0	5.3853524983	0	41	Age <65	FEMALE
D00000000224237	MCDERMOTT_TEFF	Sunitinib Malate	1	1.1991786448	1	46	Age <65	MALE
D00000000224239	MCDERMOTT_TEFF	Sunitinib Malate	1	3.9014373717	0	64	Age <65	MALE
D00000000224242	MCDERMOTT_TEFF	Sunitinib Malate	0	1.3415468857	1	46	Age <65	MALE
D00000000224250	MCDERMOTT_TEFF	Sunitinib Malate	0	0.0027378508	0	74	Age >=65	FEMALE
D00000000224251	MCDERMOTT_TEFF	Sunitinib Malate	1	0.0027378508	0	60	Age <65	MALE
D00000000224270	MCDERMOTT_TEFF	Sunitinib Malate	1	0.9472963723	0	43	Age <65	MALE
D00000000224285	MCDERMOTT_TEFF	Sunitinib Malate	1	0.3285420945	0	41	Age <65	MALE
D00000000224311	MCDERMOTT_TEFF	Sunitinib Malate	1	6.1136208077	0	73	Age >=65	MALE
D00000000224312	MCDERMOTT_TEFF	Sunitinib Malate	0	4.9801505818	0	41	Age <65	MALE
D00000000224321	MCDERMOTT_TEFF	Sunitinib Malate	1	1.1334702259	0	67	Age >=65	MALE
D00000000224324	MCDERMOTT_TEFF	Sunitinib Malate	1	0.6735112936	0	48	Age <65	MALE
D00000000224354	MCDERMOTT_TEFF	Sunitinib Malate	1	4.9856262834	0	60	Age <65	MALE
D00000000224371	MCDERMOTT_TEFF	Sunitinib Malate	0	5.4099931554	0	83	Age >=65	MALE
D00000000224376	MCDERMOTT_TEFF	Sunitinib Malate	0	1.607118412	1	39	Age <65	FEMALE
D00000000224377	MCDERMOTT_TEFF	Sunitinib Malate	1	4.1368925394	1	45	Age <65	MALE
D00000000224409	MCDERMOTT_TEFF	Sunitinib Malate	1	2.4202600958	1	54	Age <65	FEMALE
D00000000224417	MCDERMOTT_TEFF	Sunitinib Malate	1	6.1656399726	1	63	Age <65	MALE
D00000000224421	MCDERMOTT_TEFF	Sunitinib Malate	0	0.0793976728	0	66	Age >=65	MALE
D00000000224423	MCDERMOTT_TEFF	Sunitinib Malate	0	6.8856947296	0	49	Age <65	FEMALE
D00000000224435	MCDERMOTT_TEFF	Sunitinib Malate	0	4.9445585216	0	57	Age <65	MALE
D00000000224443	MCDERMOTT_TEFF	Sunitinib Malate	0	4.681724846	0	65	Age >=65	MALE
D00000000224446	MCDERMOTT_TEFF	Sunitinib Malate	0	8.219028063	0	59	Age <65	MALE
D00000000224456	MCDERMOTT_TEFF	Sunitinib Malate	1	5.9630390144	0	52	Age <65	MALE
D00000000224461	MCDERMOTT_TEFF	Sunitinib Malate	0	0.9691991786	1	61	Age <65	MALE
D00000000224462	MCDERMOTT_TEFF	Sunitinib Malate	1	0.9911019849	1	41	Age <65	MALE
D00000000224467	MCDERMOTT_TEFF	Sunitinib Malate	0	5.4236824093	1	59	Age <65	MALE
D00000000224471	MCDERMOTT_TEFF	Sunitinib Malate	1	5.4099931554	0	38	Age <65	FEMALE
D00000000224473	MCDERMOTT_TEFF	Sunitinib Malate	0	5.7029431896	0	61	Age <65	MALE
D00000000224494	MCDERMOTT_TEFF	Sunitinib Malate	0	1.1608487337	1	79	Age >=65	FEMALE
D00000000224504	MCDERMOTT_TEFF	Sunitinib Malate	0	6.1136208077	0	51	Age <65	FEMALE
D00000000224513	MCDERMOTT_TEFF	Sunitinib Malate	0	6.3983572895	0	42	Age <65	MALE
D00000000224523	MCDERMOTT_TEFF	Sunitinib Malate	1	0.6899383984	1	70	Age >=65	MALE
D00000000224533	MCDERMOTT_TEFF	Sunitinib Malate	0	6.8802190281	0	65	Age >=65	MALE
D00000000224558	MCDERMOTT_TEFF	Sunitinib Malate	0	4.8678986995	1	56	Age <65	MALE
D00000000224560	MCDERMOTT_TEFF	Sunitinib Malate	0	6.0123203285	0	52	Age <65	MALE
D00000000224565	MCDERMOTT_TEFF	Sunitinib Malate	1	5.1937029432	0	46	Age <65	FEMALE
D00000000224569	MCDERMOTT_TEFF	Sunitinib Malate	0	2.2997946612	1	53	Age <65	FEMALE
D00000000224593	MCDERMOTT_TEFF	Sunitinib Malate	1	3.4661190965	1	56	Age <65	MALE
D00000000224598	MCDERMOTT_TEFF	Sunitinib Malate	1	5.9575633128	0	53	Age <65	MALE
D00000000224608	MCDERMOTT_TEFF	Sunitinib Malate	1	1.9110198494	1	62	Age <65	MALE
D00000000224613	MCDERMOTT_TEFF	Sunitinib Malate	0	0.7693360712	0	68	Age >=65	FEMALE
D00000000224619	MCDERMOTT_TEFF	Sunitinib Malate	0	0.0027378508	0	69	Age >=65	MALE
D00000000224629	MCDERMOTT_TEFF	Sunitinib Malate	0	6.5133470226	0	59	Age <65	MALE
D00000000224634	MCDERMOTT_TEFF	Sunitinib Malate	1	6.674880219	0	37	Age <65	MALE
D00000000224641	MCDERMOTT_TEFF	Sunitinib Malate	1	5.8425735797	0	57	Age <65	MALE
D00000000224665	MCDERMOTT_TEFF	Sunitinib Malate	0	0.9609856263	0	69	Age >=65	FEMALE
D00000000224666	MCDERMOTT_TEFF	Sunitinib Malate	0	0.2327173169	1	47	Age <65	MALE
D00000000224681	MCDERMOTT_TEFF	Sunitinib Malate	0	2.7843942505	1	49	Age <65	MALE
D00000000224704	MCDERMOTT_TEFF	Sunitinib Malate	1	1.3607118412	1	55	Age <65	MALE
D00000000224716	MCDERMOTT_TEFF	Sunitinib Malate	1	1.401779603	0	53	Age <65	MALE
D00000000224732	MCDERMOTT_TEFF	Sunitinib Malate	1	0.9555099247	0	81	Age >=65	FEMALE
D00000000224734	MCDERMOTT_TEFF	Sunitinib Malate	1	1.1635865845	0	53	Age <65	MALE
D00000000224739	MCDERMOTT_TEFF	Sunitinib Malate	1	0.5804243669	1	62	Age <65	MALE
D00000000224740	MCDERMOTT_TEFF	Sunitinib Malate	1	1.2539356605	1	55	Age <65	FEMALE
D00000000224741	MCDERMOTT_TEFF	Sunitinib Malate	0	6.3244353183	0	68	Age >=65	FEMALE
D00000000224743	MCDERMOTT_TEFF	Sunitinib Malate	1	3.2224503765	1	74	Age >=65	FEMALE
D00000000224772	MCDERMOTT_TEFF	Sunitinib Malate	0	2.1327857632	1	69	Age >=65	MALE
D00000000224779	MCDERMOTT_TEFF	Sunitinib Malate	1	1.144421629	1	52	Age <65	FEMALE
D00000000224781	MCDERMOTT_TEFF	Sunitinib Malate	1	0.4736481862	1	54	Age <65	MALE
D00000000224799	MCDERMOTT_TEFF	Sunitinib Malate	0	0.4435318275	1	69	Age >=65	MALE
D00000000224821	MCDERMOTT_TEFF	Sunitinib Malate	1	0.1971252567	0	68	Age >=65	FEMALE
D00000000224824	MCDERMOTT_TEFF	Sunitinib Malate	0	5.5058179329	0	58	Age <65	MALE
D00000000224833	MCDERMOTT_TEFF	Sunitinib Malate	1	1.5030800821	1	55	Age <65	MALE
D00000000224859	MCDERMOTT_TEFF	Sunitinib Malate	0	5.2073921971	1	41	Age <65	MALE
D00000000224860	MCDERMOTT_TEFF	Sunitinib Malate	1	5.3798767967	0	56	Age <65	MALE
D00000000224202	MCDERMOTT_TEFF	Placebo	0	5.5140314853	0	65	Age >=65	MALE
D00000000224204	MCDERMOTT_TEFF	Placebo	1	5.1498973306	0	64	Age <65	MALE
D00000000224209	MCDERMOTT_TEFF	Placebo	0	4.1779603012	0	53	Age <65	MALE
D00000000224213	MCDERMOTT_TEFF	Placebo	0	6.1054072553	0	56	Age <65	MALE
D00000000224226	MCDERMOTT_TEFF	Placebo	1	5.6919917864	0	48	Age <65	FEMALE
D00000000224246	MCDERMOTT_TEFF	Placebo	1	1.6125941136	1	76	Age >=65	MALE
D00000000224247	MCDERMOTT_TEFF	Placebo	0	4.6981519507	0	63	Age <65	MALE
D00000000224280	MCDERMOTT_TEFF	Placebo	1	0.2327173169	1	46	Age <65	FEMALE
D00000000224282	MCDERMOTT_TEFF	Placebo	1	5.6235455168	0	50	Age <65	FEMALE
D00000000224286	MCDERMOTT_TEFF	Placebo	1	5.3497604381	1	63	Age <65	MALE
D00000000224292	MCDERMOTT_TEFF	Placebo	0	4.6872005476	0	53	Age <65	MALE
D00000000224302	MCDERMOTT_TEFF	Placebo	1	3.0116358658	1	53	Age <65	MALE
D00000000224327	MCDERMOTT_TEFF	Placebo	1	1.4674880219	0	74	Age >=65	MALE
D00000000224329	MCDERMOTT_TEFF	Placebo	1	2.4558521561	1	75	Age >=65	FEMALE
D00000000224338	MCDERMOTT_TEFF	Placebo	1	1.8370978782	1	70	Age >=65	MALE
D00000000224365	MCDERMOTT_TEFF	Placebo	0	0.2381930185	1	54	Age <65	MALE
D00000000224370	MCDERMOTT_TEFF	Placebo	1	4.681724846	0	65	Age >=65	MALE
D00000000224378	MCDERMOTT_TEFF	Placebo	0	3.7563312799	1	69	Age >=65	MALE
D00000000224379	MCDERMOTT_TEFF	Placebo	1	5.0841889117	0	38	Age <65	FEMALE
D00000000224380	MCDERMOTT_TEFF	Placebo	1	2.3244353183	0	36	Age <65	FEMALE
D00000000224383	MCDERMOTT_TEFF	Placebo	0	0.3668720055	0	76	Age >=65	MALE
D00000000224388	MCDERMOTT_TEFF	Placebo	0	0.462696783	1	60	Age <65	MALE
D00000000224410	MCDERMOTT_TEFF	Placebo	0	5.5550992471	0	59	Age <65	FEMALE
D00000000224412	MCDERMOTT_TEFF	Placebo	0	5.582477755	0	56	Age <65	MALE
D00000000224419	MCDERMOTT_TEFF	Placebo	0	2.7214236824	0	54	Age <65	MALE
D00000000224429	MCDERMOTT_TEFF	Placebo	0	5.7522245038	0	50	Age <65	MALE
D00000000224433	MCDERMOTT_TEFF	Placebo	0	0.2600958248	1	58	Age <65	FEMALE
D00000000224437	MCDERMOTT_TEFF	Placebo	0	3.8767967146	1	68	Age >=65	FEMALE
D00000000224440	MCDERMOTT_TEFF	Placebo	1	2.8637919233	1	56	Age <65	MALE
D00000000224442	MCDERMOTT_TEFF	Placebo	0	0.9828884326	0	47	Age <65	MALE
D00000000224444	MCDERMOTT_TEFF	Placebo	0	6.2696783025	0	44	Age <65	MALE
D00000000224474	MCDERMOTT_TEFF	Placebo	1	7.3730321697	0	56	Age <65	MALE
D00000000224475	MCDERMOTT_TEFF	Placebo	0	1.1937029432	0	56	Age <65	MALE
D00000000224488	MCDERMOTT_TEFF	Placebo	0	5.3278576318	0	51	Age <65	FEMALE
D00000000224495	MCDERMOTT_TEFF	Placebo	1	0.5612594114	1	71	Age >=65	MALE
D00000000224505	MCDERMOTT_TEFF	Placebo	0	2.3436002738	1	70	Age >=65	MALE
D00000000224517	MCDERMOTT_TEFF	Placebo	1	0.2409308693	0	81	Age >=65	MALE
D00000000224559	MCDERMOTT_TEFF	Placebo	1	0.2272416153	0	43	Age <65	FEMALE
D00000000224564	MCDERMOTT_TEFF	Placebo	1	2.8610540726	0	78	Age >=65	MALE
D00000000224581	MCDERMOTT_TEFF	Placebo	0	6.9021218344	0	43	Age <65	MALE
D00000000224591	MCDERMOTT_TEFF	Placebo	0	1.7577002053	1	50	Age <65	MALE
D00000000224592	MCDERMOTT_TEFF	Placebo	1	4.3832991102	0	71	Age >=65	MALE
D00000000224618	MCDERMOTT_TEFF	Placebo	0	4.8186173854	0	40	Age <65	MALE
D00000000224627	MCDERMOTT_TEFF	Placebo	1	5.3360711841	0	71	Age >=65	FEMALE
D00000000224650	MCDERMOTT_TEFF	Placebo	1	0.2272416153	1	60	Age <65	FEMALE
D00000000224656	MCDERMOTT_TEFF	Placebo	1	4.3613963039	0	71	Age >=65	MALE
D00000000224705	MCDERMOTT_TEFF	Placebo	1	6.9349760438	0	59	Age <65	MALE
D00000000224706	MCDERMOTT_TEFF	Placebo	1	4.3915126626	0	53	Age <65	FEMALE
D00000000224713	MCDERMOTT_TEFF	Placebo	1	6.8281998631	0	45	Age <65	FEMALE
D00000000224724	MCDERMOTT_TEFF	Placebo	1	1.9028062971	1	49	Age <65	MALE
D00000000224751	MCDERMOTT_TEFF	Placebo	1	0.1177275838	1	37	Age <65	FEMALE
D00000000224753	MCDERMOTT_TEFF	Placebo	1	0.5804243669	1	58	Age <65	MALE
D00000000224760	MCDERMOTT_TEFF	Placebo	0	0.0027378508	0	65	Age >=65	MALE
D00000000224773	MCDERMOTT_TEFF	Placebo	0	5.5605749487	1	28	Age <65	MALE
D00000000224782	MCDERMOTT_TEFF	Placebo	0	2.5626283368	1	56	Age <65	MALE
D00000000224792	MCDERMOTT_TEFF	Placebo	1	2.6146475017	1	60	Age <65	MALE
D00000000224797	MCDERMOTT_TEFF	Placebo	0	7.8986995209	0	55	Age <65	MALE
D00000000224810	MCDERMOTT_TEFF	Placebo	0	0.0355920602	1	63	Age <65	FEMALE
D00000000224818	MCDERMOTT_TEFF	Placebo	1	0.5201916496	1	59	Age <65	FEMALE
D00000000224848	MCDERMOTT_TEFF	Placebo	0	5.2813141684	0	62	Age <65	MALE
D00000000224858	MCDERMOTT_TEFF	Placebo	1	4.8240930869	0	73	Age >=65	MALE
D00000000224202	MCDERMOTT_TEFF	Total	0	5.5140314853	0	65	Age >=65	MALE
D00000000224204	MCDERMOTT_TEFF	Total	1	5.1498973306	0	64	Age <65	MALE
D00000000224206	MCDERMOTT_TEFF	Total	0	1.0376454483	1	48	Age <65	FEMALE
D00000000224209	MCDERMOTT_TEFF	Total	0	4.1779603012	0	53	Age <65	MALE
D00000000224210	MCDERMOTT_TEFF	Total	0	4.977412731	0	29	Age <65	FEMALE
D00000000224213	MCDERMOTT_TEFF	Total	0	6.1054072553	0	56	Age <65	MALE
D00000000224219	MCDERMOTT_TEFF	Total	0	1.3826146475	1	58	Age <65	MALE
D00000000224220	MCDERMOTT_TEFF	Total	0	5.2950034223	0	53	Age <65	FEMALE
D00000000224222	MCDERMOTT_TEFF	Total	0	6.2532511978	0	65	Age >=65	MALE
D00000000224224	MCDERMOTT_TEFF	Total	0	6.5215605749	0	45	Age <65	MALE
D00000000224226	MCDERMOTT_TEFF	Total	1	5.6919917864	0	48	Age <65	FEMALE
D00000000224233	MCDERMOTT_TEFF	Total	0	5.3853524983	0	41	Age <65	FEMALE
D00000000224237	MCDERMOTT_TEFF	Total	1	1.1991786448	1	46	Age <65	MALE
D00000000224239	MCDERMOTT_TEFF	Total	1	3.9014373717	0	64	Age <65	MALE
D00000000224242	MCDERMOTT_TEFF	Total	0	1.3415468857	1	46	Age <65	MALE
D00000000224246	MCDERMOTT_TEFF	Total	1	1.6125941136	1	76	Age >=65	MALE
D00000000224247	MCDERMOTT_TEFF	Total	0	4.6981519507	0	63	Age <65	MALE
D00000000224250	MCDERMOTT_TEFF	Total	0	0.0027378508	0	74	Age >=65	FEMALE
D00000000224251	MCDERMOTT_TEFF	Total	1	0.0027378508	0	60	Age <65	MALE
D00000000224270	MCDERMOTT_TEFF	Total	1	0.9472963723	0	43	Age <65	MALE
D00000000224280	MCDERMOTT_TEFF	Total	1	0.2327173169	1	46	Age <65	FEMALE
D00000000224282	MCDERMOTT_TEFF	Total	1	5.6235455168	0	50	Age <65	FEMALE
D00000000224285	MCDERMOTT_TEFF	Total	1	0.3285420945	0	41	Age <65	MALE
D00000000224286	MCDERMOTT_TEFF	Total	1	5.3497604381	1	63	Age <65	MALE
D00000000224292	MCDERMOTT_TEFF	Total	0	4.6872005476	0	53	Age <65	MALE
D00000000224302	MCDERMOTT_TEFF	Total	1	3.0116358658	1	53	Age <65	MALE
D00000000224311	MCDERMOTT_TEFF	Total	1	6.1136208077	0	73	Age >=65	MALE
D00000000224312	MCDERMOTT_TEFF	Total	0	4.9801505818	0	41	Age <65	MALE
D00000000224321	MCDERMOTT_TEFF	Total	1	1.1334702259	0	67	Age >=65	MALE
D00000000224324	MCDERMOTT_TEFF	Total	1	0.6735112936	0	48	Age <65	MALE
D00000000224327	MCDERMOTT_TEFF	Total	1	1.4674880219	0	74	Age >=65	MALE
D00000000224329	MCDERMOTT_TEFF	Total	1	2.4558521561	1	75	Age >=65	FEMALE
D00000000224338	MCDERMOTT_TEFF	Total	1	1.8370978782	1	70	Age >=65	MALE
D00000000224354	MCDERMOTT_TEFF	Total	1	4.9856262834	0	60	Age <65	MALE
D00000000224365	MCDERMOTT_TEFF	Total	0	0.2381930185	1	54	Age <65	MALE
D00000000224370	MCDERMOTT_TEFF	Total	1	4.681724846	0	65	Age >=65	MALE
D00000000224371	MCDERMOTT_TEFF	Total	0	5.4099931554	0	83	Age >=65	MALE
D00000000224376	MCDERMOTT_TEFF	Total	0	1.607118412	1	39	Age <65	FEMALE
D00000000224377	MCDERMOTT_TEFF	Total	1	4.1368925394	1	45	Age <65	MALE
D00000000224378	MCDERMOTT_TEFF	Total	0	3.7563312799	1	69	Age >=65	MALE
D00000000224379	MCDERMOTT_TEFF	Total	1	5.0841889117	0	38	Age <65	FEMALE
D00000000224380	MCDERMOTT_TEFF	Total	1	2.3244353183	0	36	Age <65	FEMALE
D00000000224383	MCDERMOTT_TEFF	Total	0	0.3668720055	0	76	Age >=65	MALE
D00000000224388	MCDERMOTT_TEFF	Total	0	0.462696783	1	60	Age <65	MALE
D00000000224409	MCDERMOTT_TEFF	Total	1	2.4202600958	1	54	Age <65	FEMALE
D00000000224410	MCDERMOTT_TEFF	Total	0	5.5550992471	0	59	Age <65	FEMALE
D00000000224412	MCDERMOTT_TEFF	Total	0	5.582477755	0	56	Age <65	MALE
D00000000224417	MCDERMOTT_TEFF	Total	1	6.1656399726	1	63	Age <65	MALE
D00000000224419	MCDERMOTT_TEFF	Total	0	2.7214236824	0	54	Age <65	MALE
D00000000224421	MCDERMOTT_TEFF	Total	0	0.0793976728	0	66	Age >=65	MALE
D00000000224423	MCDERMOTT_TEFF	Total	0	6.8856947296	0	49	Age <65	FEMALE
D00000000224429	MCDERMOTT_TEFF	Total	0	5.7522245038	0	50	Age <65	MALE
D00000000224433	MCDERMOTT_TEFF	Total	0	0.2600958248	1	58	Age <65	FEMALE
D00000000224435	MCDERMOTT_TEFF	Total	0	4.9445585216	0	57	Age <65	MALE
D00000000224437	MCDERMOTT_TEFF	Total	0	3.8767967146	1	68	Age >=65	FEMALE
D00000000224440	MCDERMOTT_TEFF	Total	1	2.8637919233	1	56	Age <65	MALE
D00000000224442	MCDERMOTT_TEFF	Total	0	0.9828884326	0	47	Age <65	MALE
D00000000224443	MCDERMOTT_TEFF	Total	0	4.681724846	0	65	Age >=65	MALE
D00000000224444	MCDERMOTT_TEFF	Total	0	6.2696783025	0	44	Age <65	MALE
D00000000224446	MCDERMOTT_TEFF	Total	0	8.219028063	0	59	Age <65	MALE
D00000000224456	MCDERMOTT_TEFF	Total	1	5.9630390144	0	52	Age <65	MALE
D00000000224461	MCDERMOTT_TEFF	Total	0	0.9691991786	1	61	Age <65	MALE
D00000000224462	MCDERMOTT_TEFF	Total	1	0.9911019849	1	41	Age <65	MALE
D00000000224467	MCDERMOTT_TEFF	Total	0	5.4236824093	1	59	Age <65	MALE
D00000000224471	MCDERMOTT_TEFF	Total	1	5.4099931554	0	38	Age <65	FEMALE
D00000000224473	MCDERMOTT_TEFF	Total	0	5.7029431896	0	61	Age <65	MALE
D00000000224474	MCDERMOTT_TEFF	Total	1	7.3730321697	0	56	Age <65	MALE
D00000000224475	MCDERMOTT_TEFF	Total	0	1.1937029432	0	56	Age <65	MALE
D00000000224488	MCDERMOTT_TEFF	Total	0	5.3278576318	0	51	Age <65	FEMALE
D00000000224494	MCDERMOTT_TEFF	Total	0	1.1608487337	1	79	Age >=65	FEMALE
D00000000224495	MCDERMOTT_TEFF	Total	1	0.5612594114	1	71	Age >=65	MALE
D00000000224504	MCDERMOTT_TEFF	Total	0	6.1136208077	0	51	Age <65	FEMALE
D00000000224505	MCDERMOTT_TEFF	Total	0	2.3436002738	1	70	Age >=65	MALE
D00000000224513	MCDERMOTT_TEFF	Total	0	6.3983572895	0	42	Age <65	MALE
D00000000224517	MCDERMOTT_TEFF	Total	1	0.2409308693	0	81	Age >=65	MALE
D00000000224523	MCDERMOTT_TEFF	Total	1	0.6899383984	1	70	Age >=65	MALE
D00000000224533	MCDERMOTT_TEFF	Total	0	6.8802190281	0	65	Age >=65	MALE
D00000000224558	MCDERMOTT_TEFF	Total	0	4.8678986995	1	56	Age <65	MALE
D00000000224559	MCDERMOTT_TEFF	Total	1	0.2272416153	0	43	Age <65	FEMALE
D00000000224560	MCDERMOTT_TEFF	Total	0	6.0123203285	0	52	Age <65	MALE
D00000000224564	MCDERMOTT_TEFF	Total	1	2.8610540726	0	78	Age >=65	MALE
D00000000224565	MCDERMOTT_TEFF	Total	1	5.1937029432	0	46	Age <65	FEMALE
D00000000224569	MCDERMOTT_TEFF	Total	0	2.2997946612	1	53	Age <65	FEMALE
D00000000224581	MCDERMOTT_TEFF	Total	0	6.9021218344	0	43	Age <65	MALE
D00000000224591	MCDERMOTT_TEFF	Total	0	1.7577002053	1	50	Age <65	MALE
D00000000224592	MCDERMOTT_TEFF	Total	1	4.3832991102	0	71	Age >=65	MALE
D00000000224593	MCDERMOTT_TEFF	Total	1	3.4661190965	1	56	Age <65	MALE
D00000000224598	MCDERMOTT_TEFF	Total	1	5.9575633128	0	53	Age <65	MALE
D00000000224608	MCDERMOTT_TEFF	Total	1	1.9110198494	1	62	Age <65	MALE
D00000000224613	MCDERMOTT_TEFF	Total	0	0.7693360712	0	68	Age >=65	FEMALE
D00000000224618	MCDERMOTT_TEFF	Total	0	4.8186173854	0	40	Age <65	MALE
D00000000224619	MCDERMOTT_TEFF	Total	0	0.0027378508	0	69	Age >=65	MALE
D00000000224627	MCDERMOTT_TEFF	Total	1	5.3360711841	0	71	Age >=65	FEMALE
D00000000224629	MCDERMOTT_TEFF	Total	0	6.5133470226	0	59	Age <65	MALE
D00000000224634	MCDERMOTT_TEFF	Total	1	6.674880219	0	37	Age <65	MALE
D00000000224641	MCDERMOTT_TEFF	Total	1	5.8425735797	0	57	Age <65	MALE
D00000000224650	MCDERMOTT_TEFF	Total	1	0.2272416153	1	60	Age <65	FEMALE
D00000000224656	MCDERMOTT_TEFF	Total	1	4.3613963039	0	71	Age >=65	MALE
D00000000224665	MCDERMOTT_TEFF	Total	0	0.9609856263	0	69	Age >=65	FEMALE
D00000000224666	MCDERMOTT_TEFF	Total	0	0.2327173169	1	47	Age <65	MALE
D00000000224681	MCDERMOTT_TEFF	Total	0	2.7843942505	1	49	Age <65	MALE
D00000000224704	MCDERMOTT_TEFF	Total	1	1.3607118412	1	55	Age <65	MALE
D00000000224705	MCDERMOTT_TEFF	Total	1	6.9349760438	0	59	Age <65	MALE
D00000000224706	MCDERMOTT_TEFF	Total	1	4.3915126626	0	53	Age <65	FEMALE
D00000000224713	MCDERMOTT_TEFF	Total	1	6.8281998631	0	45	Age <65	FEMALE
D00000000224716	MCDERMOTT_TEFF	Total	1	1.401779603	0	53	Age <65	MALE
D00000000224724	MCDERMOTT_TEFF	Total	1	1.9028062971	1	49	Age <65	MALE
D00000000224732	MCDERMOTT_TEFF	Total	1	0.9555099247	0	81	Age >=65	FEMALE
D00000000224734	MCDERMOTT_TEFF	Total	1	1.1635865845	0	53	Age <65	MALE
D00000000224739	MCDERMOTT_TEFF	Total	1	0.5804243669	1	62	Age <65	MALE
D00000000224740	MCDERMOTT_TEFF	Total	1	1.2539356605	1	55	Age <65	FEMALE
D00000000224741	MCDERMOTT_TEFF	Total	0	6.3244353183	0	68	Age >=65	FEMALE
D00000000224743	MCDERMOTT_TEFF	Total	1	3.2224503765	1	74	Age >=65	FEMALE
D00000000224751	MCDERMOTT_TEFF	Total	1	0.1177275838	1	37	Age <65	FEMALE
D00000000224753	MCDERMOTT_TEFF	Total	1	0.5804243669	1	58	Age <65	MALE
D00000000224760	MCDERMOTT_TEFF	Total	0	0.0027378508	0	65	Age >=65	MALE
D00000000224772	MCDERMOTT_TEFF	Total	0	2.1327857632	1	69	Age >=65	MALE
D00000000224773	MCDERMOTT_TEFF	Total	0	5.5605749487	1	28	Age <65	MALE
D00000000224779	MCDERMOTT_TEFF	Total	1	1.144421629	1	52	Age <65	FEMALE
D00000000224781	MCDERMOTT_TEFF	Total	1	0.4736481862	1	54	Age <65	MALE
D00000000224782	MCDERMOTT_TEFF	Total	0	2.5626283368	1	56	Age <65	MALE
D00000000224792	MCDERMOTT_TEFF	Total	1	2.6146475017	1	60	Age <65	MALE
D00000000224797	MCDERMOTT_TEFF	Total	0	7.8986995209	0	55	Age <65	MALE
D00000000224799	MCDERMOTT_TEFF	Total	0	0.4435318275	1	69	Age >=65	MALE
D00000000224810	MCDERMOTT_TEFF	Total	0	0.0355920602	1	63	Age <65	FEMALE
D00000000224818	MCDERMOTT_TEFF	Total	1	0.5201916496	1	59	Age <65	FEMALE
D00000000224821	MCDERMOTT_TEFF	Total	1	0.1971252567	0	68	Age >=65	FEMALE
D00000000224824	MCDERMOTT_TEFF	Total	0	5.5058179329	0	58	Age <65	MALE
D00000000224833	MCDERMOTT_TEFF	Total	1	1.5030800821	1	55	Age <65	MALE
D00000000224848	MCDERMOTT_TEFF	Total	0	5.2813141684	0	62	Age <65	MALE
D00000000224858	MCDERMOTT_TEFF	Total	1	4.8240930869	0	73	Age >=65	MALE
D00000000224859	MCDERMOTT_TEFF	Total	0	5.2073921971	1	41	Age <65	MALE
D00000000224860	MCDERMOTT_TEFF	Total	1	5.3798767967	0	56	Age <65	MALE
