# Supplementary material for: Molecular characterization of renal cell carcinoma tumors from a phase III anti-angiogenic adjuvant therapy trial
Source: Nat Commun. 2022 Oct 10;13:5959. doi: 10.1038/s41467-022-33555-8 (PMC9550765; doi:10.1038/s41467-022-33555-8)
Supplement: Supplementary file 4 — Source Data [file 41467_2022_33555_MOESM4_ESM.zip › STRAC_Figure Source Data Sets/Figure_3d_Kaplan_Meier_plot_in_the_overall_population_of_JAVELIN_Renal_101_Immune_signature.tsv]

Participant ID	Biomarker	Treatment	Strata - >= Median (1), < Median (2-Reference)	BICR Disease Free Survival in Years	Censored Flag (1-Not Censored, 0-Censored)
D00000000224206	B9991003_Javelin_Renal_101_genes	Sunitinib Malate	2	1.037645448	1
D00000000224210	B9991003_Javelin_Renal_101_genes	Sunitinib Malate	1	4.977412731	0
D00000000224219	B9991003_Javelin_Renal_101_genes	Sunitinib Malate	1	1.382614648	1
D00000000224220	B9991003_Javelin_Renal_101_genes	Sunitinib Malate	1	5.295003422	0
D00000000224222	B9991003_Javelin_Renal_101_genes	Sunitinib Malate	1	6.253251198	0
D00000000224224	B9991003_Javelin_Renal_101_genes	Sunitinib Malate	1	6.521560575	0
D00000000224233	B9991003_Javelin_Renal_101_genes	Sunitinib Malate	1	5.385352498	0
D00000000224237	B9991003_Javelin_Renal_101_genes	Sunitinib Malate	2	1.199178645	1
D00000000224239	B9991003_Javelin_Renal_101_genes	Sunitinib Malate	2	3.901437372	0
D00000000224242	B9991003_Javelin_Renal_101_genes	Sunitinib Malate	1	1.341546886	1
D00000000224250	B9991003_Javelin_Renal_101_genes	Sunitinib Malate	1	0.002737851	0
D00000000224251	B9991003_Javelin_Renal_101_genes	Sunitinib Malate	2	0.002737851	0
D00000000224270	B9991003_Javelin_Renal_101_genes	Sunitinib Malate	2	0.947296372	0
D00000000224285	B9991003_Javelin_Renal_101_genes	Sunitinib Malate	2	0.328542094	0
D00000000224311	B9991003_Javelin_Renal_101_genes	Sunitinib Malate	2	6.113620808	0
D00000000224312	B9991003_Javelin_Renal_101_genes	Sunitinib Malate	1	4.980150582	0
D00000000224321	B9991003_Javelin_Renal_101_genes	Sunitinib Malate	2	1.133470226	0
D00000000224324	B9991003_Javelin_Renal_101_genes	Sunitinib Malate	2	0.673511294	0
D00000000224354	B9991003_Javelin_Renal_101_genes	Sunitinib Malate	2	4.985626283	0
D00000000224371	B9991003_Javelin_Renal_101_genes	Sunitinib Malate	1	5.409993155	0
D00000000224376	B9991003_Javelin_Renal_101_genes	Sunitinib Malate	1	1.607118412	1
D00000000224377	B9991003_Javelin_Renal_101_genes	Sunitinib Malate	2	4.136892539	1
D00000000224409	B9991003_Javelin_Renal_101_genes	Sunitinib Malate	2	2.420260096	1
D00000000224417	B9991003_Javelin_Renal_101_genes	Sunitinib Malate	2	6.165639973	1
D00000000224421	B9991003_Javelin_Renal_101_genes	Sunitinib Malate	1	0.079397673	0
D00000000224423	B9991003_Javelin_Renal_101_genes	Sunitinib Malate	1	6.88569473	0
D00000000224435	B9991003_Javelin_Renal_101_genes	Sunitinib Malate	1	4.944558522	0
D00000000224443	B9991003_Javelin_Renal_101_genes	Sunitinib Malate	1	4.681724846	0
D00000000224446	B9991003_Javelin_Renal_101_genes	Sunitinib Malate	1	8.219028063	0
D00000000224456	B9991003_Javelin_Renal_101_genes	Sunitinib Malate	2	5.963039014	0
D00000000224461	B9991003_Javelin_Renal_101_genes	Sunitinib Malate	1	0.969199179	1
D00000000224462	B9991003_Javelin_Renal_101_genes	Sunitinib Malate	2	0.991101985	1
D00000000224467	B9991003_Javelin_Renal_101_genes	Sunitinib Malate	1	5.423682409	1
D00000000224471	B9991003_Javelin_Renal_101_genes	Sunitinib Malate	2	5.409993155	0
D00000000224473	B9991003_Javelin_Renal_101_genes	Sunitinib Malate	1	5.70294319	0
D00000000224494	B9991003_Javelin_Renal_101_genes	Sunitinib Malate	1	1.160848734	1
D00000000224504	B9991003_Javelin_Renal_101_genes	Sunitinib Malate	1	6.113620808	0
D00000000224513	B9991003_Javelin_Renal_101_genes	Sunitinib Malate	1	6.39835729	0
D00000000224523	B9991003_Javelin_Renal_101_genes	Sunitinib Malate	2	0.689938398	1
D00000000224533	B9991003_Javelin_Renal_101_genes	Sunitinib Malate	1	6.880219028	0
D00000000224558	B9991003_Javelin_Renal_101_genes	Sunitinib Malate	1	4.8678987	1
D00000000224560	B9991003_Javelin_Renal_101_genes	Sunitinib Malate	1	6.012320329	0
D00000000224565	B9991003_Javelin_Renal_101_genes	Sunitinib Malate	2	5.193702943	0
D00000000224569	B9991003_Javelin_Renal_101_genes	Sunitinib Malate	2	2.299794661	1
D00000000224593	B9991003_Javelin_Renal_101_genes	Sunitinib Malate	1	3.466119097	1
D00000000224598	B9991003_Javelin_Renal_101_genes	Sunitinib Malate	2	5.957563313	0
D00000000224608	B9991003_Javelin_Renal_101_genes	Sunitinib Malate	2	1.911019849	1
D00000000224613	B9991003_Javelin_Renal_101_genes	Sunitinib Malate	1	0.769336071	0
D00000000224619	B9991003_Javelin_Renal_101_genes	Sunitinib Malate	1	0.002737851	0
D00000000224629	B9991003_Javelin_Renal_101_genes	Sunitinib Malate	1	6.513347023	0
D00000000224634	B9991003_Javelin_Renal_101_genes	Sunitinib Malate	2	6.674880219	0
D00000000224641	B9991003_Javelin_Renal_101_genes	Sunitinib Malate	2	5.84257358	0
D00000000224665	B9991003_Javelin_Renal_101_genes	Sunitinib Malate	1	0.960985626	0
D00000000224666	B9991003_Javelin_Renal_101_genes	Sunitinib Malate	1	0.232717317	1
D00000000224681	B9991003_Javelin_Renal_101_genes	Sunitinib Malate	1	2.784394251	1
D00000000224704	B9991003_Javelin_Renal_101_genes	Sunitinib Malate	2	1.360711841	1
D00000000224716	B9991003_Javelin_Renal_101_genes	Sunitinib Malate	2	1.401779603	0
D00000000224732	B9991003_Javelin_Renal_101_genes	Sunitinib Malate	2	0.955509925	0
D00000000224734	B9991003_Javelin_Renal_101_genes	Sunitinib Malate	2	1.163586585	0
D00000000224739	B9991003_Javelin_Renal_101_genes	Sunitinib Malate	2	0.580424367	1
D00000000224740	B9991003_Javelin_Renal_101_genes	Sunitinib Malate	2	1.253935661	1
D00000000224741	B9991003_Javelin_Renal_101_genes	Sunitinib Malate	1	6.324435318	0
D00000000224743	B9991003_Javelin_Renal_101_genes	Sunitinib Malate	2	3.222450376	1
D00000000224772	B9991003_Javelin_Renal_101_genes	Sunitinib Malate	2	2.132785763	1
D00000000224779	B9991003_Javelin_Renal_101_genes	Sunitinib Malate	2	1.144421629	1
D00000000224781	B9991003_Javelin_Renal_101_genes	Sunitinib Malate	2	0.473648186	1
D00000000224799	B9991003_Javelin_Renal_101_genes	Sunitinib Malate	1	0.443531828	1
D00000000224821	B9991003_Javelin_Renal_101_genes	Sunitinib Malate	1	0.197125257	0
D00000000224824	B9991003_Javelin_Renal_101_genes	Sunitinib Malate	1	5.505817933	0
D00000000224833	B9991003_Javelin_Renal_101_genes	Sunitinib Malate	2	1.503080082	1
D00000000224859	B9991003_Javelin_Renal_101_genes	Sunitinib Malate	1	5.207392197	1
D00000000224860	B9991003_Javelin_Renal_101_genes	Sunitinib Malate	2	5.379876797	0
D00000000224202	B9991003_Javelin_Renal_101_genes	Placebo	1	5.514031485	0
D00000000224204	B9991003_Javelin_Renal_101_genes	Placebo	2	5.149897331	0
D00000000224209	B9991003_Javelin_Renal_101_genes	Placebo	1	4.177960301	0
D00000000224213	B9991003_Javelin_Renal_101_genes	Placebo	1	6.105407255	0
D00000000224226	B9991003_Javelin_Renal_101_genes	Placebo	2	5.691991786	0
D00000000224246	B9991003_Javelin_Renal_101_genes	Placebo	1	1.612594114	1
D00000000224247	B9991003_Javelin_Renal_101_genes	Placebo	1	4.698151951	0
D00000000224280	B9991003_Javelin_Renal_101_genes	Placebo	2	0.232717317	1
D00000000224282	B9991003_Javelin_Renal_101_genes	Placebo	2	5.623545517	0
D00000000224286	B9991003_Javelin_Renal_101_genes	Placebo	2	5.349760438	1
D00000000224292	B9991003_Javelin_Renal_101_genes	Placebo	1	4.687200548	0
D00000000224302	B9991003_Javelin_Renal_101_genes	Placebo	2	3.011635866	1
D00000000224327	B9991003_Javelin_Renal_101_genes	Placebo	1	1.467488022	0
D00000000224329	B9991003_Javelin_Renal_101_genes	Placebo	2	2.455852156	1
D00000000224338	B9991003_Javelin_Renal_101_genes	Placebo	2	1.837097878	1
D00000000224365	B9991003_Javelin_Renal_101_genes	Placebo	1	0.238193018	1
D00000000224370	B9991003_Javelin_Renal_101_genes	Placebo	2	4.681724846	0
D00000000224378	B9991003_Javelin_Renal_101_genes	Placebo	1	3.75633128	1
D00000000224379	B9991003_Javelin_Renal_101_genes	Placebo	1	5.084188912	0
D00000000224380	B9991003_Javelin_Renal_101_genes	Placebo	2	2.324435318	0
D00000000224383	B9991003_Javelin_Renal_101_genes	Placebo	1	0.366872005	0
D00000000224388	B9991003_Javelin_Renal_101_genes	Placebo	1	0.462696783	1
D00000000224410	B9991003_Javelin_Renal_101_genes	Placebo	1	5.555099247	0
D00000000224412	B9991003_Javelin_Renal_101_genes	Placebo	1	5.582477755	0
D00000000224419	B9991003_Javelin_Renal_101_genes	Placebo	1	2.721423682	0
D00000000224429	B9991003_Javelin_Renal_101_genes	Placebo	1	5.752224504	0
D00000000224433	B9991003_Javelin_Renal_101_genes	Placebo	2	0.260095825	1
D00000000224437	B9991003_Javelin_Renal_101_genes	Placebo	1	3.876796715	1
D00000000224440	B9991003_Javelin_Renal_101_genes	Placebo	2	2.863791923	1
D00000000224442	B9991003_Javelin_Renal_101_genes	Placebo	1	0.982888433	0
D00000000224444	B9991003_Javelin_Renal_101_genes	Placebo	1	6.269678303	0
D00000000224474	B9991003_Javelin_Renal_101_genes	Placebo	2	7.37303217	0
D00000000224475	B9991003_Javelin_Renal_101_genes	Placebo	1	1.193702943	0
D00000000224488	B9991003_Javelin_Renal_101_genes	Placebo	1	5.327857632	0
D00000000224495	B9991003_Javelin_Renal_101_genes	Placebo	2	0.561259411	1
D00000000224505	B9991003_Javelin_Renal_101_genes	Placebo	1	2.343600274	1
D00000000224517	B9991003_Javelin_Renal_101_genes	Placebo	2	0.240930869	0
D00000000224559	B9991003_Javelin_Renal_101_genes	Placebo	2	0.227241615	0
D00000000224564	B9991003_Javelin_Renal_101_genes	Placebo	2	2.861054073	0
D00000000224581	B9991003_Javelin_Renal_101_genes	Placebo	1	6.902121834	0
D00000000224591	B9991003_Javelin_Renal_101_genes	Placebo	1	1.757700205	1
D00000000224592	B9991003_Javelin_Renal_101_genes	Placebo	2	4.38329911	0
D00000000224618	B9991003_Javelin_Renal_101_genes	Placebo	1	4.818617385	0
D00000000224627	B9991003_Javelin_Renal_101_genes	Placebo	2	5.336071184	0
D00000000224650	B9991003_Javelin_Renal_101_genes	Placebo	2	0.227241615	1
D00000000224656	B9991003_Javelin_Renal_101_genes	Placebo	2	4.361396304	0
D00000000224705	B9991003_Javelin_Renal_101_genes	Placebo	1	6.934976044	0
D00000000224706	B9991003_Javelin_Renal_101_genes	Placebo	2	4.391512663	0
D00000000224713	B9991003_Javelin_Renal_101_genes	Placebo	2	6.828199863	0
D00000000224724	B9991003_Javelin_Renal_101_genes	Placebo	2	1.902806297	1
D00000000224751	B9991003_Javelin_Renal_101_genes	Placebo	2	0.117727584	1
D00000000224753	B9991003_Javelin_Renal_101_genes	Placebo	2	0.580424367	1
D00000000224760	B9991003_Javelin_Renal_101_genes	Placebo	1	0.002737851	0
D00000000224773	B9991003_Javelin_Renal_101_genes	Placebo	1	5.560574949	1
D00000000224782	B9991003_Javelin_Renal_101_genes	Placebo	2	2.562628337	1
D00000000224792	B9991003_Javelin_Renal_101_genes	Placebo	2	2.614647502	1
D00000000224797	B9991003_Javelin_Renal_101_genes	Placebo	2	7.898699521	0
D00000000224810	B9991003_Javelin_Renal_101_genes	Placebo	1	0.03559206	1
D00000000224818	B9991003_Javelin_Renal_101_genes	Placebo	2	0.52019165	1
D00000000224848	B9991003_Javelin_Renal_101_genes	Placebo	1	5.281314168	0
D00000000224858	B9991003_Javelin_Renal_101_genes	Placebo	2	4.824093087	0
