# Supplementary material for: Molecular characterization of renal cell carcinoma tumors from a phase III anti-angiogenic adjuvant therapy trial
Source: Nat Commun. 2022 Oct 10;13:5959. doi: 10.1038/s41467-022-33555-8 (PMC9550765; doi:10.1038/s41467-022-33555-8)
Supplement: Supplementary file 4 — Source Data [file 41467_2022_33555_MOESM4_ESM.zip › STRAC_Figure Source Data Sets/Figure_4a_Kaplan_Meier_plots_of_DFS_stratified_by_TCGA_classifications_for_overall_population.tsv]

Participant ID	Treatment	Strata	Disease-Free Survival Time (Years)	Censored Flag (0-Not Censored, 1-Censored)
D00000000224202	Overall	m1	5.5140314853	1
D00000000224204	Overall	m4	5.1498973306	1
D00000000224206	Overall	m1	1.0376454483	0
D00000000224209	Overall	m3	4.1779603012	1
D00000000224210	Overall	m2	4.977412731	1
D00000000224213	Overall	m1	6.1054072553	1
D00000000224219	Overall	m2	1.3826146475	0
D00000000224220	Overall	m1	5.2950034223	1
D00000000224222	Overall	m1	6.2532511978	1
D00000000224224	Overall	m1	6.5215605749	1
D00000000224226	Overall	m4	5.6919917864	1
D00000000224233	Overall	m1	5.3853524983	1
D00000000224237	Overall	m1	1.1991786448	0
D00000000224239	Overall	m3	3.9014373717	1
D00000000224242	Overall	m2	1.3415468857	0
D00000000224246	Overall	m3	1.6125941136	0
D00000000224247	Overall	m1	4.6981519507	1
D00000000224250	Overall	m3	0.0027378508	1
D00000000224251	Overall	m2	0.0027378508	1
D00000000224270	Overall	m1	0.9472963723	1
D00000000224280	Overall	m4	0.2327173169	0
D00000000224282	Overall	m1	5.6235455168	1
D00000000224285	Overall	m2	0.3285420945	1
D00000000224286	Overall	m4	5.3497604381	0
D00000000224292	Overall	m4	4.6872005476	1
D00000000224302	Overall	m3	3.0116358658	0
D00000000224311	Overall	m2	6.1136208077	1
D00000000224312	Overall	m1	4.9801505818	1
D00000000224321	Overall	m3	1.1334702259	1
D00000000224324	Overall	m4	0.6735112936	1
D00000000224327	Overall	m4	1.4674880219	1
D00000000224329	Overall	m1	2.4558521561	0
D00000000224338	Overall	m4	1.8370978782	0
D00000000224354	Overall	m4	4.9856262834	1
D00000000224365	Overall	m4	0.2381930185	0
D00000000224370	Overall	m1	4.681724846	1
D00000000224371	Overall	m1	5.4099931554	1
D00000000224376	Overall	m3	1.607118412	0
D00000000224377	Overall	m4	4.1368925394	0
D00000000224378	Overall	m4	3.7563312799	0
D00000000224379	Overall	m4	5.0841889117	1
D00000000224380	Overall	m4	2.3244353183	1
D00000000224383	Overall	m3	0.3668720055	1
D00000000224388	Overall	m4	0.462696783	0
D00000000224409	Overall	m1	2.4202600958	0
D00000000224410	Overall	m4	5.5550992471	1
D00000000224412	Overall	m3	5.582477755	1
D00000000224417	Overall	m1	6.1656399726	0
D00000000224419	Overall	m3	2.7214236824	1
D00000000224421	Overall	m3	0.0793976728	1
D00000000224423	Overall	m4	6.8856947296	1
D00000000224429	Overall	m2	5.7522245038	1
D00000000224433	Overall	m3	0.2600958248	0
D00000000224435	Overall	m2	4.9445585216	1
D00000000224437	Overall	m1	3.8767967146	0
D00000000224440	Overall	m2	2.8637919233	0
D00000000224442	Overall	m4	0.9828884326	1
D00000000224443	Overall	m2	4.681724846	1
D00000000224444	Overall	m3	6.2696783025	1
D00000000224446	Overall	m1	8.219028063	1
D00000000224456	Overall	m1	5.9630390144	1
D00000000224461	Overall	m3	0.9691991786	0
D00000000224462	Overall	m1	0.9911019849	0
D00000000224467	Overall	m1	5.4236824093	0
D00000000224471	Overall	m1	5.4099931554	1
D00000000224473	Overall	m4	5.7029431896	1
D00000000224474	Overall	m2	7.3730321697	1
D00000000224475	Overall	m1	1.1937029432	1
D00000000224488	Overall	m1	5.3278576318	1
D00000000224494	Overall	m2	1.1608487337	0
D00000000224495	Overall	m4	0.5612594114	0
D00000000224504	Overall	m2	6.1136208077	1
D00000000224505	Overall	m4	2.3436002738	0
D00000000224513	Overall	m1	6.3983572895	1
D00000000224517	Overall	m4	0.2409308693	1
D00000000224523	Overall	m3	0.6899383984	0
D00000000224533	Overall	m3	6.8802190281	1
D00000000224558	Overall	m2	4.8678986995	0
D00000000224559	Overall	m3	0.2272416153	1
D00000000224560	Overall	m4	6.0123203285	1
D00000000224564	Overall	m4	2.8610540726	1
D00000000224565	Overall	m1	5.1937029432	1
D00000000224569	Overall	m3	2.2997946612	0
D00000000224581	Overall	m1	6.9021218344	1
D00000000224591	Overall	m3	1.7577002053	0
D00000000224592	Overall	m4	4.3832991102	1
D00000000224593	Overall	m3	3.4661190965	0
D00000000224598	Overall	m2	5.9575633128	1
D00000000224608	Overall	m4	1.9110198494	0
D00000000224613	Overall	m2	0.7693360712	1
D00000000224618	Overall	m2	4.8186173854	1
D00000000224619	Overall	m2	0.0027378508	1
D00000000224627	Overall	m1	5.3360711841	1
D00000000224629	Overall	m2	6.5133470226	1
D00000000224634	Overall	m2	6.674880219	1
D00000000224641	Overall	m3	5.8425735797	1
D00000000224650	Overall	m4	0.2272416153	0
D00000000224656	Overall	m4	4.3613963039	1
D00000000224665	Overall	m4	0.9609856263	1
D00000000224666	Overall	m4	0.2327173169	0
D00000000224681	Overall	m4	2.7843942505	0
D00000000224704	Overall	m3	1.3607118412	0
D00000000224705	Overall	m1	6.9349760438	1
D00000000224706	Overall	m3	4.3915126626	1
D00000000224713	Overall	m2	6.8281998631	1
D00000000224716	Overall	m4	1.401779603	1
D00000000224724	Overall	m2	1.9028062971	0
D00000000224732	Overall	m1	0.9555099247	1
D00000000224734	Overall	m1	1.1635865845	1
D00000000224739	Overall	m2	0.5804243669	0
D00000000224740	Overall	m4	1.2539356605	0
D00000000224741	Overall	m1	6.3244353183	1
D00000000224743	Overall	m2	3.2224503765	0
D00000000224751	Overall	m4	0.1177275838	0
D00000000224753	Overall	m5	0.5804243669	0
D00000000224760	Overall	m1	0.0027378508	1
D00000000224772	Overall	m1	2.1327857632	0
D00000000224773	Overall	m2	5.5605749487	0
D00000000224779	Overall	m3	1.144421629	0
D00000000224781	Overall	m3	0.4736481862	0
D00000000224782	Overall	m1	2.5626283368	0
D00000000224792	Overall	m2	2.6146475017	0
D00000000224797	Overall	m1	7.8986995209	1
D00000000224799	Overall	m3	0.4435318275	0
D00000000224810	Overall	m5	0.0355920602	0
D00000000224818	Overall	m4	0.5201916496	0
D00000000224821	Overall	m2	0.1971252567	1
D00000000224824	Overall	m3	5.5058179329	1
D00000000224833	Overall	m1	1.5030800821	0
D00000000224848	Overall	m3	5.2813141684	1
D00000000224858	Overall	m4	4.8240930869	1
D00000000224859	Overall	m4	5.2073921971	0
D00000000224860	Overall	m3	5.3798767967	1
