# Supplementary material for: Molecular characterization of renal cell carcinoma tumors from a phase III anti-angiogenic adjuvant therapy trial
Source: Nat Commun. 2022 Oct 10;13:5959. doi: 10.1038/s41467-022-33555-8 (PMC9550765; doi:10.1038/s41467-022-33555-8)
Supplement: Supplementary file 4 — Source Data [file 41467_2022_33555_MOESM4_ESM.zip › STRAC_Figure Source Data Sets/Figure_4b_Kaplan_Meier_plots_of_DFS_stratified_by_TCGA_classifications_for_sunitinib_treatment_arm.tsv]

Participant ID	Treatment	Strata	Disease-Free Survival Time (Years)	Censored Flag (0-Not Censored, 1-Censored)
D00000000224206	Sunitinib Malate	m1	1.0376454483	0
D00000000224210	Sunitinib Malate	m2	4.977412731	1
D00000000224219	Sunitinib Malate	m2	1.3826146475	0
D00000000224220	Sunitinib Malate	m1	5.2950034223	1
D00000000224222	Sunitinib Malate	m1	6.2532511978	1
D00000000224224	Sunitinib Malate	m1	6.5215605749	1
D00000000224233	Sunitinib Malate	m1	5.3853524983	1
D00000000224237	Sunitinib Malate	m1	1.1991786448	0
D00000000224239	Sunitinib Malate	m3	3.9014373717	1
D00000000224242	Sunitinib Malate	m2	1.3415468857	0
D00000000224250	Sunitinib Malate	m3	0.0027378508	1
D00000000224251	Sunitinib Malate	m2	0.0027378508	1
D00000000224270	Sunitinib Malate	m1	0.9472963723	1
D00000000224285	Sunitinib Malate	m2	0.3285420945	1
D00000000224311	Sunitinib Malate	m2	6.1136208077	1
D00000000224312	Sunitinib Malate	m1	4.9801505818	1
D00000000224321	Sunitinib Malate	m3	1.1334702259	1
D00000000224324	Sunitinib Malate	m4	0.6735112936	1
D00000000224354	Sunitinib Malate	m4	4.9856262834	1
D00000000224371	Sunitinib Malate	m1	5.4099931554	1
D00000000224376	Sunitinib Malate	m3	1.607118412	0
D00000000224377	Sunitinib Malate	m4	4.1368925394	0
D00000000224409	Sunitinib Malate	m1	2.4202600958	0
D00000000224417	Sunitinib Malate	m1	6.1656399726	0
D00000000224421	Sunitinib Malate	m3	0.0793976728	1
D00000000224423	Sunitinib Malate	m4	6.8856947296	1
D00000000224435	Sunitinib Malate	m2	4.9445585216	1
D00000000224443	Sunitinib Malate	m2	4.681724846	1
D00000000224446	Sunitinib Malate	m1	8.219028063	1
D00000000224456	Sunitinib Malate	m1	5.9630390144	1
D00000000224461	Sunitinib Malate	m3	0.9691991786	0
D00000000224462	Sunitinib Malate	m1	0.9911019849	0
D00000000224467	Sunitinib Malate	m1	5.4236824093	0
D00000000224471	Sunitinib Malate	m1	5.4099931554	1
D00000000224473	Sunitinib Malate	m4	5.7029431896	1
D00000000224494	Sunitinib Malate	m2	1.1608487337	0
D00000000224504	Sunitinib Malate	m2	6.1136208077	1
D00000000224513	Sunitinib Malate	m1	6.3983572895	1
D00000000224523	Sunitinib Malate	m3	0.6899383984	0
D00000000224533	Sunitinib Malate	m3	6.8802190281	1
D00000000224558	Sunitinib Malate	m2	4.8678986995	0
D00000000224560	Sunitinib Malate	m4	6.0123203285	1
D00000000224565	Sunitinib Malate	m1	5.1937029432	1
D00000000224569	Sunitinib Malate	m3	2.2997946612	0
D00000000224593	Sunitinib Malate	m3	3.4661190965	0
D00000000224598	Sunitinib Malate	m2	5.9575633128	1
D00000000224608	Sunitinib Malate	m4	1.9110198494	0
D00000000224613	Sunitinib Malate	m2	0.7693360712	1
D00000000224619	Sunitinib Malate	m2	0.0027378508	1
D00000000224629	Sunitinib Malate	m2	6.5133470226	1
D00000000224634	Sunitinib Malate	m2	6.674880219	1
D00000000224641	Sunitinib Malate	m3	5.8425735797	1
D00000000224665	Sunitinib Malate	m4	0.9609856263	1
D00000000224666	Sunitinib Malate	m4	0.2327173169	0
D00000000224681	Sunitinib Malate	m4	2.7843942505	0
D00000000224704	Sunitinib Malate	m3	1.3607118412	0
D00000000224716	Sunitinib Malate	m4	1.401779603	1
D00000000224732	Sunitinib Malate	m1	0.9555099247	1
D00000000224734	Sunitinib Malate	m1	1.1635865845	1
D00000000224739	Sunitinib Malate	m2	0.5804243669	0
D00000000224740	Sunitinib Malate	m4	1.2539356605	0
D00000000224741	Sunitinib Malate	m1	6.3244353183	1
D00000000224743	Sunitinib Malate	m2	3.2224503765	0
D00000000224772	Sunitinib Malate	m1	2.1327857632	0
D00000000224779	Sunitinib Malate	m3	1.144421629	0
D00000000224781	Sunitinib Malate	m3	0.4736481862	0
D00000000224799	Sunitinib Malate	m3	0.4435318275	0
D00000000224821	Sunitinib Malate	m2	0.1971252567	1
D00000000224824	Sunitinib Malate	m3	5.5058179329	1
D00000000224833	Sunitinib Malate	m1	1.5030800821	0
D00000000224859	Sunitinib Malate	m4	5.2073921971	0
D00000000224860	Sunitinib Malate	m3	5.3798767967	1
