# Supplementary material for: Molecular characterization of renal cell carcinoma tumors from a phase III anti-angiogenic adjuvant therapy trial
Source: Nat Commun. 2022 Oct 10;13:5959. doi: 10.1038/s41467-022-33555-8 (PMC9550765; doi:10.1038/s41467-022-33555-8)
Supplement: Supplementary file 4 — Source Data [file 41467_2022_33555_MOESM4_ESM.zip › STRAC_Figure Source Data Sets/Figure_4c_cell_types_DFS_hitmap.tsv]

PATHWAY	total.median.HR	total.median.pvalue	placebo.median.HR	placebo.median.pvalue	sutent.median.HR	sutent.median.pvalue
Megakaryocytes	0.58430428516087	0.0548283708489222	0.530292777909804	0.134468479740074	0.621449681801178	0.203423663619069
B_cells_pro	0.897146187479864	0.69365106004742	0.442102948634652	0.0592270612213448	1.48867992142049	0.292873190096295
Pericytes	0.802647254551139	0.425011344882535	0.797624921030348	0.584212517275392	0.808978973519434	0.568970909809465
Smooth_muscle_cells	1.01662496280711	0.952164582069498	0.88435930331486	0.763667740882532	1.15085953625065	0.706111684490148
Osteoblasts	1.52040810316691	0.13177167562957	2.61980168117032	0.023452866200878	0.966179795091863	0.926471481421101
Microvascular_endothelial_cells	0.808523544820734	0.440220180636491	0.661172909365848	0.315078139729055	1.00586508112301	0.987550488174646
Natural_killer_T_cells	1.73575556643718	0.0462112551268881	3.2192336088379	0.00554660810621746	1.0524525160324	0.890677652794517
Fibroblasts	1.43599417645483	0.188872880792088	0.844382444649518	0.679307455965385	2.2738215011875	0.0295011436411731
Macrophages	1.08225306962649	0.774023096654424	2.02222138455537	0.0895728030396874	0.620616509747366	0.202247904865662
T_cells_CD8_memory	0.837789895907961	0.520142393801071	0.913115119603448	0.824337793205311	0.751392404203615	0.44294593783638
Basophils	1.3223549478226	0.311388280263446	1.10730090592129	0.803375216880129	1.51634524006743	0.266153843727888
Hepatocytes	0.972315403273223	0.918706283548918	1.06468529468639	0.878658034488236	0.894610828243456	0.765111127751022
Neutrophils	0.992819492789659	0.979133322328776	1.28865314755475	0.545824141319166	0.774341921366136	0.493246444249325
Endothelial_cells	0.917437712730191	0.7539858228298	0.651938223986261	0.298135664575915	1.29853243715429	0.48316473940148
Common_lymphoid_progenitors	1.31687169589288	0.317070255900091	1.16670272729619	0.706712745357221	1.46304147099908	0.307813467101191
Dendritic_cells	0.825081375390005	0.487634634981563	0.802155746711263	0.594551396177591	0.856073648741931	0.67798051404153
Erythrocytes	1.80358519130072	0.0339026964922005	2.68673427763067	0.017678323545174	1.29005010848377	0.511198267448609
T_cells_CD8	0.479706835395827	0.00860732680331958	0.589650926618561	0.199008181809615	0.389722835598825	0.014142827857202
Megakaryocyte-erythroid_progenitors	1.03435720761581	0.902388237846429	1.28833246447079	0.537611329112528	0.87847755153613	0.728224475371421
T_cells_CD4_central_memory	0.687892574151615	0.175979311612417	0.840730383502318	0.674058603874986	0.556064352707359	0.117636562483616
Mast_cells	0.733853292049637	0.262749451439626	0.867339695922768	0.730602450121715	0.626129914390922	0.21116356751564
Astrocytes	1.32988598426123	0.303381787955731	1.26639831941104	0.574664701660686	1.41452708259995	0.351928405486784
Class-switched_memory_B-cells	0.873014696270488	0.622397951457426	0.777540737894116	0.5402268167345	0.936992859107133	0.861861838992646
Hematopoietic_stem_cells	0.571496066180219	0.0434215324842173	0.318902576782131	0.0080843682931207	0.880634601315376	0.732834752962035
Mesangial_cells	0.933310624378307	0.801970768598627	0.407532453158716	0.0297945473961387	1.9009302519834	0.0855006620833574
Chondrocytes	1.10379474404087	0.719506688217001	1.01045530807628	0.979715171329405	1.23318882404427	0.574231128090173
Multipotent_progenitors	0.705673008190158	0.207044348495318	0.720776640191426	0.427116471103669	0.707967192799573	0.357167019407253
T_cells_CD4_memory	0.837221428379509	0.520070613144776	0.926737688904276	0.85267475361835	0.755492349570914	0.457516524445311
Eosinophils	1.03613961969836	0.897371607652694	0.764761256290071	0.512086845946105	1.34563944550243	0.429136501837399
T_cells_regulatory_(Tregs)	1.44071106178311	0.184779186629758	2.51633487942757	0.0262505404513121	0.901742757956134	0.781560604340087
Macrophages_M2	0.892489350353325	0.679424536432241	1.52382735496561	0.311449966244798	0.564691820440651	0.135346553046802
Immature_dendritic_cells	1.0417067180682	0.882107453141536	0.818455188069635	0.633173975597065	1.25927270999507	0.53972199022335
Keratinocytes	1.39239656657575	0.230501979824846	1.03686122216375	0.929411306167622	1.82072491408455	0.112613487236096
Granulocyte-macrophage_progenitors	0.660529180700642	0.13560982120297	0.711510848063949	0.409988837604543	0.623569221948123	0.208497195235539
Common_myeloid_progenitors	0.756896075867597	0.311689250138026	0.748577982973586	0.482426068505931	0.737641022863578	0.416214059311758
Macrophages_M1	1.40415265860435	0.218604750015987	2.06302827282127	0.0807360421278844	0.980428772760836	0.957711758117385
Adipocytes	1.05325243159254	0.850373687817193	0.919402254363874	0.837351621270842	1.14921005721929	0.708787675077652
B_cells_memory	0.751637270577526	0.303022063766151	0.748247949118714	0.487712210069313	0.747428516273228	0.434943574135487
Epithelial_cells	1.00803883877672	0.976792586435111	0.796024806126378	0.580016024660628	1.24780185743147	0.552449735223603
Dendritic_cells_activated	0.955782972006354	0.86963931093653	0.959485198420193	0.919753498235704	0.916508780903461	0.814883943897756
T_cells_CD4_naive	0.720214687827956	0.234873612375756	0.680277407003666	0.366242450165998	0.689480194079425	0.320908245355898
NK_cells	1.28830789325807	0.357016743317099	1.701941871468	0.204242710974548	1.05603335690333	0.884216455785214
B_cells_naive	0.692828864235406	0.184908619713616	0.672075860970646	0.340554158003374	0.700895962322949	0.340703014943888
Monocytes	2.37162851716953	0.00201996669332414	3.10520940045393	0.00692838903000093	1.87279031052667	0.0959722832697284
Type_2_T-helper_cells	1.29074170889694	0.35425744998417	1.18027022453843	0.687977363501646	1.40259307797236	0.364475099073519
Sebocytes	0.663705598018392	0.138967048179838	0.707278000121467	0.398405335143504	0.641634303639584	0.247937188210722
T_cells_CD4	0.775888173536722	0.357334090444704	1.27033026850243	0.561647270368585	0.498895299378712	0.0691346785070258
Preadipocytes	1.38546685693292	0.245149821311376	1.24082142721193	0.613486197207403	1.46357105580115	0.309459178718669
Mesenchymal_stem_cells	1.37161482667972	0.251001120241662	1.94398890674661	0.108516065056748	1.0535099534068	0.889290311933841
Type_1_T-helper_cells	2.04280999045556	0.0110254418071534	2.99068216251849	0.0103787118719938	1.496230501676	0.283464154170511
T_cells_CD4_effector_memory	1.00324975833315	0.990586159148142	1.24744789710972	0.592085234671272	0.804445916419429	0.562465238024889
B_cells	0.832106208765826	0.505903299100544	1.25946490014503	0.57418287673339	0.559890432616594	0.125070999520221
Neurons	0.722639563028937	0.239430111672877	0.554573570722203	0.163507833303811	0.881235888683745	0.73414909753773
T_cells_CD8_central_memory	0.507416716704356	0.0153662560685843	0.518703044491552	0.114014469201377	0.487396641323507	0.0591330397732904
T_cells_gamma_delta	1.08259285894552	0.773104740231145	2.37399968681205	0.0396728565828775	0.560301833481209	0.123189701259337
Lymphatic_endothelial_cells	0.851317527880104	0.558304533781708	0.700305040390939	0.387814046307451	1.04545810057474	0.905006874160255
Myocytes	0.660128812658934	0.132269142243475	0.651131276446413	0.294203015359013	0.656156169264443	0.261389867710518
Plasma_cells	1.56964020785624	0.102918526791277	1.96454434622463	0.104655533342107	1.29560075982696	0.488239593040392
Platelets	1.07995030934095	0.779887144268354	0.94814858518327	0.896619280186661	1.21323616714449	0.606685597114538
Melanocytes	1.32271514112465	0.310844559591059	1.79550219205194	0.158197757529149	1.00716810986415	0.984689846799433
Plasmacytoid_dendritic_cells	1.02108890704426	0.939493797840205	1.15154634328445	0.731195777534612	0.905810540052898	0.790906041898857
T_cells_CD8_naive	0.543074429963879	0.02850351916243	0.728950183269828	0.44948594659757	0.406485071891145	0.0177063945689843
Skeletal_muscle_cells	0.74054105492042	0.275790502637485	0.649587656938754	0.295549871356099	0.867533932535014	0.705437095327851
Conventional_dendritic_cells	0.772942350143277	0.350367826376907	0.637446895534081	0.276183217746656	0.932424363005528	0.850722566407815
