# Supplementary material for: Molecular characterization of renal cell carcinoma tumors from a phase III anti-angiogenic adjuvant therapy trial
Source: Nat Commun. 2022 Oct 10;13:5959. doi: 10.1038/s41467-022-33555-8 (PMC9550765; doi:10.1038/s41467-022-33555-8)
Supplement: Supplementary file 4 — Source Data [file 41467_2022_33555_MOESM4_ESM.zip › STRAC_Figure Source Data Sets/Figure_5a_Elastic_net_model_STRAC11.tsv]

gene	coef	boot_freq
APOBEC3A	0.0486574236293735	52.8
AMT	-0.0695785460848481	50.2
PRKAB1	-0.115946413100649	48.4
MROH8	-0.0598559735005296	42.6
SLPI	0.030909668612816	42.4
TDO2	0.0361778603386377	37.4
SNX29	-0.101002382214147	30.6
SLC16A1	0.0436452179464051	25.1
MERTK	-0.0707399893238623	23.7
ARRDC1	-0.0599400140743114	22.7
STEAP1	0.0296910616130167	20.5
