# Supplementary material for: Molecular characterization of renal cell carcinoma tumors from a phase III anti-angiogenic adjuvant therapy trial
Source: Nat Commun. 2022 Oct 10;13:5959. doi: 10.1038/s41467-022-33555-8 (PMC9550765; doi:10.1038/s41467-022-33555-8)
Supplement: Supplementary file 4 — Source Data [file 41467_2022_33555_MOESM4_ESM.zip › STRAC_Figure Source Data Sets/Figure_5b_Kaplan_Meier_plot_differential_DFS_probability_by_STRAC11_in_the_S-TRAC_placebo_arm.tsv]

Participant ID	Biomarker	Treatment	Strata - < Median (1), >= Median (2-Reference)	BICR Disease Free Survival in Years	Censored Flag (1-Not Censored, 0-Censored)
D00000000224202	STRAC11 SCORE	Placebo	2	5.514031485	0
D00000000224204	STRAC11 SCORE	Placebo	2	5.149897331	0
D00000000224209	STRAC11 SCORE	Placebo	2	4.177960301	0
D00000000224213	STRAC11 SCORE	Placebo	2	6.105407255	0
D00000000224226	STRAC11 SCORE	Placebo	2	5.691991786	0
D00000000224246	STRAC11 SCORE	Placebo	2	1.612594114	1
D00000000224247	STRAC11 SCORE	Placebo	2	4.698151951	0
D00000000224280	STRAC11 SCORE	Placebo	2	0.232717317	1
D00000000224282	STRAC11 SCORE	Placebo	1	5.623545517	0
D00000000224286	STRAC11 SCORE	Placebo	2	5.349760438	1
D00000000224292	STRAC11 SCORE	Placebo	2	4.687200548	0
D00000000224302	STRAC11 SCORE	Placebo	2	3.011635866	1
D00000000224327	STRAC11 SCORE	Placebo	1	1.467488022	0
D00000000224329	STRAC11 SCORE	Placebo	1	2.455852156	1
D00000000224338	STRAC11 SCORE	Placebo	1	1.837097878	1
D00000000224365	STRAC11 SCORE	Placebo	2	0.238193018	1
D00000000224370	STRAC11 SCORE	Placebo	2	4.681724846	0
D00000000224378	STRAC11 SCORE	Placebo	1	3.75633128	1
D00000000224379	STRAC11 SCORE	Placebo	2	5.084188912	0
D00000000224380	STRAC11 SCORE	Placebo	1	2.324435318	0
D00000000224383	STRAC11 SCORE	Placebo	2	0.366872005	0
D00000000224388	STRAC11 SCORE	Placebo	1	0.462696783	1
D00000000224410	STRAC11 SCORE	Placebo	1	5.555099247	0
D00000000224412	STRAC11 SCORE	Placebo	1	5.582477755	0
D00000000224419	STRAC11 SCORE	Placebo	2	2.721423682	0
D00000000224429	STRAC11 SCORE	Placebo	1	5.752224504	0
D00000000224433	STRAC11 SCORE	Placebo	2	0.260095825	1
D00000000224437	STRAC11 SCORE	Placebo	2	3.876796715	1
D00000000224440	STRAC11 SCORE	Placebo	1	2.863791923	1
D00000000224442	STRAC11 SCORE	Placebo	1	0.982888433	0
D00000000224444	STRAC11 SCORE	Placebo	2	6.269678303	0
D00000000224474	STRAC11 SCORE	Placebo	2	7.37303217	0
D00000000224475	STRAC11 SCORE	Placebo	1	1.193702943	0
D00000000224488	STRAC11 SCORE	Placebo	1	5.327857632	0
D00000000224495	STRAC11 SCORE	Placebo	2	0.561259411	1
D00000000224505	STRAC11 SCORE	Placebo	1	2.343600274	1
D00000000224517	STRAC11 SCORE	Placebo	2	0.240930869	0
D00000000224559	STRAC11 SCORE	Placebo	2	0.227241615	0
D00000000224564	STRAC11 SCORE	Placebo	2	2.861054073	0
D00000000224581	STRAC11 SCORE	Placebo	1	6.902121834	0
D00000000224591	STRAC11 SCORE	Placebo	2	1.757700205	1
D00000000224592	STRAC11 SCORE	Placebo	1	4.38329911	0
D00000000224618	STRAC11 SCORE	Placebo	1	4.818617385	0
D00000000224627	STRAC11 SCORE	Placebo	1	5.336071184	0
D00000000224650	STRAC11 SCORE	Placebo	2	0.227241615	1
D00000000224656	STRAC11 SCORE	Placebo	2	4.361396304	0
D00000000224705	STRAC11 SCORE	Placebo	1	6.934976044	0
D00000000224706	STRAC11 SCORE	Placebo	2	4.391512663	0
D00000000224713	STRAC11 SCORE	Placebo	1	6.828199863	0
D00000000224724	STRAC11 SCORE	Placebo	2	1.902806297	1
D00000000224751	STRAC11 SCORE	Placebo	2	0.117727584	1
D00000000224753	STRAC11 SCORE	Placebo	1	0.580424367	1
D00000000224760	STRAC11 SCORE	Placebo	2	0.002737851	0
D00000000224773	STRAC11 SCORE	Placebo	1	5.560574949	1
D00000000224782	STRAC11 SCORE	Placebo	1	2.562628337	1
D00000000224792	STRAC11 SCORE	Placebo	2	2.614647502	1
D00000000224797	STRAC11 SCORE	Placebo	1	7.898699521	0
D00000000224810	STRAC11 SCORE	Placebo	1	0.03559206	1
D00000000224818	STRAC11 SCORE	Placebo	2	0.52019165	1
D00000000224848	STRAC11 SCORE	Placebo	2	5.281314168	0
D00000000224858	STRAC11 SCORE	Placebo	2	4.824093087	0
