# Supplementary material for: Molecular characterization of renal cell carcinoma tumors from a phase III anti-angiogenic adjuvant therapy trial
Source: Nat Commun. 2022 Oct 10;13:5959. doi: 10.1038/s41467-022-33555-8 (PMC9550765; doi:10.1038/s41467-022-33555-8)
Supplement: Supplementary file 4 — Source Data [file 41467_2022_33555_MOESM4_ESM.zip › STRAC_Figure Source Data Sets/Figure_5c_Kaplan_Meier_plot_differential_DFS_probability_by_STRAC11_in_the_sunitinib_arm.tsv]

Participant ID	Biomarker	Treatment	Strata - < Median (1), >= Median (2-Reference)	BICR Disease Free Survival in Years	Censored Flag (1-Not Censored, 0-Censored)
D00000000224206	STRAC11 SCORE	Sunitinib Malate	2	1.037645448	1
D00000000224210	STRAC11 SCORE	Sunitinib Malate	1	4.977412731	0
D00000000224219	STRAC11 SCORE	Sunitinib Malate	2	1.382614648	1
D00000000224220	STRAC11 SCORE	Sunitinib Malate	1	5.295003422	0
D00000000224222	STRAC11 SCORE	Sunitinib Malate	1	6.253251198	0
D00000000224224	STRAC11 SCORE	Sunitinib Malate	1	6.521560575	0
D00000000224233	STRAC11 SCORE	Sunitinib Malate	1	5.385352498	0
D00000000224237	STRAC11 SCORE	Sunitinib Malate	2	1.199178645	1
D00000000224239	STRAC11 SCORE	Sunitinib Malate	2	3.901437372	0
D00000000224242	STRAC11 SCORE	Sunitinib Malate	2	1.341546886	1
D00000000224250	STRAC11 SCORE	Sunitinib Malate	2	0.002737851	0
D00000000224251	STRAC11 SCORE	Sunitinib Malate	2	0.002737851	0
D00000000224270	STRAC11 SCORE	Sunitinib Malate	1	0.947296372	0
D00000000224285	STRAC11 SCORE	Sunitinib Malate	1	0.328542094	0
D00000000224311	STRAC11 SCORE	Sunitinib Malate	1	6.113620808	0
D00000000224312	STRAC11 SCORE	Sunitinib Malate	1	4.980150582	0
D00000000224321	STRAC11 SCORE	Sunitinib Malate	2	1.133470226	0
D00000000224324	STRAC11 SCORE	Sunitinib Malate	1	0.673511294	0
D00000000224354	STRAC11 SCORE	Sunitinib Malate	1	4.985626283	0
D00000000224371	STRAC11 SCORE	Sunitinib Malate	1	5.409993155	0
D00000000224376	STRAC11 SCORE	Sunitinib Malate	2	1.607118412	1
D00000000224377	STRAC11 SCORE	Sunitinib Malate	2	4.136892539	1
D00000000224409	STRAC11 SCORE	Sunitinib Malate	1	2.420260096	1
D00000000224417	STRAC11 SCORE	Sunitinib Malate	1	6.165639973	1
D00000000224421	STRAC11 SCORE	Sunitinib Malate	1	0.079397673	0
D00000000224423	STRAC11 SCORE	Sunitinib Malate	1	6.88569473	0
D00000000224435	STRAC11 SCORE	Sunitinib Malate	1	4.944558522	0
D00000000224443	STRAC11 SCORE	Sunitinib Malate	1	4.681724846	0
D00000000224446	STRAC11 SCORE	Sunitinib Malate	1	8.219028063	0
D00000000224456	STRAC11 SCORE	Sunitinib Malate	1	5.963039014	0
D00000000224461	STRAC11 SCORE	Sunitinib Malate	2	0.969199179	1
D00000000224462	STRAC11 SCORE	Sunitinib Malate	2	0.991101985	1
D00000000224467	STRAC11 SCORE	Sunitinib Malate	1	5.423682409	1
D00000000224471	STRAC11 SCORE	Sunitinib Malate	1	5.409993155	0
D00000000224473	STRAC11 SCORE	Sunitinib Malate	1	5.70294319	0
D00000000224494	STRAC11 SCORE	Sunitinib Malate	2	1.160848734	1
D00000000224504	STRAC11 SCORE	Sunitinib Malate	1	6.113620808	0
D00000000224513	STRAC11 SCORE	Sunitinib Malate	1	6.39835729	0
D00000000224523	STRAC11 SCORE	Sunitinib Malate	2	0.689938398	1
D00000000224533	STRAC11 SCORE	Sunitinib Malate	1	6.880219028	0
D00000000224558	STRAC11 SCORE	Sunitinib Malate	1	4.8678987	1
D00000000224560	STRAC11 SCORE	Sunitinib Malate	1	6.012320329	0
D00000000224565	STRAC11 SCORE	Sunitinib Malate	1	5.193702943	0
D00000000224569	STRAC11 SCORE	Sunitinib Malate	2	2.299794661	1
D00000000224593	STRAC11 SCORE	Sunitinib Malate	2	3.466119097	1
D00000000224598	STRAC11 SCORE	Sunitinib Malate	1	5.957563313	0
D00000000224608	STRAC11 SCORE	Sunitinib Malate	2	1.911019849	1
D00000000224613	STRAC11 SCORE	Sunitinib Malate	2	0.769336071	0
D00000000224619	STRAC11 SCORE	Sunitinib Malate	1	0.002737851	0
D00000000224629	STRAC11 SCORE	Sunitinib Malate	1	6.513347023	0
D00000000224634	STRAC11 SCORE	Sunitinib Malate	1	6.674880219	0
D00000000224641	STRAC11 SCORE	Sunitinib Malate	1	5.84257358	0
D00000000224665	STRAC11 SCORE	Sunitinib Malate	2	0.960985626	0
D00000000224666	STRAC11 SCORE	Sunitinib Malate	2	0.232717317	1
D00000000224681	STRAC11 SCORE	Sunitinib Malate	2	2.784394251	1
D00000000224704	STRAC11 SCORE	Sunitinib Malate	2	1.360711841	1
D00000000224716	STRAC11 SCORE	Sunitinib Malate	1	1.401779603	0
D00000000224732	STRAC11 SCORE	Sunitinib Malate	1	0.955509925	0
D00000000224734	STRAC11 SCORE	Sunitinib Malate	1	1.163586585	0
D00000000224739	STRAC11 SCORE	Sunitinib Malate	1	0.580424367	1
D00000000224740	STRAC11 SCORE	Sunitinib Malate	2	1.253935661	1
D00000000224741	STRAC11 SCORE	Sunitinib Malate	1	6.324435318	0
D00000000224743	STRAC11 SCORE	Sunitinib Malate	2	3.222450376	1
D00000000224772	STRAC11 SCORE	Sunitinib Malate	2	2.132785763	1
D00000000224779	STRAC11 SCORE	Sunitinib Malate	2	1.144421629	1
D00000000224781	STRAC11 SCORE	Sunitinib Malate	2	0.473648186	1
D00000000224799	STRAC11 SCORE	Sunitinib Malate	2	0.443531828	1
D00000000224821	STRAC11 SCORE	Sunitinib Malate	2	0.197125257	0
D00000000224824	STRAC11 SCORE	Sunitinib Malate	2	5.505817933	0
D00000000224833	STRAC11 SCORE	Sunitinib Malate	2	1.503080082	1
D00000000224859	STRAC11 SCORE	Sunitinib Malate	2	5.207392197	1
D00000000224860	STRAC11 SCORE	Sunitinib Malate	1	5.379876797	0
