# Supplementary material for: Molecular characterization of renal cell carcinoma tumors from a phase III anti-angiogenic adjuvant therapy trial
Source: Nat Commun. 2022 Oct 10;13:5959. doi: 10.1038/s41467-022-33555-8 (PMC9550765; doi:10.1038/s41467-022-33555-8)
Supplement: Supplementary file 4 — Source Data [file 41467_2022_33555_MOESM4_ESM.zip › STRAC_Figure Source Data Sets/Figure_5d_Kaplan_Meier_plot_of_differential_PFS_probability_by_STRAC11_in_the_TCGA_data_set.tsv]

Participant ID	Biomarker	Strata - < Median (1), >= Median (2-Reference)	Progression-Free Survival Time in Years	Censored Flag (0-Not Censored, 1-Censored)
TCGA-6D-AA2E	TCGA STRAC11 SCORE	1	0.9911019849	1
TCGA-A3-3307	TCGA STRAC11 SCORE	1	3.9315537303	1
TCGA-A3-3313	TCGA STRAC11 SCORE	1	2.0123203285	1
TCGA-A3-3317	TCGA STRAC11 SCORE	1	1.5331964408	0
TCGA-A3-3320	TCGA STRAC11 SCORE	1	4.128678987	1
TCGA-A3-3322	TCGA STRAC11 SCORE	1	4.0465434634	1
TCGA-A3-3324	TCGA STRAC11 SCORE	1	3.2470910335	1
TCGA-A3-3325	TCGA STRAC11 SCORE	1	3.2032854209	1
TCGA-A3-3326	TCGA STRAC11 SCORE	1	3.112936345	1
TCGA-A3-3328	TCGA STRAC11 SCORE	1	3.7919233402	1
TCGA-A3-3329	TCGA STRAC11 SCORE	1	4.4462696783	1
TCGA-A3-3331	TCGA STRAC11 SCORE	1	4.0657084189	1
TCGA-A3-3343	TCGA STRAC11 SCORE	1	2.5872689938	1
TCGA-A3-3349	TCGA STRAC11 SCORE	1	3.7919233402	1
TCGA-A3-3351	TCGA STRAC11 SCORE	1	2.4914442163	1
TCGA-A3-3352	TCGA STRAC11 SCORE	1	1.5359342916	1
TCGA-A3-3357	TCGA STRAC11 SCORE	1	7.3593429158	1
TCGA-A3-3358	TCGA STRAC11 SCORE	1	3.5783709788	1
TCGA-A3-3359	TCGA STRAC11 SCORE	1	6.855578371	1
TCGA-A3-3362	TCGA STRAC11 SCORE	1	4.2683093771	1
TCGA-A3-3363	TCGA STRAC11 SCORE	1	0.8733744011	1
TCGA-A3-3367	TCGA STRAC11 SCORE	1	6.2149212868	1
TCGA-A3-3370	TCGA STRAC11 SCORE	1	6.2258726899	1
TCGA-A3-3372	TCGA STRAC11 SCORE	1	2.0123203285	1
TCGA-A3-3373	TCGA STRAC11 SCORE	1	4.4380561259	1
TCGA-A3-3374	TCGA STRAC11 SCORE	1	3.5975359343	1
TCGA-A3-3376	TCGA STRAC11 SCORE	1	4.643394935	1
TCGA-A3-3378	TCGA STRAC11 SCORE	1	1.7248459959	1
TCGA-A3-3380	TCGA STRAC11 SCORE	1	1.5523613963	1
TCGA-A3-3382	TCGA STRAC11 SCORE	1	1.4072553046	0
TCGA-A3-3385	TCGA STRAC11 SCORE	1	5.4565366188	1
TCGA-A3-3387	TCGA STRAC11 SCORE	1	1.6892539357	1
TCGA-A3-A6NI	TCGA STRAC11 SCORE	1	2.7871321013	1
TCGA-A3-A6NN	TCGA STRAC11 SCORE	1	0.0082135524	1
TCGA-A3-A8CQ	TCGA STRAC11 SCORE	1	0.0082135524	1
TCGA-A3-A8OU	TCGA STRAC11 SCORE	1	0	1
TCGA-A3-A8OW	TCGA STRAC11 SCORE	1	0.8843258042	1
TCGA-A3-A8OX	TCGA STRAC11 SCORE	1	0	1
TCGA-AK-3425	TCGA STRAC11 SCORE	1	9.1526351814	1
TCGA-AK-3427	TCGA STRAC11 SCORE	1	9.8097193703	1
TCGA-AK-3429	TCGA STRAC11 SCORE	1	9.1115674196	1
TCGA-AK-3433	TCGA STRAC11 SCORE	1	9.3333333333	1
TCGA-AK-3434	TCGA STRAC11 SCORE	1	4.4900752909	0
TCGA-AK-3440	TCGA STRAC11 SCORE	1	7.8439425051	1
TCGA-AK-3443	TCGA STRAC11 SCORE	1	3.8959616701	1
TCGA-AK-3444	TCGA STRAC11 SCORE	1	4.0273785079	1
TCGA-AK-3447	TCGA STRAC11 SCORE	1	3.3319644079	1
TCGA-AK-3450	TCGA STRAC11 SCORE	1	4.8706365503	1
TCGA-AK-3451	TCGA STRAC11 SCORE	1	7.8521560575	1
TCGA-AK-3453	TCGA STRAC11 SCORE	1	6.9295003422	1
TCGA-AK-3454	TCGA STRAC11 SCORE	1	2.392881588	1
TCGA-AK-3456	TCGA STRAC11 SCORE	1	3.1293634497	1
TCGA-AK-3460	TCGA STRAC11 SCORE	1	6.8665297741	1
TCGA-AK-3461	TCGA STRAC11 SCORE	1	6.0698151951	1
TCGA-AK-3465	TCGA STRAC11 SCORE	1	1.0102669405	1
TCGA-AS-3778	TCGA STRAC11 SCORE	1	0.1177275838	1
TCGA-B0-4693	TCGA STRAC11 SCORE	1	0.2108145106	1
TCGA-B0-4714	TCGA STRAC11 SCORE	1	0.2710472279	0
TCGA-B0-4814	TCGA STRAC11 SCORE	1	0.4599589322	0
TCGA-B0-4824	TCGA STRAC11 SCORE	1	4.5366187543	1
TCGA-B0-4828	TCGA STRAC11 SCORE	1	0.8405201916	0
TCGA-B0-4833	TCGA STRAC11 SCORE	1	6.5325119781	0
TCGA-B0-4834	TCGA STRAC11 SCORE	1	5.7221081451	1
TCGA-B0-4838	TCGA STRAC11 SCORE	1	2.2833675565	1
TCGA-B0-4845	TCGA STRAC11 SCORE	1	2.0479123888	0
TCGA-B0-4846	TCGA STRAC11 SCORE	1	0.4462696783	0
TCGA-B0-4945	TCGA STRAC11 SCORE	1	5.8726899384	1
TCGA-B0-5075	TCGA STRAC11 SCORE	1	1.7440109514	1
TCGA-B0-5077	TCGA STRAC11 SCORE	1	3.6057494867	1
TCGA-B0-5083	TCGA STRAC11 SCORE	1	2.8610540726	0
TCGA-B0-5088	TCGA STRAC11 SCORE	1	1.5414099932	1
TCGA-B0-5092	TCGA STRAC11 SCORE	1	1.2566735113	0
TCGA-B0-5099	TCGA STRAC11 SCORE	1	1.3278576318	1
TCGA-B0-5102	TCGA STRAC11 SCORE	1	7.485284052	0
TCGA-B0-5106	TCGA STRAC11 SCORE	1	4.3750855578	1
TCGA-B0-5110	TCGA STRAC11 SCORE	1	5.5003422313	1
TCGA-B0-5113	TCGA STRAC11 SCORE	1	3.2169746749	1
TCGA-B0-5115	TCGA STRAC11 SCORE	1	0.205338809	0
TCGA-B0-5117	TCGA STRAC11 SCORE	1	4.4024640657	1
TCGA-B0-5119	TCGA STRAC11 SCORE	1	4.2491444216	1
TCGA-B0-5120	TCGA STRAC11 SCORE	1	3.2005475702	1
TCGA-B0-5399	TCGA STRAC11 SCORE	1	3.8631074606	1
TCGA-B0-5402	TCGA STRAC11 SCORE	1	1.2156057495	0
TCGA-B0-5691	TCGA STRAC11 SCORE	1	8.8980150582	0
TCGA-B0-5692	TCGA STRAC11 SCORE	1	10.798083504	1
TCGA-B0-5695	TCGA STRAC11 SCORE	1	5.8863791923	1
TCGA-B0-5697	TCGA STRAC11 SCORE	1	7.2005475702	1
TCGA-B0-5699	TCGA STRAC11 SCORE	1	0.257357974	0
TCGA-B0-5705	TCGA STRAC11 SCORE	1	2.3052703628	0
TCGA-B0-5707	TCGA STRAC11 SCORE	1	10.250513347	1
TCGA-B0-5709	TCGA STRAC11 SCORE	1	10.880219028	1
TCGA-B0-5710	TCGA STRAC11 SCORE	1	3.9452429843	0
TCGA-B0-5712	TCGA STRAC11 SCORE	1	1.9849418207	0
TCGA-B0-5713	TCGA STRAC11 SCORE	1	7.6167008898	1
TCGA-B2-3923	TCGA STRAC11 SCORE	1	2.7159479808	1
TCGA-B2-3924	TCGA STRAC11 SCORE	1	2.9897330595	1
TCGA-B2-4098	TCGA STRAC11 SCORE	1	0.1396303901	1
TCGA-B2-4101	TCGA STRAC11 SCORE	1	1.7741273101	1
TCGA-B2-4102	TCGA STRAC11 SCORE	1	2.6064339493	1
TCGA-B2-5636	TCGA STRAC11 SCORE	1	2.5160848734	1
TCGA-B2-5641	TCGA STRAC11 SCORE	1	1.7960301164	1
TCGA-B2-A4SR	TCGA STRAC11 SCORE	1	0.7282683094	0
TCGA-B4-5377	TCGA STRAC11 SCORE	1	0.9993155373	1
TCGA-B4-5378	TCGA STRAC11 SCORE	1	0.4791238877	1
TCGA-B4-5834	TCGA STRAC11 SCORE	1	0.1040383299	1
TCGA-B4-5838	TCGA STRAC11 SCORE	1	0.4544832307	1
TCGA-B4-5843	TCGA STRAC11 SCORE	1	0.0301163587	1
TCGA-B4-5844	TCGA STRAC11 SCORE	1	0.0191649555	1
TCGA-B8-4148	TCGA STRAC11 SCORE	1	4.1615331964	1
TCGA-B8-4151	TCGA STRAC11 SCORE	1	3.5564681725	1
TCGA-B8-4619	TCGA STRAC11 SCORE	1	1.4318959617	1
TCGA-B8-4621	TCGA STRAC11 SCORE	1	2.1574264203	1
TCGA-B8-4622	TCGA STRAC11 SCORE	1	3.3593429158	0
TCGA-B8-5159	TCGA STRAC11 SCORE	1	1.9767282683	1
TCGA-B8-5164	TCGA STRAC11 SCORE	1	0.0711841205	1
TCGA-B8-5546	TCGA STRAC11 SCORE	1	1.3826146475	1
TCGA-B8-5549	TCGA STRAC11 SCORE	1	0.5311430527	1
TCGA-B8-5550	TCGA STRAC11 SCORE	1	1.9000684463	0
TCGA-B8-5552	TCGA STRAC11 SCORE	1	2.8637919233	1
TCGA-B8-5553	TCGA STRAC11 SCORE	1	1.1909650924	1
TCGA-B8-A54D	TCGA STRAC11 SCORE	1	2.2724161533	1
TCGA-B8-A54E	TCGA STRAC11 SCORE	1	2.4887063655	1
TCGA-B8-A54F	TCGA STRAC11 SCORE	1	1.4209445585	1
TCGA-B8-A54G	TCGA STRAC11 SCORE	1	0.1451060917	1
TCGA-B8-A54H	TCGA STRAC11 SCORE	1	0.7008898015	1
TCGA-B8-A54K	TCGA STRAC11 SCORE	1	1.2840520192	1
TCGA-B8-A8YJ	TCGA STRAC11 SCORE	1	1.1800136893	1
TCGA-BP-4158	TCGA STRAC11 SCORE	1	9.2457221081	1
TCGA-BP-4160	TCGA STRAC11 SCORE	1	7.8877481177	1
TCGA-BP-4162	TCGA STRAC11 SCORE	1	8.4161533196	1
TCGA-BP-4163	TCGA STRAC11 SCORE	1	7.7727583847	1
TCGA-BP-4164	TCGA STRAC11 SCORE	1	2.7159479808	1
TCGA-BP-4173	TCGA STRAC11 SCORE	1	5.18275154	1
TCGA-BP-4174	TCGA STRAC11 SCORE	1	5.144421629	1
TCGA-BP-4325	TCGA STRAC11 SCORE	1	8.1149897331	1
TCGA-BP-4327	TCGA STRAC11 SCORE	1	0.2984257358	1
TCGA-BP-4330	TCGA STRAC11 SCORE	1	5.1690622861	1
TCGA-BP-4331	TCGA STRAC11 SCORE	1	6.7186858316	1
TCGA-BP-4332	TCGA STRAC11 SCORE	1	3.1019849418	1
TCGA-BP-4334	TCGA STRAC11 SCORE	1	1.2101300479	0
TCGA-BP-4337	TCGA STRAC11 SCORE	1	0.0054757016	1
TCGA-BP-4340	TCGA STRAC11 SCORE	1	1.5386721424	1
TCGA-BP-4341	TCGA STRAC11 SCORE	1	4.3504449008	0
TCGA-BP-4346	TCGA STRAC11 SCORE	1	4.0876112252	1
TCGA-BP-4347	TCGA STRAC11 SCORE	1	3.742642026	1
TCGA-BP-4349	TCGA STRAC11 SCORE	1	1.0184804928	1
TCGA-BP-4351	TCGA STRAC11 SCORE	1	2.3901437372	0
TCGA-BP-4353	TCGA STRAC11 SCORE	1	1.0266940452	1
TCGA-BP-4355	TCGA STRAC11 SCORE	1	2.6091718001	1
TCGA-BP-4756	TCGA STRAC11 SCORE	1	1.0239561944	1
TCGA-BP-4765	TCGA STRAC11 SCORE	1	5.9794661191	1
TCGA-BP-4766	TCGA STRAC11 SCORE	1	4.0027378508	1
TCGA-BP-4768	TCGA STRAC11 SCORE	1	1.0951403149	1
TCGA-BP-4775	TCGA STRAC11 SCORE	1	5.0458590007	1
TCGA-BP-4776	TCGA STRAC11 SCORE	1	1.1252566735	1
TCGA-BP-4782	TCGA STRAC11 SCORE	1	0.9691991786	1
TCGA-BP-4790	TCGA STRAC11 SCORE	1	3.0417522245	1
TCGA-BP-4801	TCGA STRAC11 SCORE	1	3.0773442847	1
TCGA-BP-4807	TCGA STRAC11 SCORE	1	0.5776865161	1
TCGA-BP-4959	TCGA STRAC11 SCORE	1	7.2826830938	1
TCGA-BP-4961	TCGA STRAC11 SCORE	1	5.2977412731	1
TCGA-BP-4962	TCGA STRAC11 SCORE	1	4.887063655	1
TCGA-BP-4963	TCGA STRAC11 SCORE	1	5.0212183436	1
TCGA-BP-4965	TCGA STRAC11 SCORE	1	5.1225188227	1
TCGA-BP-4968	TCGA STRAC11 SCORE	1	4.7802874743	1
TCGA-BP-4969	TCGA STRAC11 SCORE	1	4.9117043121	1
TCGA-BP-4971	TCGA STRAC11 SCORE	1	4.0711841205	1
TCGA-BP-4972	TCGA STRAC11 SCORE	1	4.1122518823	1
TCGA-BP-4973	TCGA STRAC11 SCORE	1	3.7891854894	1
TCGA-BP-4975	TCGA STRAC11 SCORE	1	3.923340178	1
TCGA-BP-4976	TCGA STRAC11 SCORE	1	4.4681724846	1
TCGA-BP-4977	TCGA STRAC11 SCORE	1	1.2429842574	1
TCGA-BP-4982	TCGA STRAC11 SCORE	1	2.7761806982	1
TCGA-BP-4987	TCGA STRAC11 SCORE	1	3.0773442847	1
TCGA-BP-4988	TCGA STRAC11 SCORE	1	2.2669404517	1
TCGA-BP-4991	TCGA STRAC11 SCORE	1	3.8685831622	1
TCGA-BP-4992	TCGA STRAC11 SCORE	1	1.3716632444	1
TCGA-BP-4993	TCGA STRAC11 SCORE	1	0.4845995893	1
TCGA-BP-4994	TCGA STRAC11 SCORE	1	3.5811088296	1
TCGA-BP-4995	TCGA STRAC11 SCORE	1	3.7535934292	1
TCGA-BP-4998	TCGA STRAC11 SCORE	1	2.5516769336	1
TCGA-BP-4999	TCGA STRAC11 SCORE	1	3.4661190965	1
TCGA-BP-5001	TCGA STRAC11 SCORE	1	3.2224503765	1
TCGA-BP-5004	TCGA STRAC11 SCORE	1	3.0828199863	1
TCGA-BP-5006	TCGA STRAC11 SCORE	1	2.2997946612	1
TCGA-BP-5007	TCGA STRAC11 SCORE	1	3.1211498973	1
TCGA-BP-5181	TCGA STRAC11 SCORE	1	4.0930869268	1
TCGA-BP-5182	TCGA STRAC11 SCORE	1	3.189596167	1
TCGA-BP-5183	TCGA STRAC11 SCORE	1	1.3278576318	0
TCGA-BP-5186	TCGA STRAC11 SCORE	1	1.8973305955	1
TCGA-BP-5190	TCGA STRAC11 SCORE	1	2.7679671458	1
TCGA-BP-5192	TCGA STRAC11 SCORE	1	1.954825462	1
TCGA-BP-5199	TCGA STRAC11 SCORE	1	3.7097878166	1
TCGA-BP-5200	TCGA STRAC11 SCORE	1	2.9103353867	1
TCGA-BP-5202	TCGA STRAC11 SCORE	1	0.0793976728	1
TCGA-CJ-4634	TCGA STRAC11 SCORE	1	9.5770020534	1
TCGA-CJ-4635	TCGA STRAC11 SCORE	1	3.8767967146	1
TCGA-CJ-4636	TCGA STRAC11 SCORE	1	5.2676249144	1
TCGA-CJ-4638	TCGA STRAC11 SCORE	1	0.1916495551	0
TCGA-CJ-4639	TCGA STRAC11 SCORE	1	8.8405201916	1
TCGA-CJ-4643	TCGA STRAC11 SCORE	1	4.9089664613	1
TCGA-CJ-4644	TCGA STRAC11 SCORE	1	0.2546201232	0
TCGA-CJ-4876	TCGA STRAC11 SCORE	1	5.3524982888	1
TCGA-CJ-4878	TCGA STRAC11 SCORE	1	5.9849418207	1
TCGA-CJ-4884	TCGA STRAC11 SCORE	1	4.8158795346	1
TCGA-CJ-4886	TCGA STRAC11 SCORE	1	5.3442847365	1
TCGA-CJ-4887	TCGA STRAC11 SCORE	1	0.8815879535	0
TCGA-CJ-4892	TCGA STRAC11 SCORE	1	4.1642710472	1
TCGA-CJ-4893	TCGA STRAC11 SCORE	1	2.0533880903	1
TCGA-CJ-4894	TCGA STRAC11 SCORE	1	0.4325804244	0
TCGA-CJ-4897	TCGA STRAC11 SCORE	1	3.8959616701	0
TCGA-CJ-4899	TCGA STRAC11 SCORE	1	4.1834360027	1
TCGA-CJ-4902	TCGA STRAC11 SCORE	1	4.1615331964	1
TCGA-CJ-4903	TCGA STRAC11 SCORE	1	4.2710472279	1
TCGA-CJ-4904	TCGA STRAC11 SCORE	1	0.7611225188	0
TCGA-CJ-4905	TCGA STRAC11 SCORE	1	4.0958247775	1
TCGA-CJ-4916	TCGA STRAC11 SCORE	1	3.7590691307	1
TCGA-CJ-5672	TCGA STRAC11 SCORE	1	5.9958932238	1
TCGA-CJ-5675	TCGA STRAC11 SCORE	1	2.4640657084	0
TCGA-CJ-5680	TCGA STRAC11 SCORE	1	0.4188911704	0
TCGA-CJ-5681	TCGA STRAC11 SCORE	1	0.0465434634	0
TCGA-CJ-5683	TCGA STRAC11 SCORE	1	5.1718001369	1
TCGA-CJ-5686	TCGA STRAC11 SCORE	1	5.5797399042	1
TCGA-CJ-6032	TCGA STRAC11 SCORE	1	9.9630390144	1
TCGA-CW-5581	TCGA STRAC11 SCORE	1	7.6632443532	1
TCGA-CW-5583	TCGA STRAC11 SCORE	1	6.8145106092	1
TCGA-CW-5584	TCGA STRAC11 SCORE	1	0.2792607803	0
TCGA-CW-5585	TCGA STRAC11 SCORE	1	7.1430527036	1
TCGA-CW-5587	TCGA STRAC11 SCORE	1	5.4839151266	0
TCGA-CW-5589	TCGA STRAC11 SCORE	1	6.5106091718	1
TCGA-CW-6088	TCGA STRAC11 SCORE	1	8.8213552361	1
TCGA-CZ-4853	TCGA STRAC11 SCORE	1	2.1190965092	1
TCGA-CZ-4859	TCGA STRAC11 SCORE	1	4.8925393566	1
TCGA-CZ-4862	TCGA STRAC11 SCORE	1	8.9555099247	1
TCGA-CZ-4863	TCGA STRAC11 SCORE	1	5.2785763176	1
TCGA-CZ-4864	TCGA STRAC11 SCORE	1	7.7481177276	1
TCGA-CZ-4866	TCGA STRAC11 SCORE	1	8.9445585216	1
TCGA-CZ-5451	TCGA STRAC11 SCORE	1	5.2813141684	1
TCGA-CZ-5452	TCGA STRAC11 SCORE	1	4.8980150582	1
TCGA-CZ-5453	TCGA STRAC11 SCORE	1	6.6228610541	1
TCGA-CZ-5455	TCGA STRAC11 SCORE	1	1.5359342916	0
TCGA-CZ-5457	TCGA STRAC11 SCORE	1	0.476386037	0
TCGA-CZ-5458	TCGA STRAC11 SCORE	1	7.6358658453	1
TCGA-CZ-5459	TCGA STRAC11 SCORE	1	4.6078028747	1
TCGA-CZ-5463	TCGA STRAC11 SCORE	1	1.8124572211	1
TCGA-CZ-5467	TCGA STRAC11 SCORE	1	0.1697467488	0
TCGA-CZ-5982	TCGA STRAC11 SCORE	1	6.6776180698	1
TCGA-CZ-5985	TCGA STRAC11 SCORE	1	5.4674880219	1
TCGA-CZ-5986	TCGA STRAC11 SCORE	1	1.0212183436	1
TCGA-DV-5567	TCGA STRAC11 SCORE	1	5.4866529774	0
TCGA-DV-5573	TCGA STRAC11 SCORE	1	3.0937713895	1
TCGA-DV-5575	TCGA STRAC11 SCORE	1	4.733744011	1
TCGA-DV-5576	TCGA STRAC11 SCORE	1	1.9904175222	0
TCGA-DV-A4VX	TCGA STRAC11 SCORE	1	4.4517453799	0
TCGA-DV-A4W0	TCGA STRAC11 SCORE	1	5.4976043806	0
TCGA-EU-5904	TCGA STRAC11 SCORE	1	1.5085557837	1
TCGA-EU-5905	TCGA STRAC11 SCORE	1	0.3258042437	1
TCGA-EU-5906	TCGA STRAC11 SCORE	1	0.5639972621	1
TCGA-G6-A5PC	TCGA STRAC11 SCORE	1	0.6625598905	0
TCGA-G6-A8L8	TCGA STRAC11 SCORE	1	2.9869952088	1
TCGA-GK-A6C7	TCGA STRAC11 SCORE	1	0.167008898	1
TCGA-MM-A84U	TCGA STRAC11 SCORE	1	1.916495551	1
TCGA-MW-A4EC	TCGA STRAC11 SCORE	1	1.363449692	1
TCGA-T7-A92I	TCGA STRAC11 SCORE	1	0.9746748802	1
TCGA-3Z-A93Z	TCGA STRAC11 SCORE	2	1.054072553	1
TCGA-A3-3306	TCGA STRAC11 SCORE	2	3.0663928816	1
TCGA-A3-3308	TCGA STRAC11 SCORE	2	0.0438056126	1
TCGA-A3-3311	TCGA STRAC11 SCORE	2	3.2607802875	1
TCGA-A3-3316	TCGA STRAC11 SCORE	2	4.0876112252	1
TCGA-A3-3319	TCGA STRAC11 SCORE	2	3.0937713895	1
TCGA-A3-3323	TCGA STRAC11 SCORE	2	3.0280629706	1
TCGA-A3-3335	TCGA STRAC11 SCORE	2	3.0061601643	0
TCGA-A3-3346	TCGA STRAC11 SCORE	2	0.3121149897	0
TCGA-A3-3347	TCGA STRAC11 SCORE	2	1.6700889802	0
TCGA-A3-3365	TCGA STRAC11 SCORE	2	2.3901437372	1
TCGA-A3-3383	TCGA STRAC11 SCORE	2	2.3572895277	1
TCGA-A3-A6NJ	TCGA STRAC11 SCORE	2	1.2813141684	1
TCGA-A3-A8OV	TCGA STRAC11 SCORE	2	0.9308692676	1
TCGA-AK-3426	TCGA STRAC11 SCORE	2	0.7008898015	0
TCGA-AK-3428	TCGA STRAC11 SCORE	2	10.206707734	1
TCGA-AK-3431	TCGA STRAC11 SCORE	2	6.135523614	1
TCGA-AK-3436	TCGA STRAC11 SCORE	2	3.2553045859	0
TCGA-AK-3445	TCGA STRAC11 SCORE	2	6.5489390828	1
TCGA-AK-3455	TCGA STRAC11 SCORE	2	1.8699520876	1
TCGA-AK-3458	TCGA STRAC11 SCORE	2	3.1978097194	1
TCGA-AS-3777	TCGA STRAC11 SCORE	2	3.3894592745	1
TCGA-B0-4688	TCGA STRAC11 SCORE	2	0.2765229295	0
TCGA-B0-4690	TCGA STRAC11 SCORE	2	0.1177275838	0
TCGA-B0-4691	TCGA STRAC11 SCORE	2	0.3805612594	0
TCGA-B0-4694	TCGA STRAC11 SCORE	2	0.2902121834	1
TCGA-B0-4696	TCGA STRAC11 SCORE	2	2.173853525	0
TCGA-B0-4697	TCGA STRAC11 SCORE	2	1.582477755	0
TCGA-B0-4698	TCGA STRAC11 SCORE	2	0.1149897331	0
TCGA-B0-4699	TCGA STRAC11 SCORE	2	0.3011635866	1
TCGA-B0-4700	TCGA STRAC11 SCORE	2	5.4209445585	0
TCGA-B0-4701	TCGA STRAC11 SCORE	2	0.6516084873	0
TCGA-B0-4703	TCGA STRAC11 SCORE	2	0.4982888433	0
TCGA-B0-4706	TCGA STRAC11 SCORE	2	0.1779603012	1
TCGA-B0-4707	TCGA STRAC11 SCORE	2	1.6427104723	0
TCGA-B0-4710	TCGA STRAC11 SCORE	2	4.8049281314	1
TCGA-B0-4712	TCGA STRAC11 SCORE	2	3.6605065024	0
TCGA-B0-4713	TCGA STRAC11 SCORE	2	0.553045859	0
TCGA-B0-4718	TCGA STRAC11 SCORE	2	2.1026694045	0
TCGA-B0-4810	TCGA STRAC11 SCORE	2	0.5612594114	0
TCGA-B0-4811	TCGA STRAC11 SCORE	2	1.2539356605	0
TCGA-B0-4813	TCGA STRAC11 SCORE	2	0.0492813142	1
TCGA-B0-4815	TCGA STRAC11 SCORE	2	4.34770705	0
TCGA-B0-4816	TCGA STRAC11 SCORE	2	3.7535934292	0
TCGA-B0-4817	TCGA STRAC11 SCORE	2	2.7898699521	1
TCGA-B0-4818	TCGA STRAC11 SCORE	2	0.34770705	0
TCGA-B0-4821	TCGA STRAC11 SCORE	2	3.3675564682	0
TCGA-B0-4822	TCGA STRAC11 SCORE	2	3.0417522245	0
TCGA-B0-4823	TCGA STRAC11 SCORE	2	1.2429842574	1
TCGA-B0-4827	TCGA STRAC11 SCORE	2	1.8288843258	0
TCGA-B0-4836	TCGA STRAC11 SCORE	2	3.3894592745	0
TCGA-B0-4837	TCGA STRAC11 SCORE	2	3.3073237509	0
TCGA-B0-4839	TCGA STRAC11 SCORE	2	4.4873374401	1
TCGA-B0-4841	TCGA STRAC11 SCORE	2	0.295687885	0
TCGA-B0-4842	TCGA STRAC11 SCORE	2	0.6844626968	0
TCGA-B0-4843	TCGA STRAC11 SCORE	2	0.8761122519	0
TCGA-B0-4844	TCGA STRAC11 SCORE	2	0.1697467488	0
TCGA-B0-4847	TCGA STRAC11 SCORE	2	2.1711156742	1
TCGA-B0-4848	TCGA STRAC11 SCORE	2	1.3524982888	0
TCGA-B0-4849	TCGA STRAC11 SCORE	2	0.0109514031	0
TCGA-B0-4852	TCGA STRAC11 SCORE	2	2.3545516769	0
TCGA-B0-5080	TCGA STRAC11 SCORE	2	0.2819986311	0
TCGA-B0-5081	TCGA STRAC11 SCORE	2	0.5831622177	0
TCGA-B0-5084	TCGA STRAC11 SCORE	2	0.1779603012	0
TCGA-B0-5085	TCGA STRAC11 SCORE	2	2.1081451061	1
TCGA-B0-5094	TCGA STRAC11 SCORE	2	0.205338809	0
TCGA-B0-5095	TCGA STRAC11 SCORE	2	0.6707734428	1
TCGA-B0-5096	TCGA STRAC11 SCORE	2	0.1861738535	1
TCGA-B0-5097	TCGA STRAC11 SCORE	2	0.9828884326	0
TCGA-B0-5098	TCGA STRAC11 SCORE	2	4.3367556468	1
TCGA-B0-5100	TCGA STRAC11 SCORE	2	3.9041752225	0
TCGA-B0-5104	TCGA STRAC11 SCORE	2	7.5345653662	1
TCGA-B0-5107	TCGA STRAC11 SCORE	2	1.5030800821	0
TCGA-B0-5108	TCGA STRAC11 SCORE	2	4.8788501027	1
TCGA-B0-5109	TCGA STRAC11 SCORE	2	0.1916495551	0
TCGA-B0-5116	TCGA STRAC11 SCORE	2	3.0910335387	0
TCGA-B0-5121	TCGA STRAC11 SCORE	2	4.0657084189	1
TCGA-B0-5400	TCGA STRAC11 SCORE	2	4.7446954141	1
TCGA-B0-5690	TCGA STRAC11 SCORE	2	9.28678987	1
TCGA-B0-5693	TCGA STRAC11 SCORE	2	11.154004107	1
TCGA-B0-5694	TCGA STRAC11 SCORE	2	0.7885010267	0
TCGA-B0-5696	TCGA STRAC11 SCORE	2	4.7008898015	0
TCGA-B0-5698	TCGA STRAC11 SCORE	2	9.9411362081	1
TCGA-B0-5700	TCGA STRAC11 SCORE	2	4.900752909	1
TCGA-B0-5701	TCGA STRAC11 SCORE	2	0.6132785763	0
TCGA-B0-5702	TCGA STRAC11 SCORE	2	5.9466119097	1
TCGA-B0-5703	TCGA STRAC11 SCORE	2	6.1492128679	1
TCGA-B0-5706	TCGA STRAC11 SCORE	2	8.7748117728	1
TCGA-B0-5711	TCGA STRAC11 SCORE	2	10.310746064	0
TCGA-B0-5812	TCGA STRAC11 SCORE	2	10.496919918	1
TCGA-B2-4099	TCGA STRAC11 SCORE	2	2.6611909651	1
TCGA-B2-5633	TCGA STRAC11 SCORE	2	2.636550308	1
TCGA-B2-5635	TCGA STRAC11 SCORE	2	2.0670773443	1
TCGA-B2-5639	TCGA STRAC11 SCORE	2	0.4462696783	0
TCGA-B4-5832	TCGA STRAC11 SCORE	2	0.424366872	1
TCGA-B4-5835	TCGA STRAC11 SCORE	2	0.0438056126	1
TCGA-B4-5836	TCGA STRAC11 SCORE	2	0.386036961	1
TCGA-B8-4143	TCGA STRAC11 SCORE	2	1.9411362081	0
TCGA-B8-4146	TCGA STRAC11 SCORE	2	1.3990417522	1
TCGA-B8-4153	TCGA STRAC11 SCORE	2	0.6105407255	0
TCGA-B8-4154	TCGA STRAC11 SCORE	2	3.7782340862	1
TCGA-B8-4620	TCGA STRAC11 SCORE	2	1.6536618754	0
TCGA-B8-5158	TCGA STRAC11 SCORE	2	3.3347022587	1
TCGA-B8-5162	TCGA STRAC11 SCORE	2	0.0985626283	1
TCGA-B8-5163	TCGA STRAC11 SCORE	2	2.250513347	1
TCGA-B8-5165	TCGA STRAC11 SCORE	2	2.0177960301	1
TCGA-B8-5545	TCGA STRAC11 SCORE	2	4.1752224504	1
TCGA-B8-5551	TCGA STRAC11 SCORE	2	0.0438056126	1
TCGA-B8-A54I	TCGA STRAC11 SCORE	2	0.4106776181	1
TCGA-B8-A54J	TCGA STRAC11 SCORE	2	1.4455852156	1
TCGA-B8-A7U6	TCGA STRAC11 SCORE	2	1.3552361396	1
TCGA-BP-4159	TCGA STRAC11 SCORE	2	6.4394250513	0
TCGA-BP-4161	TCGA STRAC11 SCORE	2	7.3511293634	0
TCGA-BP-4165	TCGA STRAC11 SCORE	2	2.8720054757	0
TCGA-BP-4166	TCGA STRAC11 SCORE	2	0.0355920602	1
TCGA-BP-4167	TCGA STRAC11 SCORE	2	7.4414784394	1
TCGA-BP-4169	TCGA STRAC11 SCORE	2	0.2135523614	0
TCGA-BP-4170	TCGA STRAC11 SCORE	2	6.4147843943	1
TCGA-BP-4176	TCGA STRAC11 SCORE	2	5.3524982888	1
TCGA-BP-4177	TCGA STRAC11 SCORE	2	4.5722108145	1
TCGA-BP-4326	TCGA STRAC11 SCORE	2	2.6228610541	0
TCGA-BP-4329	TCGA STRAC11 SCORE	2	0.3668720055	0
TCGA-BP-4335	TCGA STRAC11 SCORE	2	0.4380561259	0
TCGA-BP-4338	TCGA STRAC11 SCORE	2	4.810403833	0
TCGA-BP-4342	TCGA STRAC11 SCORE	2	0.6570841889	0
TCGA-BP-4343	TCGA STRAC11 SCORE	2	0.9034907598	0
TCGA-BP-4344	TCGA STRAC11 SCORE	2	4.5612594114	1
TCGA-BP-4345	TCGA STRAC11 SCORE	2	4.1505817933	1
TCGA-BP-4352	TCGA STRAC11 SCORE	2	0.0355920602	0
TCGA-BP-4758	TCGA STRAC11 SCORE	2	6.045174538	1
TCGA-BP-4759	TCGA STRAC11 SCORE	2	6.4941820671	1
TCGA-BP-4760	TCGA STRAC11 SCORE	2	3.9890485969	0
TCGA-BP-4761	TCGA STRAC11 SCORE	2	0.4982888433	1
TCGA-BP-4762	TCGA STRAC11 SCORE	2	3.6769336071	1
TCGA-BP-4763	TCGA STRAC11 SCORE	2	3.4770704997	1
TCGA-BP-4769	TCGA STRAC11 SCORE	2	5.1362080767	1
TCGA-BP-4770	TCGA STRAC11 SCORE	2	0.462696783	0
TCGA-BP-4771	TCGA STRAC11 SCORE	2	0.0629705681	0
TCGA-BP-4774	TCGA STRAC11 SCORE	2	5.1608487337	1
TCGA-BP-4777	TCGA STRAC11 SCORE	2	4.7392197125	1
TCGA-BP-4781	TCGA STRAC11 SCORE	2	5.6947296372	1
TCGA-BP-4784	TCGA STRAC11 SCORE	2	5.0759753593	1
TCGA-BP-4787	TCGA STRAC11 SCORE	2	0.7091033539	0
TCGA-BP-4789	TCGA STRAC11 SCORE	2	4.076659822	1
TCGA-BP-4795	TCGA STRAC11 SCORE	2	1.697467488	1
TCGA-BP-4797	TCGA STRAC11 SCORE	2	3.0308008214	1
TCGA-BP-4798	TCGA STRAC11 SCORE	2	0.9144421629	0
TCGA-BP-4799	TCGA STRAC11 SCORE	2	0.9637234771	0
TCGA-BP-4803	TCGA STRAC11 SCORE	2	0.5585215606	1
TCGA-BP-4804	TCGA STRAC11 SCORE	2	0.8076659822	0
TCGA-BP-4960	TCGA STRAC11 SCORE	2	5.9466119097	1
TCGA-BP-4964	TCGA STRAC11 SCORE	2	5.0978781656	1
TCGA-BP-4967	TCGA STRAC11 SCORE	2	0.5612594114	1
TCGA-BP-4970	TCGA STRAC11 SCORE	2	1.1854893908	1
TCGA-BP-4974	TCGA STRAC11 SCORE	2	0.0958247775	0
TCGA-BP-4981	TCGA STRAC11 SCORE	2	3.0034223135	1
TCGA-BP-4983	TCGA STRAC11 SCORE	2	3.8685831622	1
TCGA-BP-4985	TCGA STRAC11 SCORE	2	0.5612594114	0
TCGA-BP-4986	TCGA STRAC11 SCORE	2	2.1492128679	1
TCGA-BP-4989	TCGA STRAC11 SCORE	2	0.3230663929	1
TCGA-BP-5000	TCGA STRAC11 SCORE	2	1.5414099932	1
TCGA-BP-5008	TCGA STRAC11 SCORE	2	2.932238193	1
TCGA-BP-5009	TCGA STRAC11 SCORE	2	0.887063655	0
TCGA-BP-5010	TCGA STRAC11 SCORE	2	1.5934291581	0
TCGA-BP-5168	TCGA STRAC11 SCORE	2	4.0054757016	1
TCGA-BP-5169	TCGA STRAC11 SCORE	2	0.5284052019	1
TCGA-BP-5170	TCGA STRAC11 SCORE	2	6.6036960986	1
TCGA-BP-5173	TCGA STRAC11 SCORE	2	0.1697467488	1
TCGA-BP-5174	TCGA STRAC11 SCORE	2	6.1793292266	1
TCGA-BP-5175	TCGA STRAC11 SCORE	2	2.5516769336	1
TCGA-BP-5176	TCGA STRAC11 SCORE	2	4.3531827515	1
TCGA-BP-5177	TCGA STRAC11 SCORE	2	0.8021902806	1
TCGA-BP-5178	TCGA STRAC11 SCORE	2	1.0841889117	0
TCGA-BP-5180	TCGA STRAC11 SCORE	2	6.1957563313	1
TCGA-BP-5184	TCGA STRAC11 SCORE	2	3.1019849418	1
TCGA-BP-5185	TCGA STRAC11 SCORE	2	2.0150581793	0
TCGA-BP-5187	TCGA STRAC11 SCORE	2	1.1115674196	1
TCGA-BP-5189	TCGA STRAC11 SCORE	2	1.735797399	0
TCGA-BP-5191	TCGA STRAC11 SCORE	2	2.6475017112	1
TCGA-BP-5194	TCGA STRAC11 SCORE	2	1.1170431211	1
TCGA-BP-5195	TCGA STRAC11 SCORE	2	2.0506502396	1
TCGA-BP-5196	TCGA STRAC11 SCORE	2	2.7871321013	1
TCGA-BP-5198	TCGA STRAC11 SCORE	2	1.6509240246	1
TCGA-CJ-4637	TCGA STRAC11 SCORE	2	4.9856262834	0
TCGA-CJ-4640	TCGA STRAC11 SCORE	2	9.5277207392	1
TCGA-CJ-4642	TCGA STRAC11 SCORE	2	8.7748117728	1
TCGA-CJ-4868	TCGA STRAC11 SCORE	2	0.1013004791	0
TCGA-CJ-4869	TCGA STRAC11 SCORE	2	4.8021902806	0
TCGA-CJ-4870	TCGA STRAC11 SCORE	2	4.1013004791	1
TCGA-CJ-4871	TCGA STRAC11 SCORE	2	0.462696783	0
TCGA-CJ-4872	TCGA STRAC11 SCORE	2	3.9288158795	1
TCGA-CJ-4873	TCGA STRAC11 SCORE	2	6.1848049281	1
TCGA-CJ-4874	TCGA STRAC11 SCORE	2	6.250513347	1
TCGA-CJ-4875	TCGA STRAC11 SCORE	2	1.453798768	0
TCGA-CJ-4881	TCGA STRAC11 SCORE	2	5.1498973306	0
TCGA-CJ-4882	TCGA STRAC11 SCORE	2	5.1553730322	1
TCGA-CJ-4885	TCGA STRAC11 SCORE	2	5.5879534565	0
TCGA-CJ-4888	TCGA STRAC11 SCORE	2	1.6646132786	0
TCGA-CJ-4889	TCGA STRAC11 SCORE	2	5.3278576318	1
TCGA-CJ-4890	TCGA STRAC11 SCORE	2	0.1916495551	0
TCGA-CJ-4891	TCGA STRAC11 SCORE	2	2.2422997947	1
TCGA-CJ-4895	TCGA STRAC11 SCORE	2	0.167008898	0
TCGA-CJ-4900	TCGA STRAC11 SCORE	2	4.6926762491	0
TCGA-CJ-4901	TCGA STRAC11 SCORE	2	3.9698836413	1
TCGA-CJ-4907	TCGA STRAC11 SCORE	2	4.1040383299	1
TCGA-CJ-4908	TCGA STRAC11 SCORE	2	4.1916495551	1
TCGA-CJ-4912	TCGA STRAC11 SCORE	2	4.5366187543	1
TCGA-CJ-4918	TCGA STRAC11 SCORE	2	0.090349076	0
TCGA-CJ-4920	TCGA STRAC11 SCORE	2	0.3805612594	1
TCGA-CJ-4923	TCGA STRAC11 SCORE	2	0.0684462697	0
TCGA-CJ-5671	TCGA STRAC11 SCORE	2	10.915811088	1
TCGA-CJ-5676	TCGA STRAC11 SCORE	2	6.0752908966	0
TCGA-CJ-5677	TCGA STRAC11 SCORE	2	0.7885010267	0
TCGA-CJ-5678	TCGA STRAC11 SCORE	2	1.0924024641	0
TCGA-CJ-5679	TCGA STRAC11 SCORE	2	1.6290212183	0
TCGA-CJ-5682	TCGA STRAC11 SCORE	2	0.1505817933	0
TCGA-CJ-5684	TCGA STRAC11 SCORE	2	6.1081451061	1
TCGA-CJ-5689	TCGA STRAC11 SCORE	2	4.4353182752	1
TCGA-CJ-6027	TCGA STRAC11 SCORE	2	9.8973305955	1
TCGA-CJ-6028	TCGA STRAC11 SCORE	2	0.3750855578	0
TCGA-CJ-6030	TCGA STRAC11 SCORE	2	6.2943189596	1
TCGA-CJ-6031	TCGA STRAC11 SCORE	2	5.2183436003	1
TCGA-CJ-6033	TCGA STRAC11 SCORE	2	0.3942505133	0
TCGA-CW-5580	TCGA STRAC11 SCORE	2	5.3771389459	1
TCGA-CW-5588	TCGA STRAC11 SCORE	2	5.5222450376	1
TCGA-CW-5590	TCGA STRAC11 SCORE	2	1.839835729	0
TCGA-CW-5591	TCGA STRAC11 SCORE	2	6.2176591376	1
TCGA-CW-6087	TCGA STRAC11 SCORE	2	0.1122518823	1
TCGA-CW-6090	TCGA STRAC11 SCORE	2	7.6112251882	0
TCGA-CW-6093	TCGA STRAC11 SCORE	2	8.6132785763	1
TCGA-CW-6097	TCGA STRAC11 SCORE	2	1.2511978097	0
TCGA-CZ-4854	TCGA STRAC11 SCORE	2	3.8439425051	1
TCGA-CZ-4856	TCGA STRAC11 SCORE	2	0.0492813142	1
TCGA-CZ-4857	TCGA STRAC11 SCORE	2	0.514715948	0
TCGA-CZ-4858	TCGA STRAC11 SCORE	2	1.6344969199	0
TCGA-CZ-4860	TCGA STRAC11 SCORE	2	0.5639972621	0
TCGA-CZ-4861	TCGA STRAC11 SCORE	2	1.2210814511	0
TCGA-CZ-4865	TCGA STRAC11 SCORE	2	0.4544832307	1
TCGA-CZ-5454	TCGA STRAC11 SCORE	2	1.158110883	0
TCGA-CZ-5456	TCGA STRAC11 SCORE	2	2.6036960986	0
TCGA-CZ-5460	TCGA STRAC11 SCORE	2	7.8658453114	1
TCGA-CZ-5461	TCGA STRAC11 SCORE	2	0.1314168378	0
TCGA-CZ-5462	TCGA STRAC11 SCORE	2	0.8514715948	0
TCGA-CZ-5464	TCGA STRAC11 SCORE	2	5.826146475	1
TCGA-CZ-5465	TCGA STRAC11 SCORE	2	7.0198494182	1
TCGA-CZ-5466	TCGA STRAC11 SCORE	2	1.8754277892	1
TCGA-CZ-5468	TCGA STRAC11 SCORE	2	0.1615331964	0
TCGA-CZ-5469	TCGA STRAC11 SCORE	2	0.3011635866	0
TCGA-CZ-5470	TCGA STRAC11 SCORE	2	1.0568104038	1
TCGA-CZ-5984	TCGA STRAC11 SCORE	2	5.659137577	1
TCGA-CZ-5987	TCGA STRAC11 SCORE	2	1.0321697467	0
TCGA-CZ-5988	TCGA STRAC11 SCORE	2	1.8973305955	1
TCGA-CZ-5989	TCGA STRAC11 SCORE	2	5.2156057495	1
TCGA-DV-5565	TCGA STRAC11 SCORE	2	3.6386036961	1
TCGA-DV-5566	TCGA STRAC11 SCORE	2	3.8275154004	1
TCGA-DV-5568	TCGA STRAC11 SCORE	2	1.0130047912	1
TCGA-DV-5569	TCGA STRAC11 SCORE	2	0.9719370294	1
TCGA-DV-5574	TCGA STRAC11 SCORE	2	0.977412731	0
TCGA-DV-A4VZ	TCGA STRAC11 SCORE	2	0.9993155373	1
TCGA-EU-5907	TCGA STRAC11 SCORE	2	0.34770705	1
TCGA-G6-A8L6	TCGA STRAC11 SCORE	2	0.8323066393	0
TCGA-G6-A8L7	TCGA STRAC11 SCORE	2	5.839835729	1
TCGA-MM-A563	TCGA STRAC11 SCORE	2	1.6180698152	1
TCGA-MM-A564	TCGA STRAC11 SCORE	2	1.6618754278	1
