# Supplementary material for: Molecular characterization of renal cell carcinoma tumors from a phase III anti-angiogenic adjuvant therapy trial
Source: Nat Commun. 2022 Oct 10;13:5959. doi: 10.1038/s41467-022-33555-8 (PMC9550765; doi:10.1038/s41467-022-33555-8)
Supplement: Supplementary file 4 — Source Data [file 41467_2022_33555_MOESM4_ESM.zip › STRAC_Figure Source Data Sets/Figure_S2a_Elastic_net_model_STRAC14.tsv]

gene	coef	boot_freq
ECE2	0.0907335185495134	46
TMEM220	-0.0420655622169325	33.3
TOMM40	0.0751948981289844	24.9
NDUFS6	0.129126130973082	24.6
NEB	0.0435288816969388	24.4
ZNF727	-0.0362588396925314	22.7
IRF6	-0.0365911442682295	19.8
ZNF483	-0.0346251667078394	19.1
ACHE	0.0319405247360865	16.6
LIPC	-0.0329848153059425	16
RAB3IL1	0.0801712764455081	15.4
SAMD15	-0.0369573391973421	15
MTMR8	-0.0744635030967387	14
PKP1	-0.0227395013592659	13.6
