# Supplementary material for: Molecular characterization of renal cell carcinoma tumors from a phase III anti-angiogenic adjuvant therapy trial
Source: Nat Commun. 2022 Oct 10;13:5959. doi: 10.1038/s41467-022-33555-8 (PMC9550765; doi:10.1038/s41467-022-33555-8)
Supplement: Supplementary file 4 — Source Data [file 41467_2022_33555_MOESM4_ESM.zip › STRAC_Figure Source Data Sets/Figure_S3a_Elastic_net_model_STRAC139.tsv]

gene	coef	boot_freq
AMT	-0.144157910528259	40
CXCR1	0.0858124278613684	29.2
ATG14	-0.193558724575156	24.3
FPR2	0.0767362429728896	24
SPIN3	-0.141741034438227	22.1
ZNF415	-0.0857894231470664	20.8
THEM4	-0.140025175811088	18.4
TXNIP	-0.138619513979538	18.3
ADHFE1	-0.14440625983486	18
UFSP1	0.0962031876759696	17.6
ZKSCAN7	-0.132454005282478	17.5
BIRC7	-0.0294660530244453	17
HIST2H3A	0.0618608797874729	16.4
