# Supplementary material for: Molecular characterization of renal cell carcinoma tumors from a phase III anti-angiogenic adjuvant therapy trial
Source: Nat Commun. 2022 Oct 10;13:5959. doi: 10.1038/s41467-022-33555-8 (PMC9550765; doi:10.1038/s41467-022-33555-8)
Supplement: Supplementary file 4 — Source Data [file 41467_2022_33555_MOESM4_ESM.zip › STRAC_Figure Source Data Sets/Figure_S3e_Kaplan_Meier_plot_of_OS_probability_by_STRAC13_in_TCGA_data_set.tsv]

Participant ID	Biomarker	Strata - < Median (1), >= Median (2-Reference)	Overall Survival Time (Years)	Censored Flag (0-Not Censored, 1-Censored)
TCGA-3Z-A93Z	TCGA STRAC13 SCORE	1	1.054072553	1
TCGA-6D-AA2E	TCGA STRAC13 SCORE	1	0.9911019849	1
TCGA-A3-3307	TCGA STRAC13 SCORE	1	3.9315537303	1
TCGA-A3-3308	TCGA STRAC13 SCORE	1	0.0438056126	1
TCGA-A3-3316	TCGA STRAC13 SCORE	1	4.0876112252	1
TCGA-A3-3317	TCGA STRAC13 SCORE	1	4.0821355236	1
TCGA-A3-3320	TCGA STRAC13 SCORE	1	4.128678987	1
TCGA-A3-3322	TCGA STRAC13 SCORE	1	4.0465434634	1
TCGA-A3-3323	TCGA STRAC13 SCORE	1	3.0280629706	1
TCGA-A3-3324	TCGA STRAC13 SCORE	1	3.2470910335	1
TCGA-A3-3326	TCGA STRAC13 SCORE	1	3.112936345	1
TCGA-A3-3328	TCGA STRAC13 SCORE	1	3.7919233402	1
TCGA-A3-3329	TCGA STRAC13 SCORE	1	4.4462696783	1
TCGA-A3-3331	TCGA STRAC13 SCORE	1	4.0657084189	1
TCGA-A3-3343	TCGA STRAC13 SCORE	1	2.5872689938	1
TCGA-A3-3347	TCGA STRAC13 SCORE	1	4.4079397673	0
TCGA-A3-3349	TCGA STRAC13 SCORE	1	3.7919233402	1
TCGA-A3-3351	TCGA STRAC13 SCORE	1	2.4914442163	1
TCGA-A3-3352	TCGA STRAC13 SCORE	1	1.5359342916	0
TCGA-A3-3357	TCGA STRAC13 SCORE	1	7.3593429158	1
TCGA-A3-3362	TCGA STRAC13 SCORE	1	4.2683093771	1
TCGA-A3-3363	TCGA STRAC13 SCORE	1	0.8733744011	1
TCGA-A3-3365	TCGA STRAC13 SCORE	1	2.3901437372	1
TCGA-A3-3367	TCGA STRAC13 SCORE	1	6.2149212868	1
TCGA-A3-3370	TCGA STRAC13 SCORE	1	6.2258726899	1
TCGA-A3-3372	TCGA STRAC13 SCORE	1	2.0123203285	1
TCGA-A3-3376	TCGA STRAC13 SCORE	1	4.643394935	0
TCGA-A3-3378	TCGA STRAC13 SCORE	1	1.7248459959	1
TCGA-A3-3380	TCGA STRAC13 SCORE	1	1.5523613963	1
TCGA-A3-3382	TCGA STRAC13 SCORE	1	1.5715263518	1
TCGA-A3-3385	TCGA STRAC13 SCORE	1	5.4565366188	1
TCGA-A3-3387	TCGA STRAC13 SCORE	1	1.6892539357	1
TCGA-A3-A6NI	TCGA STRAC13 SCORE	1	2.7871321013	1
TCGA-A3-A6NN	TCGA STRAC13 SCORE	1	0.0082135524	1
TCGA-A3-A8CQ	TCGA STRAC13 SCORE	1	0.0082135524	1
TCGA-A3-A8OU	TCGA STRAC13 SCORE	1	0	1
TCGA-A3-A8OV	TCGA STRAC13 SCORE	1	0.9308692676	1
TCGA-A3-A8OW	TCGA STRAC13 SCORE	1	0.8843258042	1
TCGA-A3-A8OX	TCGA STRAC13 SCORE	1	0	1
TCGA-AK-3425	TCGA STRAC13 SCORE	1	9.1526351814	1
TCGA-AK-3427	TCGA STRAC13 SCORE	1	9.8097193703	1
TCGA-AK-3433	TCGA STRAC13 SCORE	1	9.3333333333	1
TCGA-AK-3440	TCGA STRAC13 SCORE	1	7.8439425051	1
TCGA-AK-3443	TCGA STRAC13 SCORE	1	3.8959616701	1
TCGA-AK-3444	TCGA STRAC13 SCORE	1	4.0273785079	1
TCGA-AK-3445	TCGA STRAC13 SCORE	1	6.5489390828	1
TCGA-AK-3450	TCGA STRAC13 SCORE	1	4.8706365503	1
TCGA-AK-3453	TCGA STRAC13 SCORE	1	6.9295003422	1
TCGA-AK-3454	TCGA STRAC13 SCORE	1	2.392881588	1
TCGA-AK-3455	TCGA STRAC13 SCORE	1	1.8699520876	0
TCGA-AK-3456	TCGA STRAC13 SCORE	1	3.1293634497	1
TCGA-AK-3460	TCGA STRAC13 SCORE	1	6.8665297741	1
TCGA-AK-3461	TCGA STRAC13 SCORE	1	6.0698151951	1
TCGA-AS-3778	TCGA STRAC13 SCORE	1	0.1177275838	1
TCGA-B0-4693	TCGA STRAC13 SCORE	1	0.2108145106	0
TCGA-B0-4699	TCGA STRAC13 SCORE	1	0.3011635866	0
TCGA-B0-4703	TCGA STRAC13 SCORE	1	0.4982888433	0
TCGA-B0-4706	TCGA STRAC13 SCORE	1	0.1779603012	0
TCGA-B0-4713	TCGA STRAC13 SCORE	1	0.553045859	0
TCGA-B0-4714	TCGA STRAC13 SCORE	1	0.2710472279	0
TCGA-B0-4810	TCGA STRAC13 SCORE	1	1.3086926762	0
TCGA-B0-4814	TCGA STRAC13 SCORE	1	0.4599589322	0
TCGA-B0-4816	TCGA STRAC13 SCORE	1	3.7535934292	0
TCGA-B0-4823	TCGA STRAC13 SCORE	1	1.2429842574	0
TCGA-B0-4824	TCGA STRAC13 SCORE	1	4.5366187543	0
TCGA-B0-4833	TCGA STRAC13 SCORE	1	6.5325119781	0
TCGA-B0-4834	TCGA STRAC13 SCORE	1	5.7221081451	0
TCGA-B0-4838	TCGA STRAC13 SCORE	1	2.2833675565	0
TCGA-B0-4845	TCGA STRAC13 SCORE	1	5.4373716632	0
TCGA-B0-4846	TCGA STRAC13 SCORE	1	3.2854209446	0
TCGA-B0-4849	TCGA STRAC13 SCORE	1	0.1889117043	0
TCGA-B0-4945	TCGA STRAC13 SCORE	1	5.8726899384	0
TCGA-B0-5075	TCGA STRAC13 SCORE	1	1.7440109514	0
TCGA-B0-5077	TCGA STRAC13 SCORE	1	3.6057494867	0
TCGA-B0-5083	TCGA STRAC13 SCORE	1	2.8610540726	0
TCGA-B0-5085	TCGA STRAC13 SCORE	1	2.1081451061	0
TCGA-B0-5088	TCGA STRAC13 SCORE	1	1.5414099932	0
TCGA-B0-5092	TCGA STRAC13 SCORE	1	1.2566735113	0
TCGA-B0-5094	TCGA STRAC13 SCORE	1	0.9117043121	0
TCGA-B0-5095	TCGA STRAC13 SCORE	1	0.6707734428	0
TCGA-B0-5098	TCGA STRAC13 SCORE	1	4.3367556468	0
TCGA-B0-5099	TCGA STRAC13 SCORE	1	1.3278576318	0
TCGA-B0-5102	TCGA STRAC13 SCORE	1	7.5674195756	0
TCGA-B0-5106	TCGA STRAC13 SCORE	1	4.3750855578	0
TCGA-B0-5110	TCGA STRAC13 SCORE	1	5.5003422313	1
TCGA-B0-5113	TCGA STRAC13 SCORE	1	3.2169746749	1
TCGA-B0-5115	TCGA STRAC13 SCORE	1	4.3915126626	1
TCGA-B0-5117	TCGA STRAC13 SCORE	1	4.4024640657	1
TCGA-B0-5119	TCGA STRAC13 SCORE	1	4.2491444216	1
TCGA-B0-5120	TCGA STRAC13 SCORE	1	3.2005475702	1
TCGA-B0-5399	TCGA STRAC13 SCORE	1	3.8631074606	1
TCGA-B0-5691	TCGA STRAC13 SCORE	1	9.3935660507	1
TCGA-B0-5693	TCGA STRAC13 SCORE	1	11.154004107	1
TCGA-B0-5694	TCGA STRAC13 SCORE	1	1.3141683778	0
TCGA-B0-5697	TCGA STRAC13 SCORE	1	7.2005475702	1
TCGA-B0-5707	TCGA STRAC13 SCORE	1	10.250513347	1
TCGA-B0-5710	TCGA STRAC13 SCORE	1	6.6529774127	1
TCGA-B0-5711	TCGA STRAC13 SCORE	1	10.92128679	1
TCGA-B0-5712	TCGA STRAC13 SCORE	1	7.4524298426	1
TCGA-B2-3923	TCGA STRAC13 SCORE	1	2.7159479808	1
TCGA-B2-4098	TCGA STRAC13 SCORE	1	0.1396303901	0
TCGA-B2-4101	TCGA STRAC13 SCORE	1	1.7741273101	1
TCGA-B2-4102	TCGA STRAC13 SCORE	1	2.6064339493	1
TCGA-B2-5636	TCGA STRAC13 SCORE	1	2.5160848734	1
TCGA-B2-5641	TCGA STRAC13 SCORE	1	1.7960301164	1
TCGA-B2-A4SR	TCGA STRAC13 SCORE	1	1.3880903491	1
TCGA-B4-5378	TCGA STRAC13 SCORE	1	0.4791238877	1
TCGA-B4-5834	TCGA STRAC13 SCORE	1	0.1040383299	1
TCGA-B4-5838	TCGA STRAC13 SCORE	1	0.4544832307	1
TCGA-B4-5843	TCGA STRAC13 SCORE	1	0.0301163587	1
TCGA-B8-4143	TCGA STRAC13 SCORE	1	1.9411362081	0
TCGA-B8-4146	TCGA STRAC13 SCORE	1	1.3990417522	1
TCGA-B8-4148	TCGA STRAC13 SCORE	1	4.1615331964	1
TCGA-B8-4154	TCGA STRAC13 SCORE	1	3.7782340862	1
TCGA-B8-4619	TCGA STRAC13 SCORE	1	1.4318959617	1
TCGA-B8-4622	TCGA STRAC13 SCORE	1	4.1752224504	1
TCGA-B8-5159	TCGA STRAC13 SCORE	1	1.9767282683	1
TCGA-B8-5165	TCGA STRAC13 SCORE	1	2.0177960301	1
TCGA-B8-5545	TCGA STRAC13 SCORE	1	4.1752224504	1
TCGA-B8-5546	TCGA STRAC13 SCORE	1	1.3826146475	1
TCGA-B8-5552	TCGA STRAC13 SCORE	1	2.8637919233	1
TCGA-B8-5553	TCGA STRAC13 SCORE	1	1.1909650924	1
TCGA-B8-A54D	TCGA STRAC13 SCORE	1	2.2724161533	1
TCGA-B8-A54E	TCGA STRAC13 SCORE	1	2.4887063655	1
TCGA-B8-A54F	TCGA STRAC13 SCORE	1	1.4209445585	1
TCGA-B8-A54G	TCGA STRAC13 SCORE	1	0.1451060917	1
TCGA-B8-A54H	TCGA STRAC13 SCORE	1	0.7008898015	1
TCGA-B8-A54J	TCGA STRAC13 SCORE	1	1.4455852156	1
TCGA-B8-A54K	TCGA STRAC13 SCORE	1	1.2840520192	1
TCGA-BP-4158	TCGA STRAC13 SCORE	1	9.2457221081	1
TCGA-BP-4161	TCGA STRAC13 SCORE	1	7.5181382615	1
TCGA-BP-4163	TCGA STRAC13 SCORE	1	7.7727583847	1
TCGA-BP-4177	TCGA STRAC13 SCORE	1	4.5722108145	1
TCGA-BP-4325	TCGA STRAC13 SCORE	1	8.1149897331	1
TCGA-BP-4327	TCGA STRAC13 SCORE	1	0.2984257358	0
TCGA-BP-4330	TCGA STRAC13 SCORE	1	5.1690622861	1
TCGA-BP-4331	TCGA STRAC13 SCORE	1	6.7186858316	0
TCGA-BP-4332	TCGA STRAC13 SCORE	1	3.1019849418	1
TCGA-BP-4335	TCGA STRAC13 SCORE	1	1.3004791239	0
TCGA-BP-4337	TCGA STRAC13 SCORE	1	0.0054757016	0
TCGA-BP-4340	TCGA STRAC13 SCORE	1	1.5386721424	0
TCGA-BP-4341	TCGA STRAC13 SCORE	1	4.3504449008	0
TCGA-BP-4342	TCGA STRAC13 SCORE	1	6.1765913758	0
TCGA-BP-4344	TCGA STRAC13 SCORE	1	4.5612594114	1
TCGA-BP-4346	TCGA STRAC13 SCORE	1	4.0876112252	0
TCGA-BP-4347	TCGA STRAC13 SCORE	1	3.742642026	1
TCGA-BP-4349	TCGA STRAC13 SCORE	1	1.0184804928	1
TCGA-BP-4351	TCGA STRAC13 SCORE	1	2.6557152635	1
TCGA-BP-4352	TCGA STRAC13 SCORE	1	0.9418206708	0
TCGA-BP-4353	TCGA STRAC13 SCORE	1	1.0266940452	0
TCGA-BP-4355	TCGA STRAC13 SCORE	1	2.6091718001	0
TCGA-BP-4756	TCGA STRAC13 SCORE	1	1.0239561944	1
TCGA-BP-4760	TCGA STRAC13 SCORE	1	6.4640657084	1
TCGA-BP-4763	TCGA STRAC13 SCORE	1	3.4770704997	0
TCGA-BP-4765	TCGA STRAC13 SCORE	1	5.9794661191	1
TCGA-BP-4766	TCGA STRAC13 SCORE	1	4.0027378508	1
TCGA-BP-4768	TCGA STRAC13 SCORE	1	1.0951403149	1
TCGA-BP-4769	TCGA STRAC13 SCORE	1	5.1362080767	1
TCGA-BP-4771	TCGA STRAC13 SCORE	1	0.4435318275	0
TCGA-BP-4775	TCGA STRAC13 SCORE	1	5.0458590007	1
TCGA-BP-4782	TCGA STRAC13 SCORE	1	0.9691991786	1
TCGA-BP-4784	TCGA STRAC13 SCORE	1	5.0759753593	1
TCGA-BP-4789	TCGA STRAC13 SCORE	1	4.076659822	1
TCGA-BP-4790	TCGA STRAC13 SCORE	1	3.0417522245	0
TCGA-BP-4795	TCGA STRAC13 SCORE	1	1.697467488	1
TCGA-BP-4801	TCGA STRAC13 SCORE	1	3.0773442847	1
TCGA-BP-4803	TCGA STRAC13 SCORE	1	0.5585215606	1
TCGA-BP-4804	TCGA STRAC13 SCORE	1	3.9945242984	1
TCGA-BP-4961	TCGA STRAC13 SCORE	1	5.2977412731	1
TCGA-BP-4963	TCGA STRAC13 SCORE	1	5.0212183436	1
TCGA-BP-4964	TCGA STRAC13 SCORE	1	5.0978781656	1
TCGA-BP-4965	TCGA STRAC13 SCORE	1	5.1225188227	1
TCGA-BP-4967	TCGA STRAC13 SCORE	1	0.5612594114	1
TCGA-BP-4970	TCGA STRAC13 SCORE	1	1.1854893908	1
TCGA-BP-4971	TCGA STRAC13 SCORE	1	4.0711841205	1
TCGA-BP-4972	TCGA STRAC13 SCORE	1	4.1122518823	1
TCGA-BP-4973	TCGA STRAC13 SCORE	1	3.7891854894	1
TCGA-BP-4974	TCGA STRAC13 SCORE	1	0.5776865161	0
TCGA-BP-4976	TCGA STRAC13 SCORE	1	4.4681724846	1
TCGA-BP-4977	TCGA STRAC13 SCORE	1	1.2429842574	1
TCGA-BP-4982	TCGA STRAC13 SCORE	1	2.7761806982	1
TCGA-BP-4986	TCGA STRAC13 SCORE	1	2.1492128679	1
TCGA-BP-4987	TCGA STRAC13 SCORE	1	3.0773442847	1
TCGA-BP-4988	TCGA STRAC13 SCORE	1	2.2669404517	0
TCGA-BP-4991	TCGA STRAC13 SCORE	1	3.8685831622	1
TCGA-BP-4994	TCGA STRAC13 SCORE	1	3.5811088296	1
TCGA-BP-4995	TCGA STRAC13 SCORE	1	3.7535934292	1
TCGA-BP-4998	TCGA STRAC13 SCORE	1	2.5516769336	1
TCGA-BP-4999	TCGA STRAC13 SCORE	1	3.4661190965	1
TCGA-BP-5001	TCGA STRAC13 SCORE	1	3.2224503765	1
TCGA-BP-5004	TCGA STRAC13 SCORE	1	3.0828199863	1
TCGA-BP-5007	TCGA STRAC13 SCORE	1	3.1211498973	1
TCGA-BP-5168	TCGA STRAC13 SCORE	1	4.0054757016	0
TCGA-BP-5181	TCGA STRAC13 SCORE	1	4.0930869268	1
TCGA-BP-5183	TCGA STRAC13 SCORE	1	3.5345653662	1
TCGA-BP-5186	TCGA STRAC13 SCORE	1	1.8973305955	1
TCGA-BP-5187	TCGA STRAC13 SCORE	1	1.1115674196	1
TCGA-BP-5190	TCGA STRAC13 SCORE	1	2.7679671458	1
TCGA-BP-5192	TCGA STRAC13 SCORE	1	1.954825462	1
TCGA-BP-5194	TCGA STRAC13 SCORE	1	1.1170431211	1
TCGA-BP-5195	TCGA STRAC13 SCORE	1	2.0506502396	1
TCGA-BP-5196	TCGA STRAC13 SCORE	1	2.7871321013	1
TCGA-BP-5199	TCGA STRAC13 SCORE	1	3.7097878166	1
TCGA-CJ-4634	TCGA STRAC13 SCORE	1	9.5770020534	1
TCGA-CJ-4635	TCGA STRAC13 SCORE	1	3.8767967146	1
TCGA-CJ-4636	TCGA STRAC13 SCORE	1	5.2676249144	1
TCGA-CJ-4637	TCGA STRAC13 SCORE	1	6.0971937029	0
TCGA-CJ-4638	TCGA STRAC13 SCORE	1	1.1800136893	0
TCGA-CJ-4639	TCGA STRAC13 SCORE	1	8.8405201916	1
TCGA-CJ-4641	TCGA STRAC13 SCORE	1	4.5475701574	0
TCGA-CJ-4643	TCGA STRAC13 SCORE	1	4.9089664613	1
TCGA-CJ-4873	TCGA STRAC13 SCORE	1	6.1848049281	1
TCGA-CJ-4886	TCGA STRAC13 SCORE	1	5.3442847365	1
TCGA-CJ-4889	TCGA STRAC13 SCORE	1	5.3278576318	1
TCGA-CJ-4892	TCGA STRAC13 SCORE	1	4.1642710472	1
TCGA-CJ-4894	TCGA STRAC13 SCORE	1	2.302532512	0
TCGA-CJ-4895	TCGA STRAC13 SCORE	1	3.2854209446	0
TCGA-CJ-4899	TCGA STRAC13 SCORE	1	4.1834360027	1
TCGA-CJ-4902	TCGA STRAC13 SCORE	1	4.1615331964	1
TCGA-CJ-4903	TCGA STRAC13 SCORE	1	4.2710472279	1
TCGA-CJ-4908	TCGA STRAC13 SCORE	1	4.1916495551	1
TCGA-CJ-4912	TCGA STRAC13 SCORE	1	4.5366187543	1
TCGA-CJ-4916	TCGA STRAC13 SCORE	1	3.7590691307	1
TCGA-CJ-5680	TCGA STRAC13 SCORE	1	2.1026694045	0
TCGA-CJ-5681	TCGA STRAC13 SCORE	1	1.5112936345	0
TCGA-CJ-5683	TCGA STRAC13 SCORE	1	5.1718001369	1
TCGA-CJ-5686	TCGA STRAC13 SCORE	1	5.5797399042	1
TCGA-CW-5580	TCGA STRAC13 SCORE	1	5.3771389459	0
TCGA-CW-5581	TCGA STRAC13 SCORE	1	7.6632443532	1
TCGA-CW-5583	TCGA STRAC13 SCORE	1	6.8145106092	1
TCGA-CW-5585	TCGA STRAC13 SCORE	1	7.1430527036	1
TCGA-CW-5589	TCGA STRAC13 SCORE	1	6.5106091718	1
TCGA-CW-5591	TCGA STRAC13 SCORE	1	6.2176591376	1
TCGA-CW-6088	TCGA STRAC13 SCORE	1	8.8213552361	1
TCGA-CW-6093	TCGA STRAC13 SCORE	1	8.6132785763	1
TCGA-CZ-4853	TCGA STRAC13 SCORE	1	2.1190965092	1
TCGA-CZ-4854	TCGA STRAC13 SCORE	1	3.8439425051	0
TCGA-CZ-4856	TCGA STRAC13 SCORE	1	0.0492813142	1
TCGA-CZ-4857	TCGA STRAC13 SCORE	1	3.9206023272	0
TCGA-CZ-4862	TCGA STRAC13 SCORE	1	8.9555099247	1
TCGA-CZ-4863	TCGA STRAC13 SCORE	1	5.2785763176	1
TCGA-CZ-4864	TCGA STRAC13 SCORE	1	7.7481177276	0
TCGA-CZ-4866	TCGA STRAC13 SCORE	1	8.9445585216	1
TCGA-CZ-5455	TCGA STRAC13 SCORE	1	1.5359342916	0
TCGA-CZ-5458	TCGA STRAC13 SCORE	1	7.6358658453	1
TCGA-CZ-5463	TCGA STRAC13 SCORE	1	1.8124572211	1
TCGA-CZ-5466	TCGA STRAC13 SCORE	1	1.8754277892	1
TCGA-CZ-5467	TCGA STRAC13 SCORE	1	0.1998631075	0
TCGA-CZ-5985	TCGA STRAC13 SCORE	1	5.4674880219	1
TCGA-CZ-5986	TCGA STRAC13 SCORE	1	1.0212183436	1
TCGA-CZ-5988	TCGA STRAC13 SCORE	1	1.8973305955	1
TCGA-CZ-5989	TCGA STRAC13 SCORE	1	5.2156057495	1
TCGA-DV-5567	TCGA STRAC13 SCORE	1	5.4866529774	1
TCGA-DV-5573	TCGA STRAC13 SCORE	1	3.0937713895	1
TCGA-DV-5575	TCGA STRAC13 SCORE	1	4.733744011	1
TCGA-DV-5576	TCGA STRAC13 SCORE	1	1.9904175222	0
TCGA-DV-A4VZ	TCGA STRAC13 SCORE	1	0.9993155373	1
TCGA-DV-A4W0	TCGA STRAC13 SCORE	1	6.7624914442	1
TCGA-EU-5905	TCGA STRAC13 SCORE	1	0.3258042437	1
TCGA-EU-5906	TCGA STRAC13 SCORE	1	0.5639972621	1
TCGA-G6-A8L8	TCGA STRAC13 SCORE	1	2.9869952088	0
TCGA-GK-A6C7	TCGA STRAC13 SCORE	1	0.167008898	1
TCGA-MM-A84U	TCGA STRAC13 SCORE	1	1.916495551	1
TCGA-MW-A4EC	TCGA STRAC13 SCORE	1	1.363449692	1
TCGA-T7-A92I	TCGA STRAC13 SCORE	1	0.9746748802	1
TCGA-A3-3306	TCGA STRAC13 SCORE	2	3.0663928816	1
TCGA-A3-3311	TCGA STRAC13 SCORE	2	3.2607802875	0
TCGA-A3-3313	TCGA STRAC13 SCORE	2	2.0123203285	0
TCGA-A3-3319	TCGA STRAC13 SCORE	2	3.0937713895	1
TCGA-A3-3325	TCGA STRAC13 SCORE	2	3.2032854209	0
TCGA-A3-3335	TCGA STRAC13 SCORE	2	5.1635865845	1
TCGA-A3-3346	TCGA STRAC13 SCORE	2	0.3750855578	0
TCGA-A3-3358	TCGA STRAC13 SCORE	2	3.5783709788	1
TCGA-A3-3359	TCGA STRAC13 SCORE	2	6.855578371	1
TCGA-A3-3373	TCGA STRAC13 SCORE	2	4.4380561259	1
TCGA-A3-3374	TCGA STRAC13 SCORE	2	3.5975359343	1
TCGA-A3-3383	TCGA STRAC13 SCORE	2	2.3572895277	1
TCGA-A3-A6NJ	TCGA STRAC13 SCORE	2	1.2813141684	1
TCGA-AK-3426	TCGA STRAC13 SCORE	2	2.4229979466	0
TCGA-AK-3428	TCGA STRAC13 SCORE	2	10.206707734	1
TCGA-AK-3429	TCGA STRAC13 SCORE	2	9.1115674196	1
TCGA-AK-3431	TCGA STRAC13 SCORE	2	6.135523614	0
TCGA-AK-3434	TCGA STRAC13 SCORE	2	5.7138945927	1
TCGA-AK-3436	TCGA STRAC13 SCORE	2	9.1197809719	1
TCGA-AK-3447	TCGA STRAC13 SCORE	2	3.3319644079	1
TCGA-AK-3451	TCGA STRAC13 SCORE	2	7.8521560575	1
TCGA-AK-3458	TCGA STRAC13 SCORE	2	3.1978097194	1
TCGA-AK-3465	TCGA STRAC13 SCORE	2	1.0102669405	1
TCGA-AS-3777	TCGA STRAC13 SCORE	2	3.3894592745	1
TCGA-B0-4688	TCGA STRAC13 SCORE	2	0.2765229295	0
TCGA-B0-4690	TCGA STRAC13 SCORE	2	0.1177275838	0
TCGA-B0-4691	TCGA STRAC13 SCORE	2	0.3805612594	0
TCGA-B0-4694	TCGA STRAC13 SCORE	2	0.2902121834	0
TCGA-B0-4696	TCGA STRAC13 SCORE	2	2.3709787817	0
TCGA-B0-4697	TCGA STRAC13 SCORE	2	1.582477755	0
TCGA-B0-4698	TCGA STRAC13 SCORE	2	0.1149897331	0
TCGA-B0-4700	TCGA STRAC13 SCORE	2	5.4209445585	0
TCGA-B0-4701	TCGA STRAC13 SCORE	2	0.6516084873	0
TCGA-B0-4707	TCGA STRAC13 SCORE	2	1.6427104723	0
TCGA-B0-4710	TCGA STRAC13 SCORE	2	4.8049281314	1
TCGA-B0-4712	TCGA STRAC13 SCORE	2	3.6605065024	0
TCGA-B0-4718	TCGA STRAC13 SCORE	2	4.8678986995	1
TCGA-B0-4811	TCGA STRAC13 SCORE	2	3.8795345654	0
TCGA-B0-4813	TCGA STRAC13 SCORE	2	0.0492813142	0
TCGA-B0-4815	TCGA STRAC13 SCORE	2	4.34770705	0
TCGA-B0-4817	TCGA STRAC13 SCORE	2	2.7898699521	0
TCGA-B0-4818	TCGA STRAC13 SCORE	2	1.3963039014	0
TCGA-B0-4821	TCGA STRAC13 SCORE	2	3.3675564682	0
TCGA-B0-4822	TCGA STRAC13 SCORE	2	3.0417522245	0
TCGA-B0-4827	TCGA STRAC13 SCORE	2	2.4229979466	0
TCGA-B0-4828	TCGA STRAC13 SCORE	2	0.8405201916	0
TCGA-B0-4836	TCGA STRAC13 SCORE	2	3.3894592745	0
TCGA-B0-4837	TCGA STRAC13 SCORE	2	3.7727583847	0
TCGA-B0-4839	TCGA STRAC13 SCORE	2	4.4873374401	0
TCGA-B0-4841	TCGA STRAC13 SCORE	2	0.5585215606	0
TCGA-B0-4842	TCGA STRAC13 SCORE	2	4.720054757	0
TCGA-B0-4843	TCGA STRAC13 SCORE	2	0.8761122519	0
TCGA-B0-4844	TCGA STRAC13 SCORE	2	0.8569472964	0
TCGA-B0-4847	TCGA STRAC13 SCORE	2	2.1711156742	0
TCGA-B0-4848	TCGA STRAC13 SCORE	2	2.417522245	0
TCGA-B0-4852	TCGA STRAC13 SCORE	2	3.0691307324	0
TCGA-B0-5080	TCGA STRAC13 SCORE	2	0.9363449692	0
TCGA-B0-5081	TCGA STRAC13 SCORE	2	0.9911019849	0
TCGA-B0-5084	TCGA STRAC13 SCORE	2	0.6078028747	0
TCGA-B0-5096	TCGA STRAC13 SCORE	2	0.1861738535	0
TCGA-B0-5097	TCGA STRAC13 SCORE	2	1.8206707734	1
TCGA-B0-5100	TCGA STRAC13 SCORE	2	5.2375085558	0
TCGA-B0-5104	TCGA STRAC13 SCORE	2	7.5345653662	0
TCGA-B0-5107	TCGA STRAC13 SCORE	2	2.5379876797	0
TCGA-B0-5108	TCGA STRAC13 SCORE	2	4.8788501027	1
TCGA-B0-5109	TCGA STRAC13 SCORE	2	1.607118412	0
TCGA-B0-5116	TCGA STRAC13 SCORE	2	3.4880219028	1
TCGA-B0-5121	TCGA STRAC13 SCORE	2	4.0657084189	1
TCGA-B0-5400	TCGA STRAC13 SCORE	2	4.7446954141	1
TCGA-B0-5402	TCGA STRAC13 SCORE	2	3.5318275154	1
TCGA-B0-5690	TCGA STRAC13 SCORE	2	9.28678987	1
TCGA-B0-5692	TCGA STRAC13 SCORE	2	10.798083504	1
TCGA-B0-5695	TCGA STRAC13 SCORE	2	5.8863791923	1
TCGA-B0-5696	TCGA STRAC13 SCORE	2	7.1430527036	1
TCGA-B0-5698	TCGA STRAC13 SCORE	2	9.9411362081	1
TCGA-B0-5699	TCGA STRAC13 SCORE	2	10.516084873	1
TCGA-B0-5700	TCGA STRAC13 SCORE	2	4.900752909	1
TCGA-B0-5701	TCGA STRAC13 SCORE	2	6.7378507871	1
TCGA-B0-5702	TCGA STRAC13 SCORE	2	5.9466119097	1
TCGA-B0-5703	TCGA STRAC13 SCORE	2	6.1492128679	1
TCGA-B0-5705	TCGA STRAC13 SCORE	2	12.421629021	1
TCGA-B0-5706	TCGA STRAC13 SCORE	2	8.7748117728	1
TCGA-B0-5709	TCGA STRAC13 SCORE	2	10.880219028	1
TCGA-B0-5713	TCGA STRAC13 SCORE	2	7.6167008898	1
TCGA-B0-5812	TCGA STRAC13 SCORE	2	10.496919918	1
TCGA-B2-3924	TCGA STRAC13 SCORE	2	2.9897330595	1
TCGA-B2-4099	TCGA STRAC13 SCORE	2	2.6611909651	1
TCGA-B2-5633	TCGA STRAC13 SCORE	2	2.636550308	1
TCGA-B2-5635	TCGA STRAC13 SCORE	2	2.0670773443	1
TCGA-B2-5639	TCGA STRAC13 SCORE	2	2.7460643395	0
TCGA-B4-5377	TCGA STRAC13 SCORE	2	0.9993155373	1
TCGA-B4-5832	TCGA STRAC13 SCORE	2	0.424366872	1
TCGA-B4-5835	TCGA STRAC13 SCORE	2	0.0438056126	1
TCGA-B4-5836	TCGA STRAC13 SCORE	2	0.386036961	1
TCGA-B4-5844	TCGA STRAC13 SCORE	2	0.0191649555	1
TCGA-B8-4151	TCGA STRAC13 SCORE	2	3.5564681725	1
TCGA-B8-4153	TCGA STRAC13 SCORE	2	2.0862422998	1
TCGA-B8-4620	TCGA STRAC13 SCORE	2	2.1273100616	1
TCGA-B8-4621	TCGA STRAC13 SCORE	2	2.1574264203	1
TCGA-B8-5158	TCGA STRAC13 SCORE	2	3.3347022587	1
TCGA-B8-5162	TCGA STRAC13 SCORE	2	0.0985626283	1
TCGA-B8-5163	TCGA STRAC13 SCORE	2	2.250513347	1
TCGA-B8-5164	TCGA STRAC13 SCORE	2	0.0711841205	1
TCGA-B8-5549	TCGA STRAC13 SCORE	2	0.5311430527	1
TCGA-B8-5550	TCGA STRAC13 SCORE	2	4.0410677618	1
TCGA-B8-5551	TCGA STRAC13 SCORE	2	0.0438056126	1
TCGA-B8-A54I	TCGA STRAC13 SCORE	2	0.4106776181	1
TCGA-B8-A7U6	TCGA STRAC13 SCORE	2	1.3552361396	1
TCGA-B8-A8YJ	TCGA STRAC13 SCORE	2	1.1800136893	1
TCGA-BP-4159	TCGA STRAC13 SCORE	2	7.1211498973	0
TCGA-BP-4160	TCGA STRAC13 SCORE	2	7.8877481177	1
TCGA-BP-4162	TCGA STRAC13 SCORE	2	8.4161533196	1
TCGA-BP-4164	TCGA STRAC13 SCORE	2	2.7159479808	0
TCGA-BP-4165	TCGA STRAC13 SCORE	2	8.3148528405	1
TCGA-BP-4166	TCGA STRAC13 SCORE	2	0.0355920602	1
TCGA-BP-4167	TCGA STRAC13 SCORE	2	7.4414784394	1
TCGA-BP-4169	TCGA STRAC13 SCORE	2	1.9192334018	0
TCGA-BP-4170	TCGA STRAC13 SCORE	2	6.4147843943	0
TCGA-BP-4173	TCGA STRAC13 SCORE	2	5.18275154	1
TCGA-BP-4174	TCGA STRAC13 SCORE	2	5.144421629	1
TCGA-BP-4176	TCGA STRAC13 SCORE	2	5.3524982888	1
TCGA-BP-4326	TCGA STRAC13 SCORE	2	4.4490075291	0
TCGA-BP-4329	TCGA STRAC13 SCORE	2	2.3134839151	0
TCGA-BP-4334	TCGA STRAC13 SCORE	2	1.7659137577	0
TCGA-BP-4338	TCGA STRAC13 SCORE	2	7.8275154004	1
TCGA-BP-4343	TCGA STRAC13 SCORE	2	5.234770705	0
TCGA-BP-4345	TCGA STRAC13 SCORE	2	4.1505817933	1
TCGA-BP-4758	TCGA STRAC13 SCORE	2	6.045174538	1
TCGA-BP-4759	TCGA STRAC13 SCORE	2	6.4941820671	1
TCGA-BP-4761	TCGA STRAC13 SCORE	2	0.4982888433	1
TCGA-BP-4762	TCGA STRAC13 SCORE	2	3.6769336071	0
TCGA-BP-4770	TCGA STRAC13 SCORE	2	0.900752909	0
TCGA-BP-4774	TCGA STRAC13 SCORE	2	5.1608487337	1
TCGA-BP-4776	TCGA STRAC13 SCORE	2	1.1252566735	1
TCGA-BP-4777	TCGA STRAC13 SCORE	2	4.7392197125	1
TCGA-BP-4781	TCGA STRAC13 SCORE	2	5.6947296372	1
TCGA-BP-4787	TCGA STRAC13 SCORE	2	1.3141683778	0
TCGA-BP-4797	TCGA STRAC13 SCORE	2	3.0308008214	1
TCGA-BP-4798	TCGA STRAC13 SCORE	2	0.9144421629	0
TCGA-BP-4799	TCGA STRAC13 SCORE	2	3.1019849418	0
TCGA-BP-4807	TCGA STRAC13 SCORE	2	0.5776865161	1
TCGA-BP-4959	TCGA STRAC13 SCORE	2	7.2826830938	1
TCGA-BP-4960	TCGA STRAC13 SCORE	2	5.9466119097	1
TCGA-BP-4962	TCGA STRAC13 SCORE	2	4.887063655	1
TCGA-BP-4968	TCGA STRAC13 SCORE	2	4.7802874743	1
TCGA-BP-4969	TCGA STRAC13 SCORE	2	4.9117043121	1
TCGA-BP-4975	TCGA STRAC13 SCORE	2	3.923340178	1
TCGA-BP-4981	TCGA STRAC13 SCORE	2	3.0034223135	0
TCGA-BP-4983	TCGA STRAC13 SCORE	2	3.8685831622	1
TCGA-BP-4985	TCGA STRAC13 SCORE	2	2.6064339493	0
TCGA-BP-4989	TCGA STRAC13 SCORE	2	0.3230663929	1
TCGA-BP-4992	TCGA STRAC13 SCORE	2	1.3716632444	1
TCGA-BP-4993	TCGA STRAC13 SCORE	2	0.4845995893	1
TCGA-BP-5000	TCGA STRAC13 SCORE	2	1.5414099932	1
TCGA-BP-5006	TCGA STRAC13 SCORE	2	2.2997946612	1
TCGA-BP-5008	TCGA STRAC13 SCORE	2	2.932238193	1
TCGA-BP-5009	TCGA STRAC13 SCORE	2	2.9897330595	0
TCGA-BP-5010	TCGA STRAC13 SCORE	2	2.4038329911	0
TCGA-BP-5169	TCGA STRAC13 SCORE	2	0.5284052019	1
TCGA-BP-5170	TCGA STRAC13 SCORE	2	6.6036960986	1
TCGA-BP-5173	TCGA STRAC13 SCORE	2	0.1697467488	0
TCGA-BP-5174	TCGA STRAC13 SCORE	2	6.1793292266	1
TCGA-BP-5175	TCGA STRAC13 SCORE	2	2.5516769336	1
TCGA-BP-5176	TCGA STRAC13 SCORE	2	4.3531827515	0
TCGA-BP-5177	TCGA STRAC13 SCORE	2	0.8021902806	1
TCGA-BP-5178	TCGA STRAC13 SCORE	2	5.234770705	0
TCGA-BP-5180	TCGA STRAC13 SCORE	2	6.1957563313	1
TCGA-BP-5182	TCGA STRAC13 SCORE	2	3.189596167	1
TCGA-BP-5184	TCGA STRAC13 SCORE	2	3.1019849418	1
TCGA-BP-5185	TCGA STRAC13 SCORE	2	3.099247091	1
TCGA-BP-5189	TCGA STRAC13 SCORE	2	2.250513347	0
TCGA-BP-5191	TCGA STRAC13 SCORE	2	2.6475017112	1
TCGA-BP-5198	TCGA STRAC13 SCORE	2	1.6509240246	1
TCGA-BP-5200	TCGA STRAC13 SCORE	2	2.9103353867	1
TCGA-BP-5201	TCGA STRAC13 SCORE	2	2.6036960986	1
TCGA-BP-5202	TCGA STRAC13 SCORE	2	0.0793976728	1
TCGA-CJ-4640	TCGA STRAC13 SCORE	2	9.5277207392	1
TCGA-CJ-4642	TCGA STRAC13 SCORE	2	8.7748117728	1
TCGA-CJ-4644	TCGA STRAC13 SCORE	2	0.9199178645	0
TCGA-CJ-4868	TCGA STRAC13 SCORE	2	1.7686516085	0
TCGA-CJ-4869	TCGA STRAC13 SCORE	2	6.9924709103	1
TCGA-CJ-4870	TCGA STRAC13 SCORE	2	4.1013004791	1
TCGA-CJ-4871	TCGA STRAC13 SCORE	2	6.6338124572	1
TCGA-CJ-4872	TCGA STRAC13 SCORE	2	3.9288158795	1
TCGA-CJ-4874	TCGA STRAC13 SCORE	2	6.250513347	1
TCGA-CJ-4875	TCGA STRAC13 SCORE	2	9.7303216975	0
TCGA-CJ-4876	TCGA STRAC13 SCORE	2	5.3524982888	1
TCGA-CJ-4878	TCGA STRAC13 SCORE	2	5.9849418207	1
TCGA-CJ-4881	TCGA STRAC13 SCORE	2	5.5140314853	1
TCGA-CJ-4882	TCGA STRAC13 SCORE	2	5.1553730322	1
TCGA-CJ-4884	TCGA STRAC13 SCORE	2	4.8158795346	1
TCGA-CJ-4885	TCGA STRAC13 SCORE	2	9.4483230664	1
TCGA-CJ-4887	TCGA STRAC13 SCORE	2	2.5516769336	0
TCGA-CJ-4888	TCGA STRAC13 SCORE	2	4.2902121834	0
TCGA-CJ-4890	TCGA STRAC13 SCORE	2	9.6344969199	1
TCGA-CJ-4891	TCGA STRAC13 SCORE	2	2.2422997947	0
TCGA-CJ-4893	TCGA STRAC13 SCORE	2	2.0533880903	1
TCGA-CJ-4897	TCGA STRAC13 SCORE	2	9.1471594798	1
TCGA-CJ-4900	TCGA STRAC13 SCORE	2	4.6926762491	0
TCGA-CJ-4901	TCGA STRAC13 SCORE	2	3.9698836413	1
TCGA-CJ-4904	TCGA STRAC13 SCORE	2	9.0403832991	1
TCGA-CJ-4905	TCGA STRAC13 SCORE	2	4.0958247775	1
TCGA-CJ-4907	TCGA STRAC13 SCORE	2	4.1040383299	1
TCGA-CJ-4918	TCGA STRAC13 SCORE	2	0.2546201232	0
TCGA-CJ-4920	TCGA STRAC13 SCORE	2	0.3805612594	0
TCGA-CJ-4923	TCGA STRAC13 SCORE	2	1.5660506502	0
TCGA-CJ-5671	TCGA STRAC13 SCORE	2	10.915811088	1
TCGA-CJ-5672	TCGA STRAC13 SCORE	2	5.9958932238	0
TCGA-CJ-5675	TCGA STRAC13 SCORE	2	10.776180698	1
TCGA-CJ-5676	TCGA STRAC13 SCORE	2	11.134839151	1
TCGA-CJ-5677	TCGA STRAC13 SCORE	2	2.1409993155	0
TCGA-CJ-5678	TCGA STRAC13 SCORE	2	1.5715263518	0
TCGA-CJ-5679	TCGA STRAC13 SCORE	2	1.8590006845	0
TCGA-CJ-5682	TCGA STRAC13 SCORE	2	10.228610541	1
TCGA-CJ-5684	TCGA STRAC13 SCORE	2	6.1081451061	1
TCGA-CJ-5689	TCGA STRAC13 SCORE	2	4.4353182752	0
TCGA-CJ-6027	TCGA STRAC13 SCORE	2	9.8973305955	0
TCGA-CJ-6028	TCGA STRAC13 SCORE	2	4.4490075291	0
TCGA-CJ-6030	TCGA STRAC13 SCORE	2	6.2943189596	0
TCGA-CJ-6031	TCGA STRAC13 SCORE	2	5.2183436003	1
TCGA-CJ-6032	TCGA STRAC13 SCORE	2	9.9630390144	1
TCGA-CJ-6033	TCGA STRAC13 SCORE	2	0.6132785763	0
TCGA-CW-5584	TCGA STRAC13 SCORE	2	0.4490075291	0
TCGA-CW-5587	TCGA STRAC13 SCORE	2	6.0944558522	1
TCGA-CW-5588	TCGA STRAC13 SCORE	2	5.5222450376	1
TCGA-CW-5590	TCGA STRAC13 SCORE	2	2.9431895962	0
TCGA-CW-6087	TCGA STRAC13 SCORE	2	0.1122518823	0
TCGA-CW-6090	TCGA STRAC13 SCORE	2	6.9869952088	1
TCGA-CW-6097	TCGA STRAC13 SCORE	2	1.5633127995	0
TCGA-CZ-4858	TCGA STRAC13 SCORE	2	5.7631759069	0
TCGA-CZ-4859	TCGA STRAC13 SCORE	2	4.8925393566	1
TCGA-CZ-4860	TCGA STRAC13 SCORE	2	0.5639972621	0
TCGA-CZ-4861	TCGA STRAC13 SCORE	2	1.2210814511	0
TCGA-CZ-4865	TCGA STRAC13 SCORE	2	0.4544832307	0
TCGA-CZ-5451	TCGA STRAC13 SCORE	2	5.2813141684	1
TCGA-CZ-5452	TCGA STRAC13 SCORE	2	4.8980150582	1
TCGA-CZ-5453	TCGA STRAC13 SCORE	2	6.6228610541	0
TCGA-CZ-5454	TCGA STRAC13 SCORE	2	1.9767282683	0
TCGA-CZ-5456	TCGA STRAC13 SCORE	2	6.6310746064	1
TCGA-CZ-5457	TCGA STRAC13 SCORE	2	7.5400410678	1
TCGA-CZ-5459	TCGA STRAC13 SCORE	2	4.6078028747	1
TCGA-CZ-5460	TCGA STRAC13 SCORE	2	7.8658453114	1
TCGA-CZ-5461	TCGA STRAC13 SCORE	2	0.9034907598	0
TCGA-CZ-5462	TCGA STRAC13 SCORE	2	0.8514715948	0
TCGA-CZ-5464	TCGA STRAC13 SCORE	2	5.826146475	1
TCGA-CZ-5465	TCGA STRAC13 SCORE	2	7.0198494182	0
TCGA-CZ-5468	TCGA STRAC13 SCORE	2	0.1615331964	0
TCGA-CZ-5469	TCGA STRAC13 SCORE	2	2.5900068446	0
TCGA-CZ-5470	TCGA STRAC13 SCORE	2	1.0568104038	1
TCGA-CZ-5982	TCGA STRAC13 SCORE	2	6.6776180698	1
TCGA-CZ-5984	TCGA STRAC13 SCORE	2	5.659137577	1
TCGA-CZ-5987	TCGA STRAC13 SCORE	2	1.2183436003	0
TCGA-DV-5565	TCGA STRAC13 SCORE	2	3.6386036961	1
TCGA-DV-5566	TCGA STRAC13 SCORE	2	3.8275154004	1
TCGA-DV-5568	TCGA STRAC13 SCORE	2	1.0130047912	1
TCGA-DV-5569	TCGA STRAC13 SCORE	2	0.9719370294	1
TCGA-DV-5574	TCGA STRAC13 SCORE	2	5.5195071869	1
TCGA-DV-A4VX	TCGA STRAC13 SCORE	2	4.4517453799	0
TCGA-EU-5904	TCGA STRAC13 SCORE	2	1.5085557837	1
TCGA-EU-5907	TCGA STRAC13 SCORE	2	0.34770705	1
TCGA-G6-A5PC	TCGA STRAC13 SCORE	2	0.6625598905	0
TCGA-G6-A8L6	TCGA STRAC13 SCORE	2	0.8569472964	0
TCGA-G6-A8L7	TCGA STRAC13 SCORE	2	5.839835729	1
TCGA-MM-A563	TCGA STRAC13 SCORE	2	1.6180698152	1
TCGA-MM-A564	TCGA STRAC13 SCORE	2	1.6618754278	1
