# Supplementary material for: Molecular characterization of renal cell carcinoma tumors from a phase III anti-angiogenic adjuvant therapy trial
Source: Nat Commun. 2022 Oct 10;13:5959. doi: 10.1038/s41467-022-33555-8 (PMC9550765; doi:10.1038/s41467-022-33555-8)
Supplement: Supplementary file 4 — Source Data [file 41467_2022_33555_MOESM4_ESM.zip › STRAC_Figure Source Data Sets/Figure_S3g_Kaplan_Meier_plot_of_PFS_probability_by_STRAC13_in_the_JR101_data_set_by_treatment_arm.tsv]

Participant ID	Biomarker	Treatment	Strata - < Median (1), >= Median (2-Reference)	Progression-Free Survival Time (Months)	Censored Flag (0-Not Censored, 1-Censored)
X00892b2a96088ee5a09b881368c01fda	JR101 STRAC13 SCORE	Avelumab+Axitinib	1	16.98562628	1
X00936b9285d6b8665ae9122993fb8e91	JR101 STRAC13 SCORE	Avelumab+Axitinib	1	4.1724846	0
X0099d88de74c5734bc0323e6c531ce9b	JR101 STRAC13 SCORE	Sunitinib	2	6.932238193	1
X00f9c65e32de1453c94e179f97f944d8	JR101 STRAC13 SCORE	Sunitinib	1	6.965092402	1
X0131ee30a1572f16c5674577f5cf6a43	JR101 STRAC13 SCORE	Sunitinib	1	6.932238193	1
X01b45623e3bb135c0446448c619c9e45	JR101 STRAC13 SCORE	Sunitinib	2	4.13963039	0
X01ed7190ce00862696edbf047b542045	JR101 STRAC13 SCORE	Sunitinib	1	12.41889117	0
X0266eeade6ca63ad927d85117f882655	JR101 STRAC13 SCORE	Avelumab+Axitinib	1	19.38398357	1
X02d38608a5177d4432002c2a9cf9751b	JR101 STRAC13 SCORE	Avelumab+Axitinib	1	6.735112936	0
X03016c67e1946ae7308df16f53345cfa	JR101 STRAC13 SCORE	Sunitinib	2	6.899383984	1
X0391e4d27df3045469a1d1b9229eaca1	JR101 STRAC13 SCORE	Sunitinib	2	5.650924025	0
X046d63897cffd07093069e1986db4014	JR101 STRAC13 SCORE	Avelumab+Axitinib	2	18.0698152	1
X051ff3f6fc50a9899007b53b374ff36b	JR101 STRAC13 SCORE	Sunitinib	2	0.492813142	1
X0591d2ff8464c7b3bd6dd570182325a3	JR101 STRAC13 SCORE	Sunitinib	2	1.609856263	0
X05d22214a12074d176162b3d3d206363	JR101 STRAC13 SCORE	Avelumab+Axitinib	1	15.3100616	0
X05e7559b15212b2748bc0a5133f85a3b	JR101 STRAC13 SCORE	Sunitinib	2	8.213552361	0
X065cba0a7be42c63bc66381248079786	JR101 STRAC13 SCORE	Avelumab+Axitinib	1	4.369609856	0
X066163adb7ac97187777f99246ade71a	JR101 STRAC13 SCORE	Avelumab+Axitinib	1	16.59137577	1
X06c76fbf2ede7672b6d7ee8c254f3277	JR101 STRAC13 SCORE	Sunitinib	1	1.18275154	1
X06ef28ca7f0c2f30d845e89f85369f2e	JR101 STRAC13 SCORE	Avelumab+Axitinib	1	3.022587269	0
X070737943aa2690378c5d73bdea647d7	JR101 STRAC13 SCORE	Avelumab+Axitinib	1	7.030800821	0
X073e4ec7218e717789609c79cabf8ece	JR101 STRAC13 SCORE	Sunitinib	1	12.5174538	1
X07ac42d906a1d733d74eb512d16373e9	JR101 STRAC13 SCORE	Sunitinib	2	6.932238193	1
X07e01fdcb86fd0ab6446d7f20038d4a1	JR101 STRAC13 SCORE	Sunitinib	2	7.12936345	1
X08bfc83017b14d6fa292cd9ac8bd7385	JR101 STRAC13 SCORE	Sunitinib	2	2.661190965	0
X09a4c5313418bc448fa16ba847012a9d	JR101 STRAC13 SCORE	Avelumab+Axitinib	2	15.24435318	0
X09dfa3b617b555a9df17e99b40f9db89	JR101 STRAC13 SCORE	Sunitinib	2	1.215605749	0
X0ab7ff33e9730deabcef80d2cc91f9ed	JR101 STRAC13 SCORE	Sunitinib	2	1.314168378	1
X0ad83b437ca02c81ce96b41431f58eec	JR101 STRAC13 SCORE	Sunitinib	2	1.412731006	0
X0bc0ebe2508cfcb3e0c4853061e2c638	JR101 STRAC13 SCORE	Sunitinib	1	6.965092402	1
X0c38f986cbea173cbafc957bfd0b28d8	JR101 STRAC13 SCORE	Avelumab+Axitinib	1	6.997946612	1
X0ccea5ff3169707a9e21cdac6235c894	JR101 STRAC13 SCORE	Avelumab+Axitinib	1	7.12936345	0
X0d5f6c7702aa2126719f1449869cb871	JR101 STRAC13 SCORE	Avelumab+Axitinib	2	1.412731006	0
X0d698cf8dde695f7a8cdfad41fad55f1	JR101 STRAC13 SCORE	Avelumab+Axitinib	1	12.48459959	1
X0d6dc6f04227c9e2d68b1bd2cee57be7	JR101 STRAC13 SCORE	Avelumab+Axitinib	2	5.650924025	1
X0de012a810cbd5283893a650dc5099a4	JR101 STRAC13 SCORE	Avelumab+Axitinib	2	5.618069815	1
X0f3ebb55cb792f27d6b89dfadc958636	JR101 STRAC13 SCORE	Sunitinib	2	2.858316222	0
X0f828e9106d704b282e2f18107fb6b7a	JR101 STRAC13 SCORE	Sunitinib	2	7.030800821	1
X10130b561ceb11a8156178cc262a4103	JR101 STRAC13 SCORE	Sunitinib	2	8.246406571	0
X105622fadc33f23755ac2df823110aca	JR101 STRAC13 SCORE	Sunitinib	1	16.59137577	1
X1096a9d28ca7950724a896867e729133	JR101 STRAC13 SCORE	Avelumab+Axitinib	1	1.642710472	0
X10cac65fe934644120fb592381042cf1	JR101 STRAC13 SCORE	Avelumab+Axitinib	2	7.162217659	1
X10ec23fa07eea3d69a7769af58732d4f	JR101 STRAC13 SCORE	Avelumab+Axitinib	2	0.032854209	1
X111cb9fffc9fc55d838d097af1e3b727	JR101 STRAC13 SCORE	Sunitinib	2	5.650924025	1
X11fce3363f7481501759a4cfa960c7b2	JR101 STRAC13 SCORE	Sunitinib	2	1.478439425	0
X1282a363cb519143621bb786e756e788	JR101 STRAC13 SCORE	Avelumab+Axitinib	1	1.248459959	0
X1315562a66350bf6495683fbbd32d811	JR101 STRAC13 SCORE	Avelumab+Axitinib	2	11.07186858	1
X13181576c8d17b661499a05d62cc4355	JR101 STRAC13 SCORE	Sunitinib	2	12.45174538	0
X132b491d0edd4e1494250a18a31d442f	JR101 STRAC13 SCORE	Avelumab+Axitinib	2	9.691991786	1
X13b911b56a330efd2660b67b1cf98466	JR101 STRAC13 SCORE	Avelumab+Axitinib	1	2.924024641	0
X1419bb61cff4470103db9366a61b6ad1	JR101 STRAC13 SCORE	Avelumab+Axitinib	1	2.069815195	0
X142598966b9c6f373bd9f077689c67d8	JR101 STRAC13 SCORE	Avelumab+Axitinib	2	11.07186858	0
X149d7097a5e30cd7e236fbb36d673c85	JR101 STRAC13 SCORE	Avelumab+Axitinib	2	6.702258727	1
X14bb75459fb5c1a32548e228da504349	JR101 STRAC13 SCORE	Avelumab+Axitinib	1	6.833675565	0
X16772d239c75dacdd83f312235b63536	JR101 STRAC13 SCORE	Sunitinib	2	18.00410678	1
X1692599f3867c8e12b6bf09046771943	JR101 STRAC13 SCORE	Avelumab+Axitinib	2	7.030800821	0
X16976202f690ab9fcaedacc52f5cb27f	JR101 STRAC13 SCORE	Avelumab+Axitinib	2	6.702258727	0
X16f59d5c4921b2ba45f007dabad3cbed	JR101 STRAC13 SCORE	Avelumab+Axitinib	1	2.628336756	1
X171f97d4eec5de4815cf607897a88f0c	JR101 STRAC13 SCORE	Avelumab+Axitinib	1	6.932238193	0
X17c5b25010ace8eb555695a0f17d8058	JR101 STRAC13 SCORE	Sunitinib	2	3.843942505	0
X1802823414b9dca9c0f602e38ce895cb	JR101 STRAC13 SCORE	Sunitinib	2	7.030800821	1
X185c844f7285ea8ae7eff4047bf8e2e8	JR101 STRAC13 SCORE	Sunitinib	1	9.691991786	0
X188bc1d97d61f0caececb8fe2eeed462	JR101 STRAC13 SCORE	Sunitinib	1	20.73100616	0
X191913a7fe9b4af030fbc7e6c700a947	JR101 STRAC13 SCORE	Avelumab+Axitinib	1	6.800821355	0
X193d13fc662c7a4c86416d856d767d0e	JR101 STRAC13 SCORE	Sunitinib	2	7.12936345	1
X193f7ec30727febd61c08d29f0af0ba7	JR101 STRAC13 SCORE	Sunitinib	1	11.10472279	0
X1960e9013b7333ec0441b7298f2ac085	JR101 STRAC13 SCORE	Sunitinib	2	9.691991786	1
X19ea89697b4c64446d8b8966fd09dd1a	JR101 STRAC13 SCORE	Sunitinib	2	9.724845996	0
X1acab56e6d9b6d862a0060dd370d6a20	JR101 STRAC13 SCORE	Avelumab+Axitinib	2	0.131416838	0
X1b563e8c2c774da58f0ef669a2250dac	JR101 STRAC13 SCORE	Sunitinib	1	5.486652977	0
X1ba52a7abc319889dca25ff07f0b3415	JR101 STRAC13 SCORE	Sunitinib	1	3.088295688	0
X1bdeccb61df1623412271e05874b0094	JR101 STRAC13 SCORE	Sunitinib	1	1.478439425	0
X1ca582a355616189ed5be11c257b9a31	JR101 STRAC13 SCORE	Sunitinib	1	5.388090349	1
X1cb1841daad70ef7c6839b5f9d545558	JR101 STRAC13 SCORE	Avelumab+Axitinib	2	8.31211499	1
X1cb9577d90b2a15e59959f7f911e6689	JR101 STRAC13 SCORE	Avelumab+Axitinib	1	15.21149897	0
X1d7f4d3ed5e4fa978c54baff3e53cdbf	JR101 STRAC13 SCORE	Avelumab+Axitinib	2	1.872689938	1
X1dba533b49b13d3dce87dcb185810486	JR101 STRAC13 SCORE	Avelumab+Axitinib	1	5.618069815	0
X1dde58fa912bb474be7e9bea10cdb6a0	JR101 STRAC13 SCORE	Sunitinib	1	7.162217659	0
X1e10d10c2195f4d70c9ffd2ed3a719f8	JR101 STRAC13 SCORE	Sunitinib	2	10.61190965	1
X1e3c3a35d1e2dfb5cc4e564bf73d2f2b	JR101 STRAC13 SCORE	Avelumab+Axitinib	1	6.899383984	0
X1e634d89b40d572b87cb8c782964ef56	JR101 STRAC13 SCORE	Sunitinib	2	2.825462012	0
X1ed22c1e4b51a9aa893333101336d863	JR101 STRAC13 SCORE	Sunitinib	2	11.20328542	0
X1ee17dd8582bd966a10bb046765f5da0	JR101 STRAC13 SCORE	Avelumab+Axitinib	2	15.24435318	1
X1faafa1d86ddce2725e2603243a8c37e	JR101 STRAC13 SCORE	Avelumab+Axitinib	1	16.82135524	1
X1fc17d39813bb21078851cf009f5bdc5	JR101 STRAC13 SCORE	Avelumab+Axitinib	2	6.932238193	1
X1fe6a3a7f298df27824af9fb32a1f415	JR101 STRAC13 SCORE	Sunitinib	1	1.347022587	1
X204ddf78ad407b33588fa54b11ec93fe	JR101 STRAC13 SCORE	Sunitinib	1	5.552361396	0
X2069a43cf26725e339dae5a64490a17f	JR101 STRAC13 SCORE	Sunitinib	1	1.379876797	0
X20d133389892a705133675d732b26222	JR101 STRAC13 SCORE	Avelumab+Axitinib	1	8.377823409	1
X20ea35d787f94b54b3432014f9897c2b	JR101 STRAC13 SCORE	Sunitinib	1	17.97125257	1
X2111fa69962467ac3774495b34549ca8	JR101 STRAC13 SCORE	Avelumab+Axitinib	1	12.48459959	1
X211c2e0bb90037d7c0285da1025e5b59	JR101 STRAC13 SCORE	Avelumab+Axitinib	2	12.84599589	1
X2120e95574229d89ab8e6890708ae502	JR101 STRAC13 SCORE	Sunitinib	2	10.18480493	0
X21a6043653d187f8bbead475d2f49791	JR101 STRAC13 SCORE	Sunitinib	2	5.683778234	1
X2202ed712481940f934cfb5812b743f3	JR101 STRAC13 SCORE	Avelumab+Axitinib	2	14.71868583	0
X22f627bf28a75b163bb5e63e7b57930f	JR101 STRAC13 SCORE	Sunitinib	1	13.79876797	1
X2528a2fb7cc4f5bc3922038fe45ba025	JR101 STRAC13 SCORE	Avelumab+Axitinib	1	18.0698152	1
X2653cf815108af994cd80e56b46c6b66	JR101 STRAC13 SCORE	Sunitinib	1	6.899383984	1
X2670ad3a317ed910833dfdd6c8cd31a2	JR101 STRAC13 SCORE	Sunitinib	2	5.420944559	0
X26b8165c5fd1b2978e32af004874b1fc	JR101 STRAC13 SCORE	Sunitinib	2	1.412731006	0
X26e514929c0ff7fae17a551d21ab46b5	JR101 STRAC13 SCORE	Avelumab+Axitinib	2	16.59137577	1
X270eb069e858ab11185487082313a8ba	JR101 STRAC13 SCORE	Avelumab+Axitinib	1	3.318275154	1
X272fccee2682565378fb775496b50155	JR101 STRAC13 SCORE	Sunitinib	2	1.478439425	0
X287b3d4433b74e09d38721f8c403f553	JR101 STRAC13 SCORE	Sunitinib	1	1.445585216	0
X293dd1284496215e9a0eca9f17a98e7e	JR101 STRAC13 SCORE	Sunitinib	1	14.02874743	1
X298d47047ef997bfd4c253dca2cc0588	JR101 STRAC13 SCORE	Sunitinib	2	5.552361396	0
X2aa31f4365d2e06f42bc23886ce71799	JR101 STRAC13 SCORE	Sunitinib	1	8.377823409	1
X2b5f3fd2a90978b344fec39d51c54017	JR101 STRAC13 SCORE	Avelumab+Axitinib	2	1.412731006	0
X2b7d4d6de56baefee20232a28ff72b05	JR101 STRAC13 SCORE	Sunitinib	1	4.402464066	0
X2ba17c90a3c1bff4ef8827b2663120e3	JR101 STRAC13 SCORE	Avelumab+Axitinib	1	1.445585216	1
X2bf0d2c891632c9eecb7cb7ca0bbdc35	JR101 STRAC13 SCORE	Sunitinib	2	11.07186858	1
X2c2ff92bdb686414aa7bed3fce8ae0e4	JR101 STRAC13 SCORE	Avelumab+Axitinib	2	9.724845996	1
X2c91f66dca78e448a837b6254bb8e805	JR101 STRAC13 SCORE	Avelumab+Axitinib	2	9.724845996	0
X2cddd57246691bb4967fd526e468af6d	JR101 STRAC13 SCORE	Avelumab+Axitinib	2	9.691991786	1
X2d0a4d6a0245eddc55832f3567edc1b0	JR101 STRAC13 SCORE	Avelumab+Axitinib	2	6.932238193	1
X2d32545eaa2458ef0fb3f49222cf988a	JR101 STRAC13 SCORE	Sunitinib	1	17.90554415	1
X2d5b794b4a59d862d8d75f411db99898	JR101 STRAC13 SCORE	Avelumab+Axitinib	1	2.726899384	1
X2d6a79464a71daaa1047f0a261d5eb07	JR101 STRAC13 SCORE	Sunitinib	2	4.1724846	0
X2db4e193504ffaff309e95893fb2466e	JR101 STRAC13 SCORE	Sunitinib	2	5.552361396	0
X2f399a936f871f31bca98d92bb413cbe	JR101 STRAC13 SCORE	Sunitinib	1	13.79876797	1
X2ff0243ee6560db47ce501526b55fafd	JR101 STRAC13 SCORE	Sunitinib	1	11.43326489	1
X30165d5b06d679e87a97260760a2321d	JR101 STRAC13 SCORE	Avelumab+Axitinib	2	6.965092402	0
X307540b071972183f79089bf2968194e	JR101 STRAC13 SCORE	Avelumab+Axitinib	1	2.595482546	0
X3080ff5d464ab4f495f18195a79efec3	JR101 STRAC13 SCORE	Avelumab+Axitinib	2	12.48459959	0
X30ee743b7fde59d25ee30303eb699e31	JR101 STRAC13 SCORE	Avelumab+Axitinib	1	4.829568789	1
X318d71e76bc04ff80504fdeccd6bd06c	JR101 STRAC13 SCORE	Sunitinib	1	5.749486653	0
X31a31f6f73350abb07e3ca22680fe24a	JR101 STRAC13 SCORE	Avelumab+Axitinib	2	6.965092402	1
X31dc99ac3198e9b0437786a6f2edc50d	JR101 STRAC13 SCORE	Avelumab+Axitinib	1	2.759753593	0
X31fa1e19b01dc9f394e3137d9233ac7f	JR101 STRAC13 SCORE	Avelumab+Axitinib	1	1.478439425	0
X32be66e8f559cffac728b3bc63ddeab7	JR101 STRAC13 SCORE	Avelumab+Axitinib	1	5.585215606	1
X33ba1e8c2ebd0601d58598d409bbce02	JR101 STRAC13 SCORE	Avelumab+Axitinib	1	9.691991786	1
X33cc64b4735bf365bc230704691090a4	JR101 STRAC13 SCORE	Avelumab+Axitinib	1	12.61601643	1
X33fe25b1ae7fa2d13b0cebf465cda997	JR101 STRAC13 SCORE	Avelumab+Axitinib	1	2.891170431	0
X342758d6ea21d1386905ac1ebd7b325e	JR101 STRAC13 SCORE	Avelumab+Axitinib	1	8.246406571	0
X3437bfdabe0e2ac65dd8374a5015bded	JR101 STRAC13 SCORE	Avelumab+Axitinib	2	14.06160164	0
X34af9fb58cf5136b9863f09f90309afd	JR101 STRAC13 SCORE	Avelumab+Axitinib	2	6.899383984	1
X3591e786d7e1feb1237e5b3025071c62	JR101 STRAC13 SCORE	Avelumab+Axitinib	2	8.377823409	1
X36938f2301d2f36761850f40c6e72f0c	JR101 STRAC13 SCORE	Sunitinib	1	4.1724846	0
X36a5cb9019e6b2362a0135c1909a8570	JR101 STRAC13 SCORE	Sunitinib	1	8.377823409	1
X36d6f54c18a77130f8598458b0539ea2	JR101 STRAC13 SCORE	Avelumab+Axitinib	2	1.478439425	0
X372d9a0fb462df93f8fb37eb775181de	JR101 STRAC13 SCORE	Avelumab+Axitinib	2	6.735112936	1
X374e432074fbccc257907b977e27c34d	JR101 STRAC13 SCORE	Sunitinib	2	1.511293634	0
X375ee2d507a784beb169bed5ad0005bf	JR101 STRAC13 SCORE	Sunitinib	2	5.880903491	1
X37695d12e5f7ad98d22665252947a491	JR101 STRAC13 SCORE	Sunitinib	1	8.31211499	0
X37c71ecb5064264c046feb617faba578	JR101 STRAC13 SCORE	Sunitinib	2	10.87474333	1
X38fdaad447be4708ecd1a3b2ac1b7885	JR101 STRAC13 SCORE	Avelumab+Axitinib	2	19.21971253	1
X396646fbe77614b1d94c8b579540c9e5	JR101 STRAC13 SCORE	Sunitinib	2	6.965092402	1
X398c18c873a0a6fed544ad1036ee9c5d	JR101 STRAC13 SCORE	Sunitinib	2	9.691991786	0
X399e52bf5620e856a190f0f002599eef	JR101 STRAC13 SCORE	Avelumab+Axitinib	1	4.205338809	0
X3a136cd62607201b4a5025d1b5368c40	JR101 STRAC13 SCORE	Avelumab+Axitinib	1	6.899383984	1
X3abf2b9a9346c01d52c76ce5dede3980	JR101 STRAC13 SCORE	Sunitinib	2	1.314168378	1
X3b1ff3ab3d1f98e94f9966b350d2d64e	JR101 STRAC13 SCORE	Sunitinib	1	5.552361396	1
X3b785dfe51f758e18bca243f56b5117e	JR101 STRAC13 SCORE	Avelumab+Axitinib	2	11.23613963	1
X3bb0665c45e2decbd5439bf13b7cd0ad	JR101 STRAC13 SCORE	Sunitinib	2	9.100616016	0
X3cad782b3b82b0a0decac662d2c23ffc	JR101 STRAC13 SCORE	Sunitinib	2	2.98973306	0
X3cdb45cfe9ffaac83f36c75e4af759e6	JR101 STRAC13 SCORE	Avelumab+Axitinib	1	3.745379877	0
X3d0e882f5ba9d8cd36fb62661a9f2a3e	JR101 STRAC13 SCORE	Avelumab+Axitinib	2	5.585215606	0
X3d2cbfd8c3343515af2039db17d13b07	JR101 STRAC13 SCORE	Sunitinib	2	4.1724846	0
X3d46f788eb25894e1eb4b8159ecdf725	JR101 STRAC13 SCORE	Sunitinib	2	6.800821355	0
X3d7a2306f65da61f077afe15977ef9f5	JR101 STRAC13 SCORE	Sunitinib	1	9.232032854	0
X3db1a6d0d06440f66429056e3727fab5	JR101 STRAC13 SCORE	Avelumab+Axitinib	1	9.691991786	1
X3dbc4bc73dfba4629ad5fef29a99f7e7	JR101 STRAC13 SCORE	Avelumab+Axitinib	2	6.997946612	1
X3de3bcd0c0874689a5e14cb96a8d8b54	JR101 STRAC13 SCORE	Avelumab+Axitinib	1	18.00410678	1
X3e50db01e03c1bc740cd746bcccf2dcd	JR101 STRAC13 SCORE	Sunitinib	1	0.624229979	1
X3e5badf09c1f168d8e19efc1ebb54260	JR101 STRAC13 SCORE	Avelumab+Axitinib	1	9.757700205	1
X3e72c667849f46d12575de2c8fe1b73f	JR101 STRAC13 SCORE	Avelumab+Axitinib	1	19.35112936	1
X3f1980268b36d427000556736ffe5ca0	JR101 STRAC13 SCORE	Avelumab+Axitinib	1	17.83983573	1
X3f3a813569b26faf2170ec083721b75b	JR101 STRAC13 SCORE	Sunitinib	1	11.07186858	0
X3feac9dc8f5e975c5141ac83fc438ea2	JR101 STRAC13 SCORE	Sunitinib	2	8.213552361	0
X401be11fcf63b27f4108d070f0ff829e	JR101 STRAC13 SCORE	Avelumab+Axitinib	1	7.030800821	1
X407f1a2a5483e7c610000f4a7d6626b8	JR101 STRAC13 SCORE	Avelumab+Axitinib	2	6.965092402	0
X40e911a28e5b04b44b080cc04a5fd654	JR101 STRAC13 SCORE	Avelumab+Axitinib	1	12.55030801	0
X40f0e24dd55565b8fabafb2e09eb6526	JR101 STRAC13 SCORE	Sunitinib	2	1.445585216	0
X40f2f3210695eef9940acf149b2d96ae	JR101 STRAC13 SCORE	Sunitinib	1	11.10472279	1
X40ff97e3fb95317c43e78c54e4af6fa2	JR101 STRAC13 SCORE	Avelumab+Axitinib	2	5.552361396	0
X4188bd9ad1e2c2f2d6a429c29ec28532	JR101 STRAC13 SCORE	Avelumab+Axitinib	1	11.99178645	0
X419386e8a743aeb75391e63f78626066	JR101 STRAC13 SCORE	Sunitinib	1	8.607802875	1
X41ad534f4bc16a8535415c0f2e2fda50	JR101 STRAC13 SCORE	Sunitinib	2	8.31211499	1
X41adc178a0c91e8182417308a2ead0af	JR101 STRAC13 SCORE	Avelumab+Axitinib	1	1.347022587	0
X423ad12945144a8996111444ad911c26	JR101 STRAC13 SCORE	Sunitinib	1	1.412731006	0
X423d4e701b61d84a699cbabf6ffbb184	JR101 STRAC13 SCORE	Avelumab+Axitinib	2	5.158110883	0
X441f1fa08e92bc869755da2f1d547f92	JR101 STRAC13 SCORE	Sunitinib	1	5.585215606	0
X4434839d8caca6a0d57b8e0f2ca331fc	JR101 STRAC13 SCORE	Sunitinib	1	12.25462012	1
X455848b4836fafe39ae8cc9642cb5596	JR101 STRAC13 SCORE	Avelumab+Axitinib	1	9.823408624	1
X45894bc3efe4b9fb756b9b60d860524d	JR101 STRAC13 SCORE	Avelumab+Axitinib	1	6.965092402	0
X45b90f085077bf19a0687200420aad0a	JR101 STRAC13 SCORE	Avelumab+Axitinib	2	9.757700205	0
X4617a52675559f7b992cf596a448804f	JR101 STRAC13 SCORE	Avelumab+Axitinib	1	9.691991786	1
X461c081c2c3c0af3a9064fe5bc520214	JR101 STRAC13 SCORE	Sunitinib	2	1.445585216	0
X464daad68082ebb8209ea5db3a50e7ac	JR101 STRAC13 SCORE	Avelumab+Axitinib	2	1.511293634	0
X46a41725b121bf202d07031f3df99bf7	JR101 STRAC13 SCORE	Sunitinib	1	8.772073922	1
X46a8c75eb2f5ea2df29957ad27749d1e	JR101 STRAC13 SCORE	Avelumab+Axitinib	2	20.73100616	1
X46c3c80adf66dc80a778498311a1fac6	JR101 STRAC13 SCORE	Avelumab+Axitinib	1	12.32032854	1
X47001a91d71acb95bb7a3d249baa19ee	JR101 STRAC13 SCORE	Avelumab+Axitinib	2	8.377823409	0
X47156c2ebd5ab6bc3498b6dfb70e9de1	JR101 STRAC13 SCORE	Sunitinib	2	11.17043121	1
X47810e4a1d20c07f975b3546767ef2a0	JR101 STRAC13 SCORE	Avelumab+Axitinib	2	5.782340862	1
X488eabbc80a89d1e04993559f6ae9384	JR101 STRAC13 SCORE	Sunitinib	1	8.31211499	0
X48c1d034956d2932857a406c8dd2f945	JR101 STRAC13 SCORE	Sunitinib	1	9.691991786	1
X48e13f7e3294458f4ec622516f632d11	JR101 STRAC13 SCORE	Sunitinib	1	12.68172485	1
X48ebdf79e99261ca64ec89fa7cac2e00	JR101 STRAC13 SCORE	Avelumab+Axitinib	2	11.92607803	1
X490b3aaf0b34d71712e894ca670bff00	JR101 STRAC13 SCORE	Avelumab+Axitinib	2	7.030800821	1
X490c18e70438680918d3ff4b611c6a0a	JR101 STRAC13 SCORE	Avelumab+Axitinib	2	1.708418891	0
X494323795b1fb3c6376fd2e364ffcb24	JR101 STRAC13 SCORE	Sunitinib	1	8.377823409	0
X499855b171ee5626422214dedd2abe64	JR101 STRAC13 SCORE	Avelumab+Axitinib	1	2.266940452	0
X49adc7734a3f2ce5accc83d55de64009	JR101 STRAC13 SCORE	Avelumab+Axitinib	1	4.13963039	0
X4a34559af77fd876c74d98c1fd581aa2	JR101 STRAC13 SCORE	Sunitinib	1	7.09650924	1
X4a6d350bfb1c3a69f8ce570498cc6f7d	JR101 STRAC13 SCORE	Sunitinib	1	13.79876797	0
X4a704854ae6f0adfea5e7e9d07d856e1	JR101 STRAC13 SCORE	Sunitinib	1	0.032854209	1
X4a8c1f735194d39e533317527bf027cd	JR101 STRAC13 SCORE	Avelumab+Axitinib	2	9.823408624	1
X4aa3c05a1721abdb85a8cef490bfcc80	JR101 STRAC13 SCORE	Avelumab+Axitinib	1	15.08008214	1
X4ad56c7ed6c731462c83bd188e409ca3	JR101 STRAC13 SCORE	Avelumab+Axitinib	2	12.45174538	0
X4b472c39d871e66c9dd202f62ee109fe	JR101 STRAC13 SCORE	Sunitinib	2	2.924024641	0
X4b75915eb3afa63070a7ccb9ce18e3ef	JR101 STRAC13 SCORE	Sunitinib	1	8.377823409	1
X4bd202ebc23a5dbfbe179389ef540f31	JR101 STRAC13 SCORE	Sunitinib	2	6.767967146	1
X4c20c40030741ca8a07e483e26a19e67	JR101 STRAC13 SCORE	Avelumab+Axitinib	1	1.412731006	1
X4c53ca0da8a337cc85f13c6beee2f35c	JR101 STRAC13 SCORE	Avelumab+Axitinib	2	4.1724846	0
X4c5d2d4d935901608238afa354af9e31	JR101 STRAC13 SCORE	Avelumab+Axitinib	2	11.00616016	1
X4c8bc6afa4b41d21c24cbd1f6acbf449	JR101 STRAC13 SCORE	Avelumab+Axitinib	1	11.07186858	1
X4dc5526f2380d1944c16c405492293d5	JR101 STRAC13 SCORE	Avelumab+Axitinib	1	10.87474333	1
X4e0cabea7a8fc8b2f393af82854d435e	JR101 STRAC13 SCORE	Avelumab+Axitinib	1	8.673511294	0
X4e87ea75ef4ec88b310fadbe64482350	JR101 STRAC13 SCORE	Avelumab+Axitinib	2	0.032854209	1
X4ef84c59544ab1ec4571d9d3bc5bf20f	JR101 STRAC13 SCORE	Avelumab+Axitinib	1	15.37577002	1
X4f08ff8ca9c717e02f40591efc99ddbb	JR101 STRAC13 SCORE	Sunitinib	1	13.8973306	0
X4f91a5db5911b40d50c2cc4a5859c5cd	JR101 STRAC13 SCORE	Sunitinib	1	2.792607803	1
X4f9df56534f76c8368d55ad18e5e7db8	JR101 STRAC13 SCORE	Sunitinib	2	1.347022587	0
X4fa2a1b3738de2989fb9621b6895af41	JR101 STRAC13 SCORE	Avelumab+Axitinib	1	0.032854209	1
X4fa8e3d17fe0614389e39cf8cfcadbc7	JR101 STRAC13 SCORE	Sunitinib	1	15.17864476	1
X4fd2a06a93591162de642a421b33fa77	JR101 STRAC13 SCORE	Avelumab+Axitinib	1	6.932238193	1
X502dfff1180e1952d964196c8493633b	JR101 STRAC13 SCORE	Sunitinib	2	0.032854209	1
X503d4b91a21946b28d89bbc0a6ff1c0c	JR101 STRAC13 SCORE	Avelumab+Axitinib	1	9.691991786	1
X5063c34f9a841ad4a0c53dde5f42473e	JR101 STRAC13 SCORE	Avelumab+Axitinib	1	14.2587269	1
X50772aa64efb859960b20f8801cd6f58	JR101 STRAC13 SCORE	Sunitinib	1	4.271047228	0
X507a6b65d5e4c2f63a58e14fdd6325fd	JR101 STRAC13 SCORE	Sunitinib	2	1.412731006	0
X50a360052d5f832029f99bcfc8d51b74	JR101 STRAC13 SCORE	Avelumab+Axitinib	2	6.932238193	1
X510c6ec5d94c0fd563a1f2b7e5e938cd	JR101 STRAC13 SCORE	Avelumab+Axitinib	1	3.811088296	0
X5153865bee65ce6bf758ce935fbbbcaa	JR101 STRAC13 SCORE	Avelumab+Axitinib	2	6.932238193	0
X519b745128d6dd46890a1dd16adf8bf2	JR101 STRAC13 SCORE	Sunitinib	2	8.410677618	1
X5249c43c8376ddd9ea109e43669e06e0	JR101 STRAC13 SCORE	Sunitinib	1	1.577002053	0
X527f2aafe7403452b1f14607425ef28a	JR101 STRAC13 SCORE	Avelumab+Axitinib	1	12.45174538	1
X52d32af145d65a9fd0a8f433dce1baa0	JR101 STRAC13 SCORE	Sunitinib	2	1.314168378	0
X52f703a2b6e5dab5d2ebebc819a4573e	JR101 STRAC13 SCORE	Sunitinib	1	7.030800821	0
X531a18c617b52572555af6dbaf79d155	JR101 STRAC13 SCORE	Sunitinib	2	11.26899384	1
X535d3b099f0a293a5d6b4bbd7b0f0e77	JR101 STRAC13 SCORE	Avelumab+Axitinib	1	1.642710472	0
X537dfe703f9be6f7b41b45d720e48d46	JR101 STRAC13 SCORE	Sunitinib	2	1.347022587	0
X53eba04ff3a0b1e2e6bda5cc55bab6b4	JR101 STRAC13 SCORE	Sunitinib	2	8.542094456	0
X5407d51e6a1cd375921bc54e8e0007b7	JR101 STRAC13 SCORE	Sunitinib	1	1.412731006	0
X5450a2f44a83967cee81bf8e9599ae30	JR101 STRAC13 SCORE	Avelumab+Axitinib	2	1.412731006	0
X54d26518c4a4300bbefa41c5a25040ec	JR101 STRAC13 SCORE	Avelumab+Axitinib	2	12.48459959	1
X54dd7db38d84c7317ac97ea0525ea9f8	JR101 STRAC13 SCORE	Sunitinib	1	4.073921971	0
X5533e4b9ab4293e76c613428d49ed7f9	JR101 STRAC13 SCORE	Avelumab+Axitinib	1	1.445585216	0
X554f7b5a74e90e51d22efb03b2581225	JR101 STRAC13 SCORE	Sunitinib	1	6.997946612	0
X556c48640c368af6f43a861cf738e3c9	JR101 STRAC13 SCORE	Sunitinib	1	12.48459959	1
X55a53755c5d27e22e4408e44d1bc989a	JR101 STRAC13 SCORE	Avelumab+Axitinib	2	4.303901437	1
X55a61dec5a3418c9268f5f0e96db1aae	JR101 STRAC13 SCORE	Sunitinib	2	0.722792608	0
X55bb7aa07ad1c420285fa296f511e9fa	JR101 STRAC13 SCORE	Sunitinib	2	9.593429158	0
X56517cd1ff5c36c94c351f69437a110d	JR101 STRAC13 SCORE	Avelumab+Axitinib	2	11.20328542	1
X5662bd7ed1c9e11ee8cd047c10d281e3	JR101 STRAC13 SCORE	Sunitinib	2	3.121149897	0
X5698d14afa59bd77bef894d49d33c6d2	JR101 STRAC13 SCORE	Sunitinib	2	7.392197125	0
X56ba97ddae593a006b800fcb28bbecd4	JR101 STRAC13 SCORE	Sunitinib	2	12.1889117	1
X5709f9e5805825fc3821f22c7b148137	JR101 STRAC13 SCORE	Sunitinib	1	20.79671458	1
X5713a01986a6dad5bf423d25d7d78152	JR101 STRAC13 SCORE	Sunitinib	1	8.410677618	0
X571642d8d7710a3dee6da58737ae279d	JR101 STRAC13 SCORE	Sunitinib	2	8.147843943	1
X576a2127247e20df85ed680ced8925f3	JR101 STRAC13 SCORE	Sunitinib	2	1.412731006	0
X578b112acdb7a280ee7a333abf958899	JR101 STRAC13 SCORE	Avelumab+Axitinib	1	11.10472279	0
X58586cc65d96406ecc23e19516620a47	JR101 STRAC13 SCORE	Sunitinib	2	6.965092402	1
X5916efe7b832a74bf5742f96d188463d	JR101 STRAC13 SCORE	Sunitinib	1	5.552361396	0
X593569c497e958a1d11e78c30aa495e1	JR101 STRAC13 SCORE	Sunitinib	1	9.691991786	0
X593df5fbb758a91e262411484346d0a2	JR101 STRAC13 SCORE	Avelumab+Axitinib	2	4.13963039	0
X59b82f0ea6ca1faa0dc5ff2f15111ff8	JR101 STRAC13 SCORE	Avelumab+Axitinib	1	17.97125257	1
X5a425ff0c21242dd543426597208a950	JR101 STRAC13 SCORE	Sunitinib	2	1.149897331	0
X5b40b2b5588645ecf1b152f07b2156fb	JR101 STRAC13 SCORE	Sunitinib	2	2.858316222	1
X5b4f66ac7b0e9731f0e2d09b9ce2bc83	JR101 STRAC13 SCORE	Sunitinib	1	15.21149897	1
X5b5e39b2215dcb24bf216ccbf6166e39	JR101 STRAC13 SCORE	Avelumab+Axitinib	1	8.772073922	0
X5b66f583d957f8c8d608dc06bd9cb022	JR101 STRAC13 SCORE	Sunitinib	2	2.792607803	0
X5baf5f197178a266431ca78d774ff73b	JR101 STRAC13 SCORE	Avelumab+Axitinib	1	8.410677618	0
X5c36fc9c9190e8ef6f5ac745da99a844	JR101 STRAC13 SCORE	Avelumab+Axitinib	1	1.544147844	1
X5c5116e7958575e3f79c936efe1c57a9	JR101 STRAC13 SCORE	Avelumab+Axitinib	1	2.825462012	0
X5c8076eeca70f8a7c44e2a1693e31936	JR101 STRAC13 SCORE	Avelumab+Axitinib	2	5.618069815	1
X5cabb9f0afcc6ec89f28a72e66b75c5b	JR101 STRAC13 SCORE	Sunitinib	2	3.909650924	1
X5cb4498c894563eb4e95ed48fa91c130	JR101 STRAC13 SCORE	Sunitinib	2	1.412731006	0
X5db2ba740f908fe3a3e6832d48949346	JR101 STRAC13 SCORE	Avelumab+Axitinib	2	1.412731006	0
X5db3fb52bae7f0ca108b11eac258a5ea	JR101 STRAC13 SCORE	Avelumab+Axitinib	1	16.13141684	0
X5de3a983edc9aa39a8a090196504d7f1	JR101 STRAC13 SCORE	Sunitinib	1	2.825462012	0
X5e1d0f6c1f49464de96f31fe97563788	JR101 STRAC13 SCORE	Avelumab+Axitinib	2	8.936344969	0
X5e3f9f5f902b6fa7420fac1e04a2559c	JR101 STRAC13 SCORE	Avelumab+Axitinib	2	4.073921971	0
X5eec42ac3d60e17a0ee801790e5f8c1a	JR101 STRAC13 SCORE	Avelumab+Axitinib	2	12.48459959	1
X5f162dc7790e03b002ba75d5db05e0a9	JR101 STRAC13 SCORE	Avelumab+Axitinib	1	2.792607803	1
X5f3b11e482ba5ccba88a68c876d2bd7f	JR101 STRAC13 SCORE	Sunitinib	2	7.260780287	1
X5f49414082930ad3d6faa26afe948131	JR101 STRAC13 SCORE	Avelumab+Axitinib	2	8.410677618	1
X5f6d56c13a1a7968d5c20cf44c9ed3d9	JR101 STRAC13 SCORE	Avelumab+Axitinib	2	2.858316222	0
X5ff923bba9daefad54e8f268b0809fff	JR101 STRAC13 SCORE	Avelumab+Axitinib	2	4.238193018	0
X607e127bc3f0f2741a16db6f4d381a3b	JR101 STRAC13 SCORE	Sunitinib	1	18.72689938	1
X607e71afdc7087fd9311b272eab73044	JR101 STRAC13 SCORE	Sunitinib	2	16.72279261	1
X60a9f6d7ccb1fb6365502c254302acbc	JR101 STRAC13 SCORE	Sunitinib	1	12.45174538	1
X60e548e4beac14fd27d9a41556a076aa	JR101 STRAC13 SCORE	Avelumab+Axitinib	1	8.607802875	1
X610cafc680ee97aea24070005548f05a	JR101 STRAC13 SCORE	Sunitinib	2	0.032854209	1
X61a97d2741939f321db9d23e8ec3eb56	JR101 STRAC13 SCORE	Sunitinib	1	5.552361396	0
X61ce42886ed83ef5b9e7113331d551b2	JR101 STRAC13 SCORE	Sunitinib	1	5.453798768	0
X62b6c7739d9d7e6d52985b4c46c4d00a	JR101 STRAC13 SCORE	Sunitinib	2	0.032854209	1
X62cfa3d54c2122ccae3ea722cb24dcbf	JR101 STRAC13 SCORE	Sunitinib	1	5.486652977	0
X6304847204cc728b80efa8eb1290a69a	JR101 STRAC13 SCORE	Sunitinib	1	7.162217659	0
X6307d29e7ebc03887e7a9d4f0c39e56e	JR101 STRAC13 SCORE	Sunitinib	1	2.858316222	1
X6348fa126256a61bee9a1ba9f1dfc580	JR101 STRAC13 SCORE	Avelumab+Axitinib	1	9.49486653	0
X634bf443a76471fa32212f6537b66494	JR101 STRAC13 SCORE	Avelumab+Axitinib	1	16.49281314	1
X641dbbe575a5f9409b270bd86a815b1d	JR101 STRAC13 SCORE	Sunitinib	2	4.1724846	0
X64875728bb1ba831bf8b886cbb20235b	JR101 STRAC13 SCORE	Avelumab+Axitinib	2	4.205338809	0
X64a237d7f7f6096638bfab20b7a0975b	JR101 STRAC13 SCORE	Avelumab+Axitinib	1	7.72073922	0
X64de93bb26f4887edaf9e2a0dec979ce	JR101 STRAC13 SCORE	Sunitinib	1	2.694045175	0
X65267ab96e97ada6d44778c6bca9c9e8	JR101 STRAC13 SCORE	Avelumab+Axitinib	1	3.252566735	1
X65379a04244f2cf660c1af93c36109e8	JR101 STRAC13 SCORE	Sunitinib	1	1.314168378	0
X65641b34493702375ff43aa39037a3f6	JR101 STRAC13 SCORE	Sunitinib	1	6.899383984	0
X65ab81a70a3884a528b4e080a7dda7a8	JR101 STRAC13 SCORE	Sunitinib	2	8.31211499	1
X664e3c39989d204caa88811baaad4e67	JR101 STRAC13 SCORE	Sunitinib	2	13.76591376	0
X66fb3a3749cd97b35532ab29da0b434c	JR101 STRAC13 SCORE	Sunitinib	1	9.659137577	1
X68003fd125e65bd2f75cb6641d6773cd	JR101 STRAC13 SCORE	Sunitinib	1	1.445585216	0
X680a33183fd78f2b9a08c97342f7a9b0	JR101 STRAC13 SCORE	Avelumab+Axitinib	1	15.3100616	1
X6850853871fe7de4824940eb9c36bbd8	JR101 STRAC13 SCORE	Sunitinib	2	4.369609856	0
X68fa64ddcd99e95b6085b3ef1eb075b7	JR101 STRAC13 SCORE	Avelumab+Axitinib	1	15.21149897	1
X692d529911641ea34c920a70eafac71c	JR101 STRAC13 SCORE	Avelumab+Axitinib	1	6.899383984	0
X693eb00264592bf8cdde068dfd8b13e4	JR101 STRAC13 SCORE	Sunitinib	1	6.800821355	0
X69e3512f7d6ff609c8b727e541e22187	JR101 STRAC13 SCORE	Sunitinib	2	3.909650924	1
X6a295c4f7db25ea5ad800d1d9df4cdfb	JR101 STRAC13 SCORE	Avelumab+Axitinib	2	0.032854209	1
X6a727ed3fd694e28e7e3c8df3dea219b	JR101 STRAC13 SCORE	Avelumab+Axitinib	1	5.618069815	1
X6ae495b09cc60d421ca35e96b8617a78	JR101 STRAC13 SCORE	Avelumab+Axitinib	2	0.032854209	1
X6beb5548a8060d418335891d98ea8781	JR101 STRAC13 SCORE	Avelumab+Axitinib	1	6.997946612	1
X6c02f2b6404b5b719a0646c07f4a3479	JR101 STRAC13 SCORE	Sunitinib	1	4.13963039	0
X6c822e20f412da5f66e15ba09d63658c	JR101 STRAC13 SCORE	Avelumab+Axitinib	2	5.848049281	0
X6d110edcfa19d0fafc2684ae8b8afa6b	JR101 STRAC13 SCORE	Avelumab+Axitinib	2	9.659137577	1
X6db065de288cb9dbb118cc972e93110a	JR101 STRAC13 SCORE	Avelumab+Axitinib	1	5.552361396	0
X6e6f5c96d10dfa96418a6e67218cb9b7	JR101 STRAC13 SCORE	Avelumab+Axitinib	2	12.22176591	0
X6f15579e208a9524c4a36704207b706e	JR101 STRAC13 SCORE	Sunitinib	1	6.965092402	1
X6f4813ac3666d0bcab8c61a8ac6bec57	JR101 STRAC13 SCORE	Avelumab+Axitinib	1	6.932238193	1
X6f4df463288b75e2feafcdbdf0a30299	JR101 STRAC13 SCORE	Sunitinib	1	3.022587269	0
X6f5c1c6ee29562e92b675186a9a24770	JR101 STRAC13 SCORE	Avelumab+Axitinib	2	5.552361396	0
X6f5f07201e23cbc8659f078d29b36cac	JR101 STRAC13 SCORE	Avelumab+Axitinib	2	5.716632444	1
X700ca99e57d59839d99783a77cc12478	JR101 STRAC13 SCORE	Sunitinib	1	8.147843943	1
X7046afe6d8678450241140d66814922b	JR101 STRAC13 SCORE	Sunitinib	1	11.137577	0
X707562e580c4531bd64bdb40a77599f0	JR101 STRAC13 SCORE	Sunitinib	2	5.35523614	0
X70c8e245754792089b6d06c83b448e30	JR101 STRAC13 SCORE	Avelumab+Axitinib	1	0.032854209	1
X70d85275acf86d8a3299e613e53a4181	JR101 STRAC13 SCORE	Sunitinib	2	3.252566735	0
X723d15a0e582e2096f38afeeda3a18d0	JR101 STRAC13 SCORE	Avelumab+Axitinib	2	0.032854209	1
X72d1be50f12b9e7518b7dee51a59d13d	JR101 STRAC13 SCORE	Avelumab+Axitinib	1	11.20328542	1
X72fb0792922d23f91b76941c00fae64a	JR101 STRAC13 SCORE	Sunitinib	2	2.924024641	0
X7331ed3730c6913b1d0e609095a9ad69	JR101 STRAC13 SCORE	Avelumab+Axitinib	1	3.252566735	1
X7354734a2b7779fc172b8fa7062a7f3e	JR101 STRAC13 SCORE	Sunitinib	2	5.453798768	0
X7463814036931e491c4a97bf6135e87d	JR101 STRAC13 SCORE	Sunitinib	2	1.379876797	0
X7497144f2ef21e19c254fabd5639413b	JR101 STRAC13 SCORE	Avelumab+Axitinib	1	18.23408624	1
X7533d8277a20dfb0c88915db24868ee9	JR101 STRAC13 SCORE	Avelumab+Axitinib	2	0.755646817	0
X75528f585fc35a72c1f7b575cc390ee2	JR101 STRAC13 SCORE	Avelumab+Axitinib	2	2.726899384	0
X75cfd69ff98e0fa2a5db8989e77a57a9	JR101 STRAC13 SCORE	Sunitinib	2	4.1724846	0
X7633ae66d8c814f618ccf6a136fcb5d5	JR101 STRAC13 SCORE	Sunitinib	1	12.35318275	1
X76ac22987ded8959b45ee5e35375195f	JR101 STRAC13 SCORE	Avelumab+Axitinib	1	15.21149897	1
X76d17bde5ef4f59248f2dfadb6ba27ee	JR101 STRAC13 SCORE	Avelumab+Axitinib	1	12.58316222	0
X76ebb83ce08b46b79c0ac9188be50566	JR101 STRAC13 SCORE	Avelumab+Axitinib	2	6.735112936	1
X7705345d3d9843faab494c3b8319a90a	JR101 STRAC13 SCORE	Avelumab+Axitinib	1	4.1724846	0
X7725ac4bf4b4ef6da024ec4830c6487c	JR101 STRAC13 SCORE	Avelumab+Axitinib	1	7.162217659	1
X774bdabe56f84b6a22415df31683f23e	JR101 STRAC13 SCORE	Avelumab+Axitinib	2	11.30184805	1
X780cfa362fa0dc62086edbc2b2114ba2	JR101 STRAC13 SCORE	Avelumab+Axitinib	2	5.979466119	0
X7903b560c4fa52ba0200b068191bb1cd	JR101 STRAC13 SCORE	Sunitinib	2	1.281314168	0
X7a1f2bd4d9c59c579470b59b2cc5aef1	JR101 STRAC13 SCORE	Sunitinib	1	4.205338809	1
X7a6b12f051db97d098b41ff41218419b	JR101 STRAC13 SCORE	Sunitinib	1	1.379876797	0
X7aab63b81cbca980182499c88a292852	JR101 STRAC13 SCORE	Sunitinib	2	5.650924025	0
X7b97ab8789ce36d8bb74bad9392c7bcc	JR101 STRAC13 SCORE	Sunitinib	2	11.17043121	0
X7bc7d5df0739f7dd4d7f142c858971ff	JR101 STRAC13 SCORE	Avelumab+Axitinib	1	11.30184805	1
X7c276f502728f99d72029bdb8570114a	JR101 STRAC13 SCORE	Avelumab+Axitinib	2	4.205338809	0
X7c31805a23583362dc8ada543ae0bd69	JR101 STRAC13 SCORE	Avelumab+Axitinib	1	5.782340862	0
X7c98f8edab0e202814e32c1c7c20831f	JR101 STRAC13 SCORE	Sunitinib	2	4.1724846	0
X7d4bc3496949fda54a71b36fdb6ce5fb	JR101 STRAC13 SCORE	Sunitinib	1	1.511293634	0
X7d750305b45f45f2026be11e74fafcc5	JR101 STRAC13 SCORE	Sunitinib	1	2.628336756	0
X7d786118a14bb08daf7b5cad85f27371	JR101 STRAC13 SCORE	Avelumab+Axitinib	1	0.032854209	1
X7d84f93927db305825400d52fe2467ac	JR101 STRAC13 SCORE	Avelumab+Axitinib	1	2.98973306	0
X7f03ffe319d51d8c94516a53caf7b5d2	JR101 STRAC13 SCORE	Sunitinib	2	4.402464066	0
X7fce185da7ac24ba2e5cab56adf3a4b4	JR101 STRAC13 SCORE	Avelumab+Axitinib	2	18.00410678	1
X8052f165e6716be68da7dbcea1b38df3	JR101 STRAC13 SCORE	Avelumab+Axitinib	2	6.932238193	0
X805f226a799d96e3e9e9511d5bd6202e	JR101 STRAC13 SCORE	Sunitinib	1	2.759753593	0
X8080e7abcb2fac011679a0f14fa28678	JR101 STRAC13 SCORE	Sunitinib	1	6.078028747	0
X80dd6edb18c222882a5790ea6cab9382	JR101 STRAC13 SCORE	Avelumab+Axitinib	2	5.552361396	1
X80e9754208c8276033c7a0a2853360db	JR101 STRAC13 SCORE	Sunitinib	2	2.792607803	0
X80f9a88517555f71e441163428db8371	JR101 STRAC13 SCORE	Avelumab+Axitinib	2	2.759753593	0
X819edaadb358fdba6f7197b8f3cd3c28	JR101 STRAC13 SCORE	Avelumab+Axitinib	1	7.162217659	1
X81ae53f960bcd1f54d83486363c634b3	JR101 STRAC13 SCORE	Sunitinib	2	12.5174538	1
X8224b875993f51494672ed5edf92ea3c	JR101 STRAC13 SCORE	Sunitinib	2	9.626283368	1
X823c84d42f579bb27c7602f09078d29e	JR101 STRAC13 SCORE	Sunitinib	2	1.248459959	1
X82e18c17d30609fcaef903843d59d791	JR101 STRAC13 SCORE	Avelumab+Axitinib	1	12.84599589	1
X8301d6fe44fd03cc1af1d730ae7938e0	JR101 STRAC13 SCORE	Avelumab+Axitinib	1	5.552361396	1
X8325a78d718bc670b1316f22f4e85e98	JR101 STRAC13 SCORE	Avelumab+Axitinib	2	0.032854209	1
X832e10f63e678f47e1ca9df1eed387d4	JR101 STRAC13 SCORE	Avelumab+Axitinib	1	1.511293634	0
X83633277890734c074619296bcce8443	JR101 STRAC13 SCORE	Sunitinib	2	6.965092402	1
X83864118183d6d44a78a1dcfd50420de	JR101 STRAC13 SCORE	Avelumab+Axitinib	1	11.17043121	0
X83f4c7f066c22ff82ffdda3a819f401c	JR101 STRAC13 SCORE	Sunitinib	2	8.443531828	1
X8416e64212e80b7cd4da93491bccd1c2	JR101 STRAC13 SCORE	Sunitinib	1	8.213552361	0
X843b6d9d38faa538b6fca3ef0ce45d90	JR101 STRAC13 SCORE	Avelumab+Axitinib	1	5.585215606	0
X844c374fcfa09eb8af0f5d4a1d7ec915	JR101 STRAC13 SCORE	Sunitinib	1	1.445585216	1
X84b76cf406160a69f3c0ca47a6f5fb33	JR101 STRAC13 SCORE	Avelumab+Axitinib	1	17.97125257	0
X84e83abd42afb7a8f9e890db309e939a	JR101 STRAC13 SCORE	Sunitinib	2	4.238193018	0
X85e649550a835fe5b9aa7242dc1334dd	JR101 STRAC13 SCORE	Avelumab+Axitinib	2	0.032854209	1
X864e74fbe9ad79a4d7f9bd091ed43a5c	JR101 STRAC13 SCORE	Sunitinib	2	5.815195072	0
X869639c8cf3ec578813dc01d0be68693	JR101 STRAC13 SCORE	Sunitinib	1	3.022587269	0
X8705f785a45ba82a0bef7f7de48ac9dc	JR101 STRAC13 SCORE	Sunitinib	1	9.724845996	0
X8710d098169fa294d03d1b5cacdc2f7a	JR101 STRAC13 SCORE	Sunitinib	2	2.628336756	0
X872dded2f52f2be7d52eb034e273aba4	JR101 STRAC13 SCORE	Sunitinib	1	12.45174538	0
X8783adc097e910b52c11f50e2a4aff2a	JR101 STRAC13 SCORE	Avelumab+Axitinib	1	9.626283368	0
X87f909dd661a6f016797819f498c2cad	JR101 STRAC13 SCORE	Avelumab+Axitinib	2	6.932238193	1
X883dfe26a92f2d337c082020465b08d6	JR101 STRAC13 SCORE	Avelumab+Axitinib	2	6.899383984	1
X8920cd6e9b1c09ec387519d700e0416c	JR101 STRAC13 SCORE	Sunitinib	2	6.800821355	0
X892f6420e8654725d5e4285fecd01357	JR101 STRAC13 SCORE	Sunitinib	2	4.205338809	0
X897660095e14291476c04c07d62ab19c	JR101 STRAC13 SCORE	Avelumab+Axitinib	1	12.58316222	1
X8a140e4066fb9259506e894e021e10b9	JR101 STRAC13 SCORE	Sunitinib	2	1.412731006	0
X8b16dabb218e165eb22f3ae7d5fc2fe1	JR101 STRAC13 SCORE	Avelumab+Axitinib	1	20.69815195	1
X8bbd8072d4cd190553dfaa7aaa7b19d6	JR101 STRAC13 SCORE	Sunitinib	1	2.858316222	0
X8bbe55f701b2cb1741c3c8d3fc3e5f6f	JR101 STRAC13 SCORE	Avelumab+Axitinib	1	4.1724846	0
X8bd3ad55b8f72e406430d3ea0fd79497	JR101 STRAC13 SCORE	Avelumab+Axitinib	1	13.99589322	1
X8c0e6d6daa5b513664fa5cb50f241ae5	JR101 STRAC13 SCORE	Sunitinib	2	2.825462012	0
X8c1e220212c25023f7698b4987fef769	JR101 STRAC13 SCORE	Sunitinib	1	4.106776181	0
X8c9cc36edfa940e108e6cb945f72fd5d	JR101 STRAC13 SCORE	Avelumab+Axitinib	2	17.93839836	1
X8cc1da58e4181fe5bc06b8bf8d61319a	JR101 STRAC13 SCORE	Sunitinib	2	1.544147844	0
X8ce8d5e386619f67fd48550448a52b05	JR101 STRAC13 SCORE	Avelumab+Axitinib	2	9.757700205	1
X8d0423de9b5b093cd0f8a2c432c45122	JR101 STRAC13 SCORE	Sunitinib	2	10.84188912	0
X8e1ad2854c3bea90f66eef338b4f813f	JR101 STRAC13 SCORE	Avelumab+Axitinib	1	8.574948665	0
X8e2d227961ce2739dd10b141b5e7ebe1	JR101 STRAC13 SCORE	Avelumab+Axitinib	2	5.650924025	1
X8e4df9019ca3ee5404c9476242ef30cd	JR101 STRAC13 SCORE	Sunitinib	1	7.030800821	1
X8e828e2c0cf2d1a5a910a8b0fc286651	JR101 STRAC13 SCORE	Avelumab+Axitinib	1	6.275154004	0
X8f59876cddb394193004de168c132baf	JR101 STRAC13 SCORE	Avelumab+Axitinib	1	9.724845996	0
X8fc3dc71e50dfac95e2b9962a1bff5ca	JR101 STRAC13 SCORE	Sunitinib	1	6.899383984	0
X8fd2b38971ab6febeed1416b6705c8ce	JR101 STRAC13 SCORE	Sunitinib	2	11.10472279	1
X90b83220b53c76c8d4970330a1fe882b	JR101 STRAC13 SCORE	Avelumab+Axitinib	2	7.09650924	1
X90d98471d59b5c0b179e8e38e9c566fc	JR101 STRAC13 SCORE	Avelumab+Axitinib	1	9.724845996	0
X9190ab7e874737a2b5ced7e7c83b037a	JR101 STRAC13 SCORE	Sunitinib	1	0.032854209	1
X91a68b73b9ef311d3a6f598a10b8d369	JR101 STRAC13 SCORE	Avelumab+Axitinib	1	5.618069815	0
X91bcd3067a1a7954692d836515e04869	JR101 STRAC13 SCORE	Sunitinib	2	2.496919918	0
X9266c402a946811edc6ff09679d86446	JR101 STRAC13 SCORE	Sunitinib	2	0.032854209	1
X927e37ac4383ed6389d1d0db6ab904b7	JR101 STRAC13 SCORE	Sunitinib	1	9.889117043	1
X92da4f0f17bf64a7f3c4b7c9970869ea	JR101 STRAC13 SCORE	Avelumab+Axitinib	2	9.691991786	0
X9313a28c5ebcf8a326c4d9e965e31f84	JR101 STRAC13 SCORE	Sunitinib	1	13.83162218	1
X931ae2ec7ce29c4bd4e00c0c31777813	JR101 STRAC13 SCORE	Avelumab+Axitinib	2	4.205338809	0
X9388bd484d0e404c6732573b4228d2a2	JR101 STRAC13 SCORE	Avelumab+Axitinib	2	4.1724846	0
X941fc436adec159e7f469ce22721c0f9	JR101 STRAC13 SCORE	Sunitinib	2	2.759753593	0
X942564e2e36dccdd3abc6e3da165c8c6	JR101 STRAC13 SCORE	Sunitinib	1	11.30184805	1
X94aa5f458f7a31eb62a73261193902c3	JR101 STRAC13 SCORE	Sunitinib	2	6.242299795	0
X94cd280620f5e23ebcc4a2122ed7e243	JR101 STRAC13 SCORE	Sunitinib	1	5.585215606	1
X956b58c9f3bc9154ebccad2ff4dad365	JR101 STRAC13 SCORE	Avelumab+Axitinib	2	2.825462012	0
X958ebbaef76f179c25a4b8a2dd03919f	JR101 STRAC13 SCORE	Avelumab+Axitinib	1	9.691991786	1
X95de3a9a466261563ac56429650618d3	JR101 STRAC13 SCORE	Avelumab+Axitinib	1	9.856262834	1
X96bb5c571e081ceacfc6ecaef0f06eb4	JR101 STRAC13 SCORE	Avelumab+Axitinib	1	10.87474333	1
X9718340b6883560b297085e4d4eae2c0	JR101 STRAC13 SCORE	Sunitinib	2	2.726899384	0
X974cd143fdd3a317f20044ea2cf0a5ce	JR101 STRAC13 SCORE	Avelumab+Axitinib	2	8.049281314	1
X97b6866aa994b9796e91aef65c9aa00a	JR101 STRAC13 SCORE	Sunitinib	2	1.412731006	0
X97d1afa809fb0c655921c0ca2b2f9d64	JR101 STRAC13 SCORE	Sunitinib	1	9.691991786	1
X983637d5ccdddf029d4f1858eaef9527	JR101 STRAC13 SCORE	Avelumab+Axitinib	1	17.97125257	1
X985dd445ee5348ce31d484e322cbfe35	JR101 STRAC13 SCORE	Sunitinib	1	13.96303901	0
X98c979b09eea41ffff563b4e906fe515	JR101 STRAC13 SCORE	Sunitinib	1	8.344969199	0
X98f49d8e7e9e23332daa59a1736513b1	JR101 STRAC13 SCORE	Sunitinib	2	2.792607803	0
X99252e20f6fafaefaf3fadf51acc1ed2	JR101 STRAC13 SCORE	Avelumab+Axitinib	1	1.577002053	0
X9b1952ff2f60a44272d3fdd1b0cfce64	JR101 STRAC13 SCORE	Avelumab+Axitinib	2	11.07186858	0
X9b233d12051942da673360eae83092bb	JR101 STRAC13 SCORE	Avelumab+Axitinib	2	6.965092402	1
X9b4771d72604de636d8fc01006bec3cb	JR101 STRAC13 SCORE	Avelumab+Axitinib	1	12.45174538	0
X9b5f88b07a649863eb84fb80d727c11a	JR101 STRAC13 SCORE	Sunitinib	1	5.190965092	0
X9d0c399b3ad78757f9188bd6aa785dc1	JR101 STRAC13 SCORE	Avelumab+Axitinib	1	16.52566735	1
X9f70446324bb6710757ebed4fa864a3f	JR101 STRAC13 SCORE	Sunitinib	2	1.379876797	0
Xa021f5de25a2ffa059870f059a65d075	JR101 STRAC13 SCORE	Avelumab+Axitinib	1	4.106776181	1
Xa0573da176061e2b5b3f6cda5c46cd76	JR101 STRAC13 SCORE	Sunitinib	2	1.412731006	0
Xa05d7892b8a58c890541ef76171d8139	JR101 STRAC13 SCORE	Avelumab+Axitinib	1	12.71457906	1
Xa09b7a199303d519d339c9f769d9b9dc	JR101 STRAC13 SCORE	Sunitinib	1	9.724845996	0
Xa0b271c0bf7021d54e2423c6cafdf7de	JR101 STRAC13 SCORE	Avelumab+Axitinib	2	13.33880903	0
Xa1be8162bfc18fef3ecf0aa3de28f948	JR101 STRAC13 SCORE	Avelumab+Axitinib	1	8.344969199	1
Xa1ee7a84d356cfe587555a3c4ee15b67	JR101 STRAC13 SCORE	Sunitinib	1	10.87474333	0
Xa20db00649a026cd61325d802c1b2ed0	JR101 STRAC13 SCORE	Sunitinib	2	9.724845996	0
Xa212833e830fba62ac4a50af668150c7	JR101 STRAC13 SCORE	Sunitinib	2	17.97125257	1
Xa287e74d0c158f8cbd802441931ecc07	JR101 STRAC13 SCORE	Avelumab+Axitinib	1	7.162217659	1
Xa3860b3957d9e15d05c4947503ea3c3a	JR101 STRAC13 SCORE	Avelumab+Axitinib	1	0.788501027	0
Xa3e41989c4df89d004d738e3104e0f1d	JR101 STRAC13 SCORE	Sunitinib	1	0.032854209	1
Xa3f38659711e7c28cb5e1ad6d4057479	JR101 STRAC13 SCORE	Sunitinib	2	9.691991786	1
Xa50471a78f18e3f9fab10d9384a8422a	JR101 STRAC13 SCORE	Sunitinib	2	18.00410678	1
Xa52b10d9515b8daf85f93fc3df9c321a	JR101 STRAC13 SCORE	Sunitinib	1	5.585215606	1
Xa57451efa2822becb256706fe939d078	JR101 STRAC13 SCORE	Avelumab+Axitinib	1	4.271047228	0
Xa5a89e3b494c89531b85775c39b079bc	JR101 STRAC13 SCORE	Sunitinib	2	2.825462012	0
Xa5b3c8ab74cec6509ba4b63b74dd193b	JR101 STRAC13 SCORE	Sunitinib	1	8.377823409	1
Xa755249e1936fab43234f6197f086d49	JR101 STRAC13 SCORE	Sunitinib	1	6.965092402	0
Xa7b387551de3ed990e8439c16b16e051	JR101 STRAC13 SCORE	Sunitinib	2	4.13963039	0
Xa7c0e70ae013f1426d039bd66de57f08	JR101 STRAC13 SCORE	Sunitinib	2	5.683778234	0
Xa7d2bd80340b4019986ea8d8c3638c75	JR101 STRAC13 SCORE	Sunitinib	2	12.58316222	1
Xa7e40154bb3957e5d149cb5459f9bb32	JR101 STRAC13 SCORE	Avelumab+Axitinib	2	9.921971253	1
Xa8196313df90e274fa5c478ddc0e3f48	JR101 STRAC13 SCORE	Sunitinib	1	1.478439425	1
Xa86c464d7742799bc7cca15e5073ba6d	JR101 STRAC13 SCORE	Avelumab+Axitinib	2	10.94045175	1
Xa8fc8e6f00eaf0bec86fe9ec2acb048c	JR101 STRAC13 SCORE	Sunitinib	1	5.585215606	1
Xa90a3aa39f672f2756323d3c2217e355	JR101 STRAC13 SCORE	Sunitinib	2	1.379876797	0
Xa9894c70216514219b5f0f25e1722e32	JR101 STRAC13 SCORE	Avelumab+Axitinib	2	8.344969199	1
Xa9b94b18beed8e4ee8bf626c2f41e756	JR101 STRAC13 SCORE	Avelumab+Axitinib	1	2.792607803	1
Xaa1b3ba6002fdc8b8b13bc722b2fe074	JR101 STRAC13 SCORE	Avelumab+Axitinib	1	6.965092402	1
Xab2c4c91b315465a99537d47cfeb7ca0	JR101 STRAC13 SCORE	Avelumab+Axitinib	2	13.83162218	1
Xabf7e93504cc2e54f324e7fd1e7c5ae3	JR101 STRAC13 SCORE	Avelumab+Axitinib	2	13.17453799	0
Xac23ea23d161c0a4894912f42b8e0b9b	JR101 STRAC13 SCORE	Sunitinib	1	9.691991786	1
Xac45c5f63593fb9b54d73e75ec6dca7b	JR101 STRAC13 SCORE	Sunitinib	2	5.486652977	1
Xad0910eaf4bab626ae0dde5d6105c5b0	JR101 STRAC13 SCORE	Sunitinib	2	5.519507187	0
Xad4ca43e0058c9e288144acaaabc8ab4	JR101 STRAC13 SCORE	Sunitinib	2	7.09650924	0
Xadf18fcf9785e2da066871172f96624a	JR101 STRAC13 SCORE	Sunitinib	2	1.609856263	0
Xaf2bc83e78148af5d2a4ac4796d4f654	JR101 STRAC13 SCORE	Avelumab+Axitinib	1	13.79876797	1
Xaf7263b2c6a6d79146ee2433c9097859	JR101 STRAC13 SCORE	Avelumab+Axitinib	2	5.552361396	1
Xafe1b6e1c8ed32897fe1ad56489df744	JR101 STRAC13 SCORE	Sunitinib	2	1.412731006	0
Xafff67ec9f0a450fcca0a36d7abd2a58	JR101 STRAC13 SCORE	Sunitinib	2	4.041067762	0
Xb062ce653c73b5ff8a3ed1b0f3534651	JR101 STRAC13 SCORE	Sunitinib	2	2.825462012	0
Xb174a22946d23624c5dccc28f9360223	JR101 STRAC13 SCORE	Avelumab+Axitinib	2	9.691991786	0
Xb1b6e68ddf4e7f59f6246de37b52a657	JR101 STRAC13 SCORE	Avelumab+Axitinib	2	11.40041068	1
Xb219770dd39b0a33a2a5aab580e38f48	JR101 STRAC13 SCORE	Sunitinib	2	1.347022587	0
Xb241a7f8140a03bfc5d8fd0fc2ede730	JR101 STRAC13 SCORE	Sunitinib	1	12.48459959	1
Xb28579e19904ad37116121b7a3d6d5e6	JR101 STRAC13 SCORE	Sunitinib	1	15.3100616	1
Xb3397e408ae209f5d0b03e79954b0287	JR101 STRAC13 SCORE	Sunitinib	2	1.445585216	0
Xb3e8f4122cb2e99b707d84ab8a095010	JR101 STRAC13 SCORE	Avelumab+Axitinib	1	1.609856263	1
Xb4520634503998faccfd85cd4d83eb70	JR101 STRAC13 SCORE	Sunitinib	2	1.347022587	0
Xb4e664746cbea6b38ec618cef93983e8	JR101 STRAC13 SCORE	Avelumab+Axitinib	1	18.00410678	1
Xb568ca553ada1a11e6e4283e2426a605	JR101 STRAC13 SCORE	Avelumab+Axitinib	2	0.032854209	1
Xb6b7cad566ae32216898aff50bbd861f	JR101 STRAC13 SCORE	Avelumab+Axitinib	2	11.07186858	1
Xb7346b3bcdd53dc6b44090896d4b1e8e	JR101 STRAC13 SCORE	Sunitinib	1	8.31211499	0
Xb75f823803af55f1de150e4f4de3312c	JR101 STRAC13 SCORE	Avelumab+Axitinib	2	2.628336756	1
Xb77bf2b3a4da17962117b81d2daf46a2	JR101 STRAC13 SCORE	Sunitinib	1	8.31211499	1
Xb847a6787ab5c7701c641462787e3ac0	JR101 STRAC13 SCORE	Avelumab+Axitinib	1	0.032854209	1
Xb9003b38b6034a93f04bce46bb86d49f	JR101 STRAC13 SCORE	Sunitinib	1	8.377823409	0
Xb983bac0b13161192f9db4ad92aeba52	JR101 STRAC13 SCORE	Avelumab+Axitinib	2	5.32238193	0
Xb9859ece5e81e4f21ef40665928a5526	JR101 STRAC13 SCORE	Sunitinib	2	8.27926078	1
Xba314ebdbc21a67b2f5a30ea871c1121	JR101 STRAC13 SCORE	Avelumab+Axitinib	1	18.1026694	1
Xbb15b2459d7bf3d5515151f9de1e9756	JR101 STRAC13 SCORE	Avelumab+Axitinib	1	19.38398357	1
Xbb1c5a25e8abc5f7b1bfae0a7dfe4a1a	JR101 STRAC13 SCORE	Sunitinib	1	1.445585216	1
Xbc08a17e9b687750725db0986f4dced2	JR101 STRAC13 SCORE	Avelumab+Axitinib	2	1.412731006	0
Xbc7a029dc7ce4b19a5a2b78a7b2fc6ae	JR101 STRAC13 SCORE	Avelumab+Axitinib	2	2.792607803	0
Xbcad6ee2a417feef84e852817756b192	JR101 STRAC13 SCORE	Sunitinib	2	8.31211499	1
Xbd1ed66c2fd724c85f233574a890149d	JR101 STRAC13 SCORE	Sunitinib	2	13.9301848	0
Xbd32d5ec6f302b0dd3ef0b0231735cfc	JR101 STRAC13 SCORE	Sunitinib	2	9.724845996	0
Xbdfa6222382f82a7f9b125c93057cc7b	JR101 STRAC13 SCORE	Avelumab+Axitinib	1	5.552361396	1
Xbe6871919074c89a4a134d2772f8b338	JR101 STRAC13 SCORE	Avelumab+Axitinib	2	2.464065708	0
Xbe78ca3c4574d60a753d70731a52bc0e	JR101 STRAC13 SCORE	Sunitinib	1	6.702258727	1
Xbebf2ac740744d14a9c3196582773a65	JR101 STRAC13 SCORE	Avelumab+Axitinib	1	23.62217659	1
Xbfc724a75b2df0ca789d38c68601577b	JR101 STRAC13 SCORE	Avelumab+Axitinib	2	6.866529774	1
Xbfc74502e5e2f9e11ee5c2bc3b84851a	JR101 STRAC13 SCORE	Avelumab+Axitinib	2	3.942505133	0
Xc0183c37a6bb780e64db1e0c9e3fa76f	JR101 STRAC13 SCORE	Sunitinib	2	1.445585216	0
Xc04593b83b1751a2dd66ab95b283762f	JR101 STRAC13 SCORE	Sunitinib	2	5.552361396	1
Xc188b96b05bf78247e14a26fb7231ec3	JR101 STRAC13 SCORE	Sunitinib	1	2.726899384	0
Xc22352bcf84a24c5c7629686d3b31ca4	JR101 STRAC13 SCORE	Sunitinib	2	2.759753593	0
Xc24c2d5c9e3fbe370b73035d1fe213ed	JR101 STRAC13 SCORE	Avelumab+Axitinib	1	4.1724846	0
Xc2a3a41db9f5fdabf96bcb01080bdeb7	JR101 STRAC13 SCORE	Sunitinib	1	5.453798768	1
Xc2bbe39a40e0ea262e6d0b9d6ab7abc6	JR101 STRAC13 SCORE	Avelumab+Axitinib	1	18.69404517	1
Xc2d4165846f97640572ca02893698074	JR101 STRAC13 SCORE	Avelumab+Axitinib	1	4.13963039	0
Xc34326aa3930cff64eb1b7d41a118de6	JR101 STRAC13 SCORE	Avelumab+Axitinib	1	11.49897331	0
Xc3506d578907bd6af24e8b2b99ab5147	JR101 STRAC13 SCORE	Sunitinib	2	8.31211499	0
Xc38497606b7996fc037b818f4e18d2e5	JR101 STRAC13 SCORE	Sunitinib	1	8.31211499	1
Xc38a7929f06b5f518c563f80152a25be	JR101 STRAC13 SCORE	Sunitinib	1	1.412731006	0
Xc3a87c39d5e5fd936c2cc6c2f40d1ac7	JR101 STRAC13 SCORE	Avelumab+Axitinib	1	6.932238193	0
Xc3d410d70dd7359baa40126494fb6765	JR101 STRAC13 SCORE	Sunitinib	1	9.790554415	1
Xc47444ad611f007560f0c1a76a2e7136	JR101 STRAC13 SCORE	Avelumab+Axitinib	2	8.114989733	0
Xc4b7b0ee94a4981e06e6d598a29bff57	JR101 STRAC13 SCORE	Sunitinib	1	16.42710472	1
Xc52dd1f0ac3ca0c519e06ffef31d20a2	JR101 STRAC13 SCORE	Sunitinib	1	11.30184805	1
Xc59f11474e4e288c94b16010682b8f96	JR101 STRAC13 SCORE	Avelumab+Axitinib	1	18.03696099	1
Xc5bda5244ebc014a1e9b8ec3b82ff609	JR101 STRAC13 SCORE	Avelumab+Axitinib	2	8.31211499	1
Xc64192030a61c841728f4019d85f9c8d	JR101 STRAC13 SCORE	Sunitinib	2	2.792607803	0
Xc646bb117ef7c10a0088395cac42ce55	JR101 STRAC13 SCORE	Sunitinib	1	0.032854209	1
Xc67dcab848b11b0d17028de530d76677	JR101 STRAC13 SCORE	Sunitinib	1	12.61601643	0
Xc69e258f8fe7aab43915d72d4842bfd5	JR101 STRAC13 SCORE	Avelumab+Axitinib	2	6.932238193	1
Xc6f9674d8473b628a802595c2f5880ea	JR101 STRAC13 SCORE	Avelumab+Axitinib	1	5.519507187	1
Xc7439a06ffa32b313b0ec1b987b992a2	JR101 STRAC13 SCORE	Avelumab+Axitinib	1	6.50513347	1
Xc75f6b721a01befb3490288c36184505	JR101 STRAC13 SCORE	Sunitinib	2	1.314168378	1
Xc762d8a2e994aba60b9538b732bbb037	JR101 STRAC13 SCORE	Sunitinib	1	6.735112936	1
Xc89fc7348dd8c1385404fc2e54eb5dc8	JR101 STRAC13 SCORE	Sunitinib	2	8.114989733	0
Xc8aab3f0a71859b744be62893ffbfc78	JR101 STRAC13 SCORE	Avelumab+Axitinib	2	17.97125257	1
Xc8b258f1bece55ca2497e1e55ad7c280	JR101 STRAC13 SCORE	Avelumab+Axitinib	1	5.618069815	0
Xc8e4a2ab35f44b70241633b78606dbb7	JR101 STRAC13 SCORE	Sunitinib	2	1.379876797	0
Xc93021d3938abd806b6edb9e48982d3e	JR101 STRAC13 SCORE	Avelumab+Axitinib	1	9.823408624	0
Xc98150517e6c53b6d6dc9f7b76484e46	JR101 STRAC13 SCORE	Avelumab+Axitinib	2	1.412731006	1
Xc9ec93cdf458fbc79be404feb57bb494	JR101 STRAC13 SCORE	Sunitinib	1	17.97125257	1
Xca8fadcc3339337709f71b79464a83ad	JR101 STRAC13 SCORE	Avelumab+Axitinib	1	5.519507187	0
Xcac44b421f2becc20ee74493b10ee0b7	JR101 STRAC13 SCORE	Sunitinib	1	8.31211499	0
Xcad1fd440c471f7904a591829cb6d14b	JR101 STRAC13 SCORE	Avelumab+Axitinib	2	13.83162218	1
Xcaf75e13d2effba7208a0e31f770ba1a	JR101 STRAC13 SCORE	Sunitinib	1	12.48459959	0
Xcb38f2905eeb732b3979a44c7c48cd52	JR101 STRAC13 SCORE	Sunitinib	2	6.965092402	1
Xcb607df67dd6bb88c5aae2ff65c485ee	JR101 STRAC13 SCORE	Avelumab+Axitinib	1	2.792607803	1
Xcbdb3a4eba82ff552cf858d0d11a5947	JR101 STRAC13 SCORE	Avelumab+Axitinib	2	1.445585216	0
Xcbe29b67a8243fe575c88ed8e2c2afde	JR101 STRAC13 SCORE	Sunitinib	2	0.032854209	1
Xcc33070c83d7aee7287a6b209863d68b	JR101 STRAC13 SCORE	Avelumab+Axitinib	2	4.928131417	0
Xccb12de1235ae5fbeced36bc8d13e7e7	JR101 STRAC13 SCORE	Sunitinib	1	12.38603696	1
Xcd42ec62c52ed2d7d4501b1f0b35c658	JR101 STRAC13 SCORE	Sunitinib	1	1.412731006	1
Xcd7226eabfc7461ac437f800e24ad62d	JR101 STRAC13 SCORE	Avelumab+Axitinib	2	4.205338809	0
Xcdaf1a47e636b818a05fc059e5e7362e	JR101 STRAC13 SCORE	Avelumab+Axitinib	1	0.032854209	1
Xcddbd4d01bc7513298a5135e97cfdb6b	JR101 STRAC13 SCORE	Sunitinib	2	1.511293634	0
Xcdeadba663a471057fd7ce97bb34b3e1	JR101 STRAC13 SCORE	Avelumab+Axitinib	2	5.650924025	0
Xcdf653d491c2b7b8955f49f52e6cfafd	JR101 STRAC13 SCORE	Sunitinib	2	11.17043121	0
Xce364e38e480eafe53540bf89440fe06	JR101 STRAC13 SCORE	Avelumab+Axitinib	1	2.792607803	0
Xce653fac9fcd291555d86026cbbe73af	JR101 STRAC13 SCORE	Avelumab+Axitinib	2	1.445585216	0
Xce9f25e180783082c9c095ea5dd0bda7	JR101 STRAC13 SCORE	Avelumab+Axitinib	2	9.921971253	0
Xceed74a24dea8bbb00de34feee199cdc	JR101 STRAC13 SCORE	Avelumab+Axitinib	1	10.25051335	1
Xcfacb7eb725aa51c8def27f8bd09b2c9	JR101 STRAC13 SCORE	Avelumab+Axitinib	2	9.724845996	1
Xd041787a5e525c2edaaa90a843640bb9	JR101 STRAC13 SCORE	Sunitinib	1	5.519507187	1
Xd08176f366ce640169b7758844c0bbfe	JR101 STRAC13 SCORE	Avelumab+Axitinib	2	11.07186858	0
Xd0a1c785570866e67fda7b0c34acfd22	JR101 STRAC13 SCORE	Avelumab+Axitinib	1	5.848049281	1
Xd1096f586abee776522c0b579dc5c77e	JR101 STRAC13 SCORE	Sunitinib	1	11.00616016	1
Xd14fb91b737e78e07ee6622e56539dcd	JR101 STRAC13 SCORE	Avelumab+Axitinib	2	4.238193018	0
Xd15a6cf4a5cb803bad1e1018c3860868	JR101 STRAC13 SCORE	Avelumab+Axitinib	2	20.862423	1
Xd184c87875774aa04ad76b5cd0528c63	JR101 STRAC13 SCORE	Sunitinib	1	8.410677618	1
Xd25d93b78bd1e0867aad1aab4ff01342	JR101 STRAC13 SCORE	Sunitinib	1	6.932238193	0
Xd26a56af9e989bd7a353d2c65db6fd51	JR101 STRAC13 SCORE	Sunitinib	1	15.21149897	1
Xd30aeaed198995f5cfddc9e5c1114017	JR101 STRAC13 SCORE	Sunitinib	2	13.79876797	0
Xd31100eb671fbd563ef499d02b7fc4e6	JR101 STRAC13 SCORE	Sunitinib	1	5.585215606	1
Xd38da66e6c76cebf440888b81e0bbbad	JR101 STRAC13 SCORE	Avelumab+Axitinib	2	5.32238193	0
Xd39e67062f2c834c707b85a43e564cd4	JR101 STRAC13 SCORE	Sunitinib	1	4.106776181	0
Xd49637e55ceb4ffe81743fbe5ed0adee	JR101 STRAC13 SCORE	Sunitinib	2	8.31211499	1
Xd49b5e8094b1d830ee7c6da8f19fe307	JR101 STRAC13 SCORE	Sunitinib	2	4.238193018	0
Xd526d42acae6d1b12f5e30487a55e78d	JR101 STRAC13 SCORE	Sunitinib	2	1.412731006	0
Xd5eae02dd41ea80edd57dd47b9c6fe61	JR101 STRAC13 SCORE	Sunitinib	1	6.997946612	0
Xd638828ea3a561ed62fdc4786771b528	JR101 STRAC13 SCORE	Avelumab+Axitinib	2	1.412731006	0
Xd695bc17392990da03f89704a05de665	JR101 STRAC13 SCORE	Avelumab+Axitinib	2	4.106776181	0
Xd6f8c28242e48d91ef4bc598cb9e617b	JR101 STRAC13 SCORE	Avelumab+Axitinib	1	2.299794661	0
Xd75c42896884149be997c920b5592e16	JR101 STRAC13 SCORE	Sunitinib	1	11.07186858	0
Xd77c1f9d62e12082abb31e74d3c8d6df	JR101 STRAC13 SCORE	Sunitinib	1	7.195071869	1
Xd7996586134d83e7ec1fb0ef138a8681	JR101 STRAC13 SCORE	Sunitinib	2	1.248459959	0
Xd7a5110c1873d5a085abe247c80cfb2a	JR101 STRAC13 SCORE	Sunitinib	1	5.585215606	1
Xd8444f83fbf95c66164fdf3bd6355354	JR101 STRAC13 SCORE	Sunitinib	1	4.1724846	1
Xd8a98f3c034a61b3e4cd919898417385	JR101 STRAC13 SCORE	Sunitinib	1	13.86447639	1
Xd8f6729e866977119d019d4300085941	JR101 STRAC13 SCORE	Avelumab+Axitinib	1	11.30184805	1
Xd958f79f90ef2a70eaf9711208600728	JR101 STRAC13 SCORE	Sunitinib	2	5.223819302	1
Xd96588b7afb60fd88370d1f48bc427aa	JR101 STRAC13 SCORE	Sunitinib	2	10.61190965	1
Xd9e044356ada439e9bb8b532db358d22	JR101 STRAC13 SCORE	Avelumab+Axitinib	2	16.65708419	1
Xdae098d1f553b8ad7b29b7260d8cd815	JR101 STRAC13 SCORE	Sunitinib	2	11.30184805	0
Xdae1b2a0bb4d7a946c6090f4b63ff3cf	JR101 STRAC13 SCORE	Avelumab+Axitinib	2	9.856262834	1
Xdb0d336db224827a56359f1b1ea13654	JR101 STRAC13 SCORE	Sunitinib	1	12.45174538	1
Xdb344673daa50c52bb374f4d04a405db	JR101 STRAC13 SCORE	Sunitinib	1	8.410677618	1
Xdbc72bd3fa34e684b07e70fe883e8624	JR101 STRAC13 SCORE	Sunitinib	2	1.511293634	0
Xdbf4b0114f0ccc6c53724809d4946d8f	JR101 STRAC13 SCORE	Avelumab+Axitinib	2	5.420944559	1
Xdc8850b7a6847a8b4e0302d3deb21746	JR101 STRAC13 SCORE	Avelumab+Axitinib	1	11.07186858	0
Xdc8b221d5d6d4dfb8ac4d9aeb748a1fc	JR101 STRAC13 SCORE	Sunitinib	2	1.314168378	0
Xdcd636f14733dd9befa590c3270f9c8d	JR101 STRAC13 SCORE	Sunitinib	1	0.558521561	0
Xdda232ea154ef4752c1210c4cf0bc8f2	JR101 STRAC13 SCORE	Avelumab+Axitinib	2	15.14579055	1
Xddc4ff1849070c7b6d678bb059022f12	JR101 STRAC13 SCORE	Avelumab+Axitinib	2	10.87474333	1
Xdddafb0cf3edca87e72d34cd7d65d4c5	JR101 STRAC13 SCORE	Sunitinib	2	13.66735113	1
Xddf0616451cd9f7cfef532a697965c69	JR101 STRAC13 SCORE	Sunitinib	2	2.562628337	0
Xddfb6783c289302f8084934a25584284	JR101 STRAC13 SCORE	Avelumab+Axitinib	2	4.13963039	0
Xdf5868027d40950ed7db528969acf608	JR101 STRAC13 SCORE	Avelumab+Axitinib	2	7.030800821	0
Xdf88f47459cd3df812fb7460a83728da	JR101 STRAC13 SCORE	Sunitinib	2	5.420944559	0
Xdfcf5305535621a96b578113a61d1144	JR101 STRAC13 SCORE	Avelumab+Axitinib	2	11.10472279	1
Xdfdfed054a070b6d003e028c7fe428cf	JR101 STRAC13 SCORE	Avelumab+Axitinib	1	12.71457906	1
Xe0b1d98af1a2051f94a80e6d25ac90f3	JR101 STRAC13 SCORE	Avelumab+Axitinib	2	18.62833676	1
Xe0f58bb185e45c7a3fa81f212570636f	JR101 STRAC13 SCORE	Sunitinib	1	9.757700205	0
Xe12b6ec846380a39d2773f311283b963	JR101 STRAC13 SCORE	Sunitinib	1	12.5174538	1
Xe1b0f87c25889df31bc0fe76a68853b6	JR101 STRAC13 SCORE	Avelumab+Axitinib	2	12.5174538	1
Xe201489e8158cbf66365d94c9046c7fe	JR101 STRAC13 SCORE	Sunitinib	1	12.45174538	1
Xe2365191520bb0c3c2fe29823c7ac4a8	JR101 STRAC13 SCORE	Sunitinib	1	0.032854209	1
Xe2f05dd9123c59886e6de8a27a9d7492	JR101 STRAC13 SCORE	Sunitinib	2	2.562628337	1
Xe31f8279366dc42f3f3f3d98acfd4937	JR101 STRAC13 SCORE	Sunitinib	2	8.344969199	1
Xe33838348374cf6c65cb5a6baa2b4c4b	JR101 STRAC13 SCORE	Avelumab+Axitinib	1	0.032854209	1
Xe349b3b57901898f4ce19e0f8ae00073	JR101 STRAC13 SCORE	Avelumab+Axitinib	2	12.25462012	1
Xe38d274b6db8d5529cc013942f95673d	JR101 STRAC13 SCORE	Avelumab+Axitinib	2	5.618069815	0
Xe3a92c49455bf11904afa9c1d9661350	JR101 STRAC13 SCORE	Avelumab+Axitinib	1	15.21149897	0
Xe3eac6c3ae811b0f2d329190bcc32bfb	JR101 STRAC13 SCORE	Sunitinib	2	9.034907598	0
Xe3f5aefef52a59a32a563f27080f7718	JR101 STRAC13 SCORE	Avelumab+Axitinib	1	4.435318275	1
Xe44f39747a8e84b02b4cb24659312144	JR101 STRAC13 SCORE	Sunitinib	1	11.10472279	0
Xe495d4d58d8a6ac92ad28d75abfa99ea	JR101 STRAC13 SCORE	Avelumab+Axitinib	1	18.03696099	1
Xe49744bb3cd2750dacc5f87e48c34c34	JR101 STRAC13 SCORE	Avelumab+Axitinib	1	8.27926078	1
Xe56964515d4aa080ba8350f66b89b1ca	JR101 STRAC13 SCORE	Sunitinib	1	6.932238193	0
Xe5708fa8dbb23ffce9d768f2af036bc8	JR101 STRAC13 SCORE	Avelumab+Axitinib	1	9.527720739	1
Xe60a38f89d5f9bf4c9c5eecacb281bda	JR101 STRAC13 SCORE	Avelumab+Axitinib	1	17.77412731	1
Xe72293cda67b6d1dd148f3b67eaa122c	JR101 STRAC13 SCORE	Avelumab+Axitinib	2	1.577002053	0
Xe761ceb4a7b55e5c5c994435182ed394	JR101 STRAC13 SCORE	Sunitinib	1	7.852156057	1
Xe7bfaaf99f0a66c602b860c50f9bad60	JR101 STRAC13 SCORE	Sunitinib	1	8.377823409	0
Xe8558ecb11f1d75b941f56982a68ba5e	JR101 STRAC13 SCORE	Sunitinib	2	8.509240246	1
Xe8861b1bdcca5b3576f25986bd4e91df	JR101 STRAC13 SCORE	Avelumab+Axitinib	2	4.041067762	0
Xe8e5271bc8c846a413d8a8738f7305c5	JR101 STRAC13 SCORE	Sunitinib	1	12.48459959	1
Xe8fd7e061dc695303531468579ce9cbb	JR101 STRAC13 SCORE	Avelumab+Axitinib	1	7.12936345	1
Xe9433456121a8710f455344dc9c484c7	JR101 STRAC13 SCORE	Avelumab+Axitinib	2	5.585215606	0
Xea2a3b33b1273d60fe78d41efd2c930d	JR101 STRAC13 SCORE	Sunitinib	2	4.13963039	0
Xeb02b03986fb165db0918e780f07686a	JR101 STRAC13 SCORE	Sunitinib	1	5.585215606	1
Xeb3456819968e1e488e594986af7fc23	JR101 STRAC13 SCORE	Avelumab+Axitinib	1	3.909650924	0
Xebd60f0b53f631b3652393070ae27ff6	JR101 STRAC13 SCORE	Avelumab+Axitinib	1	5.650924025	1
Xebda0643a03f2b2a2bd5e31289d3364f	JR101 STRAC13 SCORE	Avelumab+Axitinib	2	13.86447639	1
Xec1bc98eaf9528b4671b2e6380ef1f7e	JR101 STRAC13 SCORE	Avelumab+Axitinib	2	5.585215606	0
Xec6d2ac4a9efeb327b23f4604d14de8d	JR101 STRAC13 SCORE	Sunitinib	2	4.205338809	1
Xecba685c7ee49ce91dcb6f204ac0c406	JR101 STRAC13 SCORE	Avelumab+Axitinib	2	20.79671458	1
Xed91741e1dcf7f5d6daa5266d106db68	JR101 STRAC13 SCORE	Avelumab+Axitinib	2	8.27926078	1
Xed96e2beaf054995261dde46f7eb024f	JR101 STRAC13 SCORE	Sunitinib	1	18.56262834	1
Xed99414f95c227f254fb0000c7ccc6cf	JR101 STRAC13 SCORE	Avelumab+Axitinib	1	14.06160164	0
Xedce4709eebc28be5631985036add223	JR101 STRAC13 SCORE	Sunitinib	2	1.642710472	0
Xedf05e441e14f691663cd2d1807276b4	JR101 STRAC13 SCORE	Sunitinib	2	8.344969199	0
Xee16677b2ffe9e0e7d96098fa2c24767	JR101 STRAC13 SCORE	Sunitinib	1	1.412731006	1
Xee20a06333f572a12339eb1f7194201d	JR101 STRAC13 SCORE	Avelumab+Axitinib	1	5.683778234	0
Xee4eaa5d3cc7dfb5f7a692bda987550e	JR101 STRAC13 SCORE	Sunitinib	2	5.815195072	1
Xeea47674d745fb638f7ed5d517b8e220	JR101 STRAC13 SCORE	Avelumab+Axitinib	1	15.3100616	1
Xeeaf49ce11a583158224e2bedccb0483	JR101 STRAC13 SCORE	Sunitinib	1	8.114989733	1
Xef16d6de92fa55e092482ff6e0e377da	JR101 STRAC13 SCORE	Sunitinib	1	8.377823409	1
Xef9793fca0e9a13cc375c53500e2d988	JR101 STRAC13 SCORE	Sunitinib	2	1.379876797	0
Xf00ad8a7026f9f410e9a4391d1787f46	JR101 STRAC13 SCORE	Sunitinib	2	2.792607803	0
Xf00fc26b8ce31e7a40ec44b8f0939be3	JR101 STRAC13 SCORE	Sunitinib	2	5.749486653	1
Xf0288a91968b576b8a7ec5d40a0cc370	JR101 STRAC13 SCORE	Sunitinib	2	2.825462012	0
Xf1c001fc4a606ec3775852226bba646a	JR101 STRAC13 SCORE	Avelumab+Axitinib	2	14.09445585	1
Xf1ffe6ffb2047ae25a3a9938406edb89	JR101 STRAC13 SCORE	Sunitinib	2	6.965092402	1
Xf248a96e9f28c80844e8c27fc86d3e4d	JR101 STRAC13 SCORE	Sunitinib	2	1.938398357	1
Xf2b2ecc54b302907b1020d1e1050e97b	JR101 STRAC13 SCORE	Sunitinib	2	11.10472279	1
Xf2e8bbf385c2c6205d0a62ac763c6c1e	JR101 STRAC13 SCORE	Sunitinib	2	0.032854209	1
Xf339ed9120803df547c528b253ddca06	JR101 STRAC13 SCORE	Avelumab+Axitinib	2	6.932238193	0
Xf356612bfb14f579d0109dd28a074fac	JR101 STRAC13 SCORE	Avelumab+Axitinib	1	4.303901437	0
Xf38ca769a89025901a144cbbe657da6c	JR101 STRAC13 SCORE	Avelumab+Axitinib	2	11.10472279	0
Xf4296b0604c8d0b2a800837ada09ac5e	JR101 STRAC13 SCORE	Avelumab+Axitinib	2	6.735112936	1
Xf4a6a5a1450a8448882e1c0aebc0eea5	JR101 STRAC13 SCORE	Sunitinib	2	13.83162218	1
Xf530811b226c90782cb8ddd71e28cfce	JR101 STRAC13 SCORE	Avelumab+Axitinib	2	7.425051335	0
Xf595addaf738129542c61ecbd2daa940	JR101 STRAC13 SCORE	Avelumab+Axitinib	1	12.41889117	1
Xf701105a0919e5779993cf68c6ffbc2f	JR101 STRAC13 SCORE	Sunitinib	1	5.388090349	1
Xf70b0c5dacaddf40ca7e402c8f7b5f6f	JR101 STRAC13 SCORE	Sunitinib	1	2.792607803	1
Xf772ea4ed61813a59910f6c26332fa25	JR101 STRAC13 SCORE	Avelumab+Axitinib	1	9.889117043	1
Xf7ee4a331a8fd70edc240dff978c170d	JR101 STRAC13 SCORE	Sunitinib	1	13.8973306	1
Xf820ea17f0159aa56af9c0d10f5c329b	JR101 STRAC13 SCORE	Avelumab+Axitinib	1	13.83162218	1
Xf8574b7124f7a3b9e886350b171a85ba	JR101 STRAC13 SCORE	Avelumab+Axitinib	1	8.344969199	0
Xf8b4c97e1b0ad388dbcc1389a8c917d1	JR101 STRAC13 SCORE	Sunitinib	2	8.246406571	0
Xf9ad54895d67b651806deab25643ea6e	JR101 STRAC13 SCORE	Sunitinib	2	11.17043121	1
Xf9d1704261fa366e71727842483a4061	JR101 STRAC13 SCORE	Avelumab+Axitinib	2	16.39425051	1
Xfa384aff1a21a428ddc61730d791ac07	JR101 STRAC13 SCORE	Sunitinib	1	6.997946612	1
Xfa5161da02dc708956db10f2f6d5962c	JR101 STRAC13 SCORE	Sunitinib	2	1.379876797	0
Xfa8012d58e6e95476342cc3e0d7eefa3	JR101 STRAC13 SCORE	Avelumab+Axitinib	2	1.77412731	0
Xfa8ee8a5cf3379d856208707cbdd3f92	JR101 STRAC13 SCORE	Sunitinib	2	2.924024641	0
Xfa9dc94d5b73817daa418a97c1645c1a	JR101 STRAC13 SCORE	Sunitinib	1	18.00410678	1
Xfab3b2d8b666d807064f44cf2671b1af	JR101 STRAC13 SCORE	Avelumab+Axitinib	1	10.02053388	0
Xfb9f7ca2d7daad69473b1192db1d7c30	JR101 STRAC13 SCORE	Avelumab+Axitinib	1	12.74743326	1
Xfbff2fd623efaaa23c9da75cb2084925	JR101 STRAC13 SCORE	Avelumab+Axitinib	2	7.030800821	1
Xfcedaa76e45d0f17694bda70a3e91fb3	JR101 STRAC13 SCORE	Sunitinib	1	17.80698152	1
Xfcf883ad693b49b5821616119ad680fd	JR101 STRAC13 SCORE	Sunitinib	2	6.932238193	0
Xfd354971867b62382812e27e3df227ba	JR101 STRAC13 SCORE	Sunitinib	2	8.213552361	1
Xfda5067579ca1dbe0105f0044c9a1a36	JR101 STRAC13 SCORE	Sunitinib	1	1.051334702	1
Xfdb20a7f909fccc82f69a598e0812a05	JR101 STRAC13 SCORE	Sunitinib	2	8.542094456	1
Xfdb742505b30978af60b426c93a32f9e	JR101 STRAC13 SCORE	Sunitinib	1	5.585215606	0
Xff34dbd0f069670a20827e31b8026144	JR101 STRAC13 SCORE	Avelumab+Axitinib	2	5.618069815	1
Xff8fbe2fe76c82d429d4fa1d315f3b93	JR101 STRAC13 SCORE	Avelumab+Axitinib	1	11.20328542	1
Xff9a5e547f4e630f903268749c2c4e62	JR101 STRAC13 SCORE	Sunitinib	2	18.20123203	1
Xffb8553875f8d19e4cb0c3b883220b26	JR101 STRAC13 SCORE	Avelumab+Axitinib	2	7.030800821	0
Xffe3f3ffcd97736a82990cc6f81078d3	JR101 STRAC13 SCORE	Avelumab+Axitinib	1	18.20123203	1
